# Supplementary material for: RSK1 promotes mammalian axon regeneration by inducing the synthesis of regeneration-related proteins
Source: PLoS Biol. 2022 Jun 1;20(6):e3001653. doi: 10.1371/journal.pbio.3001653 (PMC9159620; doi:10.1371/journal.pbio.3001653)
Supplement: S1 Data — (XLSX) [file pbio.3001653.s014.xlsx]

## Sheet: Fig 1
Fig 1C
the left panel					mean	SEM
DMSO	94.48	106.76	84.48	114.29	100.003	6.59067
Rapamycin	88.67	98.29	83.05	93.1	90.7775	3.24021
eFT508	92.48	98.29	79.52	105.05	93.835	5.41894
SL0101	55.52	68.67	59.71	76.1	65	4.60555
the right panel					mean	SEM
DMSO	110.89	87.51	92.65	108.95	100	5.83607
Rapamycin	106.91	86.54	91.29	97.21	95.4875	4.3886
eFT508	103.03	94.98	88.58	103.13	97.43	3.51396
SL0101	46.67	68.3	57.82	72.28	61.2675	5.74241

## Sheet: Fig 2
Fig 2B										Fig 2D
0d	1d	4d								0d	1d	4d
0.85	1.41	2.96								0.87	0.97	0.99
1.08	1.9	3.73								0.97	0.93	0.81
1.04	2.31	3.15								1.28	1.38	1.45
0.78	1.32	1.87								1.12	1.27	1.27
1.24	1.86	2.94								0.76	0.99	1.25
Fig 2H
	0d					1d					4d
pRSKS380	0.9	1.07	0.98	1.21	0.84	1.96	1.71	2.54	2.28	1.69	3.96	4.81	3.69	4.49	3.1
pRSKT573	0.87	1.04	1.01	1.14	0.94	1.45	1.86	2.12	1.94	1.63	2.94	2.6	3.58	3.45	3.1
pRSKS221	0.85	1.14	1.05	0.87	1.09	1.88	2.22	2.02	1.62	1.99	3.02	4.38	4.05	3.5	3.69

## Sheet: Fig 3
Fig 3D
	the left panel				the right panel
	Con	RSK1-sh1	RSK1-sh2		Con	RSK1-sh1	RSK1-sh2
	119.87	74.32	72.32		113.99	80.45	74.62
	99.43	52.54	40.9		94.32	69.99	65.34
	94.35	50.34	49.88		98.7	53.91	56.45
	86.35	47.72	37.82		92.99	52.61	48.43
Fig 3G												Fig 3H
distance from crush site (mm)	Con					RSK1-sh2						Con	RSK1-sh-2
0	1	1	1	1	1	1	1	1	1	1		2.11	0.48
0.5	0.861345	0.83	0.96	0.96	0.93	0.577213	0.692715	0.89	0.95	0.9		2.48	0.75
1	0.93012	0.78	0.72	0.88	0.94	0.402826	0.51924	0.66	0.77	0.7		2.05	0.82
1.5	0.679618	0.77	0.56	0.82	0.74	0.352998	0.172478	0.25	0.6	0.5		3.18	1.75
2	0.570482	0.63	0.51	0.79	0.7	0.225043	0.105097	0.2	0.4	0.54		3.55	1.5
2.5	0.23745	0.48	0.35	0.67	0.68	0.288395	0.099579	0.14	0.35	0.4
3	0.178815	0.39	0.24	0.55	0.55	0.261217	0.107914	0.12	0.2	0.28
3.5	0.123193	0.29	0.2	0.4	0.52	0.071613	0.04492	0.1	0.15	0.12
4	0.06496	0.18	0.1	0.27	0.37	0.070104	0.017722	0.09	0.09	0.1
4.5	0.041566	0.13	0.06	0.22	0.2	0.064172	0.017196	0.04	0.03	0.09
5	0.026908	0.08	0.02	0.12	0.14	0.023835	0.014213	0.01	0.02	0.01
5.5	0.017671	0.03	0.01	0.05	0.08	0.018227	0.011142	0.01	0.01	0
6	0.012048	0.02	0.01	0	0.02	0.008628	0.008773	0.006	0	0.01

## Sheet: Fig 4
Fig 4D
	the left panel					the right panel
	Con	wt-RSK1	iav-RSK1			Con	wt-RSK1	iav-RSK1
	103.34	167.92	109.94			102.98	173.22	110.79
	128.33	200.78	123.96			123.45	188.98	100.74
	87.45	156.82	99.21			93.22	156.87	80.42
	80.88	134.08	86.32			80.35	128.45	95.85
Fig 4G
distance from crush site(mm)	Con						wt-RSK1						iav-RSK1
0	1	1	1	1	1	1	1	1	1	1	1	1	1	1	1	1	1	1
1	1.16	0.78	0.64	0.99	1.04	0.76	1.15	0.69	1.07	0.97	1.13	0.83	0.98	0.85	1.07	0.92	0.82	0.7
2	0.96	0.46	0.47	0.72	0.81	0.56	0.98	0.57	0.79	0.98	0.91	0.69	0.84	0.67	0.81	0.74	0.54	0.39
3	0.7	0.21	0.32	0.42	0.43	0.51	0.78	0.44	0.67	0.78	0.83	0.54	0.54	0.41	0.55	0.32	0.29	0.2
4	0.38	0.12	0.19	0.29	0.21	0.3	0.53	0.28	0.31	0.55	0.69	0.31	0.37	0.28	0.37	0.14	0.21	0.18
5	0.32	0.08	0.12	0.2	0.11	0.21	0.49	0.25	0.23	0.42	0.57	0.24	0.19	0.13	0.21	0.08	0.09	0.12
6	0.12	0.02	0.02	0.09	0.01	0.03	0.38	0.19	0.19	0.29	0.48	0.19	0.07	0.02	0.12	0.01	0.01	0.04
Fig 4H
	Con	wt-RSK1	iav-RSK1
	3.41	4.82	3.21
	1.8	2.76	2.75
	1.62	3.43	3.15
	2.69	4.41	2.46
	2.77	5.56	2.12
	3.09	3.12	1.67
Fig 4I
	Con								wt-RSK1
Sham	4.91	4.97	6.32	7.23	6.28	6.21	5.78	6.92	4.67	4.48	7.09	6.32	6.88	5.67	5.02	6.18
7	30	30	30	28.98	29.17	29.77	30	30	30	30	30	28.9	30	29.12	28.2	30
10	24.89	27.67	23.22	17.89	15.33	18.48	20.77	23.76	20.3	21.82	21.89	14.39	12.9	13.89	10.89	18.89
17	19.89	19.73	16.78	8.9	10.89	11.89	12.85	16.68	8.4	7.89	12.68	4.98	7.44	5.92	4.89	7.47
21	14.55	10.67	8.94	6.84	8.66	6.98	9.32	12.68	7.9	6.79	8.66	6.23	6.38	6.21	5.05	9.44
28	8.76	6.38	5.89	5.78	5.98	6.84	7.33	10.78	6.32	5.99	6.76	5.54	7.12	5.56	5.98	6.28
35	5.89	5.77	6.79	6.69	5.44	6.02	6.23	7.38	5.66	4.98	7.48	5.89	7.8	6.48	5.37	6.49
42	6.32	5.03	8.91	6.92	7.03	6.58	5.89	8.32	4.97	5.03	7.32	6.59	7.32	6.02	5.55	6.59
49	5.09	5.68	6.89	7.48	6.56	5.94	5.96	6.89	5.07	4.89	7.25	5.99	6.69	5.8	5.59	7.28
Fig 4J
	Con								wt-RSK1
Sham	26.89	11.98	19.78	14.08	23.21	10.97	20.89	12.78	10.78	22.79	13.86	20.98	20.46	19.68	13.74	13.45
7	100	100	100	100	100	100	100	100	100	100	100	100	100	100	100	100
14	100	93.89	100	84.87	97.67	85.83	100	100	70.44	90.3	94.21	100	100	94.32	90.76	96.88
21	57.45	60.46	84.8	63.78	65.86	62.58	78.93	57.56	32.52	42.89	73.19	46.72	39.46	42.11	35.23	33.29
28	35.89	32.93	47.89	54.77	67.42	53.18	47.9	42.89	26.79	31.38	57.22	49.27	34.13	36.78	22.17	25.78
35	7.57	14.77	31.99	46.33	60.3	43.93	35.9	16.39	31.57	18.65	36.54	37.63	19.53	22.54	17.43	41.59
42	20.87	20.54	24.98	20.25	28.11	21.6	29.87	12.48	30.3	21.63	26.96	23.01	20.02	13.96	28.65	26.66
49	24.52	19.56	32.1	25.67	24.96	26.52	28.65	17.65	13.51	25.29	23.97	34.99	20.71	19.11	19.88	35.6

## Sheet: Fig 5
Fig 5D
	the left panel				the right panel
	Con	RSK1-sh2	RSK1-sh2+eEF2		Con	RSK1-sh2	RSK1-sh2+eEF2
	114.29	73.44	98.91		113.58	77.68	101.16
	91.88	50.22	86.38		95.37	61.34	95.99
	99.41	60.3	95.95		101.37	71.48	85.96
	94.42	56.94	84.03		89.68	62.17	77.89
Fig 5G
distance from crush site (mm)	Con						RSK1-sh2						RSK1-sh2+eEF2
0	1	1	1	1	1	1	1	1	1	1	1	1	1	1	1	1	1	1
0.5	0.75	0.89	0.95	0.97	0.91	0.92	0.66	0.82	0.92	0.86	0.89	0.63	1.05	0.81	0.98	0.91	0.85	0.89
1	0.7	0.85	0.9	0.82	0.87	0.85	0.43	0.57	0.77	0.65	0.63	0.34	0.66	0.83	0.88	0.79	0.82	0.85
1.5	0.71	0.73	0.81	0.66	0.69	0.81	0.29	0.27	0.53	0.45	0.31	0.22	0.56	0.75	0.72	0.73	0.74	0.66
2	0.53	0.66	0.75	0.62	0.63	0.73	0.25	0.21	0.44	0.4	0.24	0.1	0.49	0.56	0.66	0.59	0.69	0.54
2.5	0.42	0.5	0.65	0.47	0.5	0.65	0.23	0.16	0.25	0.36	0.23	0.13	0.31	0.43	0.52	0.46	0.55	0.52
3	0.34	0.39	0.53	0.34	0.42	0.52	0.21	0.14	0.22	0.26	0.23	0.15	0.14	0.27	0.31	0.3	0.45	0.48
3.5	0.17	0.28	0.45	0.29	0.35	0.41	0.13	0.07	0.12	0.08	0.09	0.13	0.07	0.21	0.25	0.23	0.35	0.39
4	0.1	0.19	0.33	0.19	0.24	0.34	0.09	0.03	0.07	0.03	0.03	0.09	0.04	0.13	0.19	0.1	0.29	0.29
4.5	0.07	0.14	0.19	0.1	0.09	0.29	0.08	0.1	0.02	0.02	0.02	0.09	0.05	0.11	0.06	0.08	0.16	0.19
5	0.04	0.1	0.12	0.07	0.04	0.18	0.03	0.02	0	0.01	0.01	0.06	0.02	0.07	0.03	0.07	0.05	0.19
5.5	0.02	0.02	0.03	0.01	0.02	0.1	0.02	0.01	0	0.01	0	0.01	0.03	0.05	0.01	0.01	0.02	0.09
6	0.02	0.01	0.01	0.01	0.01	0.04	0.02	0	0	0	0	0.01	0.02	0.02	0.01	0.01	0.01	0.06
Fig 5H
	Con	RSK1-sh2	RSK1-sh2+eEF2
	2.12	0.79	1.74
	2.5	1.15	2.23
	3.15	1.62	2.55
	2.41	1.24	2.41
	2.5	1.19	2.81
	3.02	0.79	2.69
Fig 5I
	Con						RSK1-sh2						RSK1-sh2+eEF2
Sham	6	4.9	5.2	7.3	5.4	5.6	3.9	9.8	5.87	6.9	6.21	4.56	6.5	4.3	4.7	7.8	5.9	6.2
7	30	27.9	29.1	30	28.2	30	30	30	30	30	30	30	28.5	30	30	25.6	29.1	27.6
14	10.9	13.52	23.1	21.12	15.4	15.9	27.3	23.63	18.6	29.1	14.5	23.4	16.8	18.9	20.2	15.3	10.4	12.4
21	4.8	8.9	14.2	15.98	11.63	7.75	26.44	19.32	14.33	21.99	14.9	18.35	4.8	8.9	14.2	15.98	11.63	7.75
28	5.85	6.55	9.58	9.28	8.45	7.21	20.21	17.53	13.32	18.66	12.32	16.53	5.32	7.5	12.11	12	8.33	6.99
35	5.3	9.53	8.93	5.83	6.6	6.32	19.43	15.2	11.21	17.5	10.32	16.45	5.13	8.99	9.22	10.33	4.98	4.22
Fig 5J
	Con						RSK1-sh2						RSK1-sh2+eEF2
Sham	13.7	12.9	24.9	19.8	17.8	21.8	12.26	21.06	12.46	10.94	21.23	22.7	15.4	10.4	18.3	22.3	24.2	14.5
7	100	100	100	100	100	100	100	100	100	100	100	100	100	100	100	100	100	100
14	100	92.01	100	100	100	92	100	100	100	100	100	100	90.1	100	100	100	80.2	100
21	90.12	51.88	59.66	70.21	64.11	64.88	100	95.21	89.65	88.33	100	75.32	58.22	90.22	74.2	85.2	53.22	86.2
28	64.21	41.22	47.22	49.23	56.2	49.77	96.33	87.21	79.21	78.99	92.22	65.77	42.22	68.22	55.1	71.3	43.22	59.77
35	25.39	15.43	33.3	19.77	36.33	33.44	85.11	75.22	58.22	66.3	80.22	47.92	11.22	46.33	32.11	43.12	19.33	39.22

## Sheet: Fig 6
Fig 6C						Fig 6E
genes	Symbol	Con_TE	RSK1-sh2_TE
ENSRNOG00000000007	Gad1	0.212766	0.12987
ENSRNOG00000000008	Alx4	0.03663	0.371429				GO term	-log2 (p value)
ENSRNOG00000000009	Tmco5b	0.149254	0.188679				regulation of stress-activated MAPK cascade	6.76242
ENSRNOG00000000010	Cbln1	1.82876	0.825203				positive regulation of intracellular signal transduction	6.86674
ENSRNOG00000000012	Tcf15	0.015552	3.93736				cellular chemical homeostasis	7.22024
ENSRNOG00000000017	Steap1	2.21784	1.79876				positive regulation of MAPK cascade	7.30598
ENSRNOG00000000024	Hebp1	0.411206	0.641193				negative regulation of neuron death	7.35669
ENSRNOG00000000033	Tmcc2	0.400677	0.608535				response to steroid hormone	7.68721
ENSRNOG00000000034	Nuak2	3.33128	3.42402				response to corticosteroid	7.79886
ENSRNOG00000000035	Tmed11	1	1				cellular macromolecule biosynthetic process	8.86056
ENSRNOG00000000036	Klhdc8a	0.008	0.939819				inflammatory response	10.5032
ENSRNOG00000000040	RGD1304622	3.40336	1.54133				regeneration	10.6496
ENSRNOG00000000041	Slc26a1	1.56944	3.08
ENSRNOG00000000042	Xpr1	1.42629	1.29619
ENSRNOG00000000043	Idua	4.36385	4.31263
ENSRNOG00000000044	Tmem175	0.857445	0.615524
ENSRNOG00000000047	Cd82	1.10051	1.08627
ENSRNOG00000000048	Gak	0.497938	0.53716
ENSRNOG00000000053	Crp	12.9378	14.6795
ENSRNOG00000000054	Abhd8	0.174455	0.166781
ENSRNOG00000000055	Fcrl6	1	0.120482
ENSRNOG00000000060	Cplx1	0.196362	0.101242
ENSRNOG00000000062	Pcgf3	1.44464	0.797548
ENSRNOG00000000064	Atp5me	2.8212	3.46316
ENSRNOG00000000065	Pde6b	0.803738	3.96614
ENSRNOG00000000066	Fbxo28	0.943454	1.10482
ENSRNOG00000000068	Ppp2r5a	0.755191	0.75219
ENSRNOG00000000070	Dr1	0.345662	0.576041
ENSRNOG00000000073	Tmed5	4.75352	4.3294
ENSRNOG00000000075	Mtf2	0.957987	1.11617
ENSRNOG00000000081	Antxr2	2.53375	3.58656
ENSRNOG00000000082	Hltf	1.71523	1.45451
ENSRNOG00000000091	LOC103691556	0.09901	0.491525
ENSRNOG00000000095	Gpr89b	1.84055	1.79444
ENSRNOG00000000096	Pdzk1	1.91954	0.497667
ENSRNOG00000000097	Cd160	1	0.212766
ENSRNOG00000000098	Rnf115	0.615424	0.363324
ENSRNOG00000000104	Thoc3	2.13894	1.6574
ENSRNOG00000000105	Cplx2	0.216638	0.108878
ENSRNOG00000000108	Aga	1.87993	1.60061
ENSRNOG00000000109	Fgf20	1	0.27027
ENSRNOG00000000111	Coprs	0.576889	0.27088
ENSRNOG00000000112	Champ1	2.64798	2.54682
ENSRNOG00000000113	Elac1	0.476872	1.70374
ENSRNOG00000000121	Pigv	2.02896	2.22807
ENSRNOG00000000122	Ak2	1.86499	1.58474
ENSRNOG00000000123	Rnf19b	0.284122	0.320449
ENSRNOG00000000124	AABR07065970.1	338	1
ENSRNOG00000000127	Kpna6	1.74032	2.14036
ENSRNOG00000000129	Phf24	1.65716	2.01198
ENSRNOG00000000130	Dnajb5	1.14835	1.42867
ENSRNOG00000000133	Txndc15	1.1073	1.30302
ENSRNOG00000000137	Ly86	0.023419	0.041152
ENSRNOG00000000138	Glis1	4.2812	4.13969
ENSRNOG00000000142	Plxdc2	2.36394	3.17717
ENSRNOG00000000145	Pik3r3	2.14907	1.21947
ENSRNOG00000000150	Dnajc1	7.1941	4.08609
ENSRNOG00000000151	Ldlrap1	6.13815	4.98824
ENSRNOG00000000155	Cog3	1.4797	2.11832
ENSRNOG00000000156	Megf6	1.39357	1.21212
ENSRNOG00000000157	Atg12	0.77139	1.346
ENSRNOG00000000158	Cdo1	1.53478	0.572653
ENSRNOG00000000161	Chm	1.31798	1.37517
ENSRNOG00000000164	Lamp2	1.97493	2.09699
ENSRNOG00000000165	Pfkfb1	3.99293	23.5652
ENSRNOG00000000166	Apex2	0.894526	0.710422
ENSRNOG00000000167	Alas2	1	1
ENSRNOG00000000168	Gatm	1.06738	0.712418
ENSRNOG00000000169	Spata5l1	2.13731	1.95059
ENSRNOG00000000170	Slc30a4	0.890987	1.4588
ENSRNOG00000000172	Sqor	1.20111	0.697494
ENSRNOG00000000175	Mier2	1.77959	1.16802
ENSRNOG00000000177	Plpp2	1.75314	1.58232
ENSRNOG00000000184	Tmprss6	0.561457	0.005952
ENSRNOG00000000185	Mpst	0.774659	0.423429
ENSRNOG00000000186	Tst	1.21021	0.003722
ENSRNOG00000000187	Csf2rb	1.90226	1.00652
ENSRNOG00000000190	AABR07058539.1	1.11615	0.851705
ENSRNOG00000000195	Vwa5a	7.44424	10.2793
ENSRNOG00000000196	Cyp19a1	1	0.5
ENSRNOG00000000199	Dppa5	1	1
ENSRNOG00000000201	Gsta5	1	1
ENSRNOG00000000204	Syncrip	0.654483	0.669437
ENSRNOG00000000219	Ano10	1.78963	2.25908
ENSRNOG00000000221	Abhd5	0.556134	0.569375
ENSRNOG00000000230	Lmf1	2.27972	2.6823
ENSRNOG00000000231	Kctd17	0.805672	0.56338
ENSRNOG00000000233	Grm6	0.769231	0.588235
ENSRNOG00000000236	Zfp207	1.57038	1.23915
ENSRNOG00000000237	RGD1310429	0.552072	1.37915
ENSRNOG00000000239	Ccl7	0.794646	0.995123
ENSRNOG00000000244	Coil	1.08064	1.92198
ENSRNOG00000000245	Slc16a6	2.07654	1.07936
ENSRNOG00000000246	Amz2	1.12454	0.891582
ENSRNOG00000000247	Mfsd11	2.62464	3.44661
ENSRNOG00000000248	Srsf2	7.22027	8.52388
ENSRNOG00000000249	Mettl23	0.817233	0.576023
ENSRNOG00000000250	Jmjd6	2.35054	2.03594
ENSRNOG00000000251	St6galnac1	0.083333	0.114943
ENSRNOG00000000257	Smpd3	0.506742	1.00185
ENSRNOG00000000258	Prmt7	0.542135	0.884183
ENSRNOG00000000262	Zfp821	2.82446	2.13079
ENSRNOG00000000264	Def8	0.532992	0.61273
ENSRNOG00000000274	Phyhipl	1.2905	1.31004
ENSRNOG00000000275	Fam13c	1.68049	1.42281
ENSRNOG00000000277	Tet1	6.75	2.287
ENSRNOG00000000279	Rtn4ip1	1.62315	1.12046
ENSRNOG00000000281	Prodh1	5.91044	4.40056
ENSRNOG00000000282	Gsc2	1	0.15873
ENSRNOG00000000283	Ess2	0.538382	0.566965
ENSRNOG00000000288	Scarf2	0.710145	1.08081
ENSRNOG00000000299	Foxo3	1.63456	1.43163
ENSRNOG00000000302	Sesn1	1.56697	2.60411
ENSRNOG00000000303	Cep57l1	1.65649	1.37885
ENSRNOG00000000304	Cd164	1.15321	1.51354
ENSRNOG00000000306	Smpd2	7.43038	10.3767
ENSRNOG00000000307	Mical1	2.80963	3.24148
ENSRNOG00000000308	Zbtb24	1.94702	1.46179
ENSRNOG00000000312	Fig4	0.999773	0.808495
ENSRNOG00000000314	Sec63	1.08197	0.988553
ENSRNOG00000000316	Sobp	0.657138	0.257107
ENSRNOG00000000320	AABR07045462.1	1	1
ENSRNOG00000000321	Cd24	0.050294	0.041301
ENSRNOG00000000322	Atg5	1.17973	0.995308
ENSRNOG00000000323	Prdm1	7.69231	9.64072
ENSRNOG00000000327	Hace1	0.941405	0.839167
ENSRNOG00000000335	Ermap	0.166667	0.166667
ENSRNOG00000000340	Rtraf	0.592549	0.697685
ENSRNOG00000000341	Nid2	3.53883	4.85623
ENSRNOG00000000368	Grik2	3.70356	5.44383
ENSRNOG00000000373	AABR07044900.1	12.4625	17.6243
ENSRNOG00000000376	Tmem167b	2682	691
ENSRNOG00000000378	AABR07044914.1	31.4241	4.03226
ENSRNOG00000000383	Mypn	0.15873	1.37931
ENSRNOG00000000384	Atoh7	1	1
ENSRNOG00000000386	Pbld1	1.3099	0.029412
ENSRNOG00000000387	Slc25a16	0.955241	0.800422
ENSRNOG00000000390	Rufy2	1.93476	2.18192
ENSRNOG00000000392	Supv3l1	3.21582	2.85608
ENSRNOG00000000394	Srgn	1.65261	1.44621
ENSRNOG00000000395	Kif1bp	0.656937	0.730725
ENSRNOG00000000396	Ddx50	2.65872	1.50975
ENSRNOG00000000397	Ccar1	2.97474	3.04718
ENSRNOG00000000398	Zup1	0.753925	1.23014
ENSRNOG00000000401	Gprc6a	1	1
ENSRNOG00000000405	Vgll2	1.82976	0.120289
ENSRNOG00000000406	Ros1	16.1538	15.7143
ENSRNOG00000000407	Dcbld1	0.964392	1.35501
ENSRNOG00000000408	Gopc	1.94177	3.20746
ENSRNOG00000000410	Nepn	0.053476	2.90909
ENSRNOG00000000411	Nus1	0.826889	0.752156
ENSRNOG00000000412	Slc35f1	3.16202	4.18118
ENSRNOG00000000413	Pln	0.005339	0.846154
ENSRNOG00000000414	Cep85l	4.59045	3.5684
ENSRNOG00000000415	Asf1a	1.6139	1.71512
ENSRNOG00000000417	Numa1	1.43609	1.67667
ENSRNOG00000000418	Zbtb12	0.773109	1.375
ENSRNOG00000000419	Cfb	151.75	132.25
ENSRNOG00000000420	Nelfe	1.3019	0.910988
ENSRNOG00000000421	Skiv2l	1.16683	1.31
ENSRNOG00000000422	Dxo	3.36237	3.32681
ENSRNOG00000000428	Cyp21a1	0.08547	0.097087
ENSRNOG00000000431	Atf6b	1.42262	1.3447
ENSRNOG00000000432	Fkbpl	0.509799	0.642635
ENSRNOG00000000433	Prrt1	1.05969	1.33767
ENSRNOG00000000435	Ppt2	1.6318	2.08509
ENSRNOG00000000436	Egfl8	1.31672	1.65507
ENSRNOG00000000437	Agpat1	0.784087	0.799414
ENSRNOG00000000438	Rnf5	0.067098	0.077332
ENSRNOG00000000439	Ager	1.18421	9.1195
ENSRNOG00000000440	Pbx2	2.58779	2.44953
ENSRNOG00000000441	Gpsm3	1.551	0.437904
ENSRNOG00000000442	Notch4	1.18632	0.976744
ENSRNOG00000000443	LOC103689965	7.76224	9.16352
ENSRNOG00000000446	LOC100911983	1.42857	0.25
ENSRNOG00000000451	RT1-Ba	0.009009	0.872483
ENSRNOG00000000454	RT1-DOb	117.692	0.30303
ENSRNOG00000000455	Tap2	4.96118	5.82842
ENSRNOG00000000456	Psmb8	15.1634	14.0697
ENSRNOG00000000457	Tap1	2.38244	2.04664
ENSRNOG00000000459	Psmb9	2.2492	1.46279
ENSRNOG00000000461	Brd2	1.07271	0.860858
ENSRNOG00000000463	Col11a2	6.02748	3.54703
ENSRNOG00000000464	Rxrb	1.42635	2.3781
ENSRNOG00000000465	Slc39a7	1.03507	0.862965
ENSRNOG00000000466	Hsd17b8	2.98545	3.52193
ENSRNOG00000000467	Ring1	0.924225	0.726753
ENSRNOG00000000470	Vps52	1.16723	1.15312
ENSRNOG00000000471	B3galt4	1.33527	0.25577
ENSRNOG00000000473	Pfdn6	0.63171	0.728708
ENSRNOG00000000474	Rgl2	0.88946	0.713808
ENSRNOG00000000476	Zbtb22	0.349815	0.32588
ENSRNOG00000000477	Daxx	0.685242	0.626271
ENSRNOG00000000479	Kifc1	2.77838	2.87028
ENSRNOG00000000480	Phf1	4.85297	4.31604
ENSRNOG00000000481	Cuta	1.56678	1.36881
ENSRNOG00000000483	Syngap1	3.74088	2.5269
ENSRNOG00000000485	Bak1	11.6892	12.9314
ENSRNOG00000000486	Ggnbp1	2.70928	2.85714
ENSRNOG00000000488	Hmga1	0.85204	1.2085
ENSRNOG00000000490	Rps10	1.83991	1.4998
ENSRNOG00000000491	Spdef	0.05	0.882353
ENSRNOG00000000493	Snrpc	1.09766	1.19
ENSRNOG00000000495	Uhrf1bp1	0.947752	1.15609
ENSRNOG00000000498	Anks1a	1.60095	1.23173
ENSRNOG00000000499	Tcp11	6.8254	3.71134
ENSRNOG00000000500	Scube3	1.6605	1.26083
ENSRNOG00000000501	Zfp523	0.8227	1.1131
ENSRNOG00000000502	Def6	0.589774	0.470926
ENSRNOG00000000503	Ppard	0.384615	0.662555
ENSRNOG00000000504	Fance	0.839425	0.353061
ENSRNOG00000000505	Rpl10a	1.77003	1.74169
ENSRNOG00000000506	Tead3	4.62449	3.9229
ENSRNOG00000000507	Tulp1	10.4762	7
ENSRNOG00000000508	Armc12	0.27027	0.588235
ENSRNOG00000000510	Clps	1	1
ENSRNOG00000000511	Srpk1	1.12493	1.41581
ENSRNOG00000000512	Slc26a8	0.412574	0.295775
ENSRNOG00000000513	Mapk14	1.77133	1.95914
ENSRNOG00000000515	Mapk13	0.038462	5.1861
ENSRNOG00000000516	Pxt1	1	1
ENSRNOG00000000517	Kctd20	2.16494	2.1669
ENSRNOG00000000519	Stk38	4.7283	4.69248
ENSRNOG00000000520	Srsf3	21.3576	15.2655
ENSRNOG00000000521	Cdkn1a	1.8861	1.48067
ENSRNOG00000000522	Cpne5	2.97368	4.11111
ENSRNOG00000000523	Ppil1	1.12137	0.610589
ENSRNOG00000000524	RGD735065	0.610791	0.714887
ENSRNOG00000000525	Pi16	0.533816	1.99828
ENSRNOG00000000527	Mtch1	0.376118	0.400261
ENSRNOG00000000528	Fgd2	1.40684	0.946502
ENSRNOG00000000529	Pim1	6.17364	8.57681
ENSRNOG00000000531	Ccdc167	9.58642	2.3114
ENSRNOG00000000532	Cmtr1	1.24388	1.14268
ENSRNOG00000000536	Mdga1	1.38491	0.967742
ENSRNOG00000000540	Btbd9	1.67348	1.90582
ENSRNOG00000000541	Glo1	0.734795	0.736638
ENSRNOG00000000542	Dnah8	2.74611	4.61538
ENSRNOG00000000543	Frk	3.96694	4.09556
ENSRNOG00000000546	Nt5dc1	9.86142	11.625
ENSRNOG00000000547	Tspyl4	1.48296	1.46635
ENSRNOG00000000549	Tspyl1	0.838358	0.664747
ENSRNOG00000000551	Fam241b	1.39904	2.04962
ENSRNOG00000000552	Col13a1	1	0.166667
ENSRNOG00000000556	Nodal	0.142857	0.136986
ENSRNOG00000000557	Sar1a	0.626182	0.712358
ENSRNOG00000000559	Npffr1	20.7407	1.81347
ENSRNOG00000000560	Lrrc20	0.606357	1.53905
ENSRNOG00000000561	Pald1	2.4396	2.6619
ENSRNOG00000000562	Prf1	23	1
ENSRNOG00000000563	Adamts14	7.60563	11.6
ENSRNOG00000000564	Tbata	0.212766	71
ENSRNOG00000000565	Sgpl1	3.3565	3.67958
ENSRNOG00000000566	Pcbd1	0.111455	0.193524
ENSRNOG00000000567	Unc5b	1.57397	1.42458
ENSRNOG00000000568	Slc29a3	5.82309	4.38019
ENSRNOG00000000569	Vsir	4.01204	2.91353
ENSRNOG00000000571	Psap	5.68521	5.7605
ENSRNOG00000000572	Chst3	3.09449	4.24526
ENSRNOG00000000574	AC096404.1	1	1
ENSRNOG00000000576	Anapc16	1.09016	0.88917
ENSRNOG00000000579	Marcks	0.813171	0.583095
ENSRNOG00000000580	Calhm4	1.67106	0.011862
ENSRNOG00000000581	Cdc40	3.25558	3.87877
ENSRNOG00000000582	Ddo	1	1
ENSRNOG00000000583	Cdk19	0.547576	1.05196
ENSRNOG00000000585	Amd1	0.650561	0.536613
ENSRNOG00000000586	Gtf3c6	5.59821	8.3934
ENSRNOG00000000587	Rpf2	0.89499	1.15533
ENSRNOG00000000588	Slc16a10	0.481431	0.855072
ENSRNOG00000000589	RGD1310495	0.066667	0.1
ENSRNOG00000000590	Naglt1	49.8305	21.7857
ENSRNOG00000000593	Rev3l	0.819122	1.20349
ENSRNOG00000000595	Traf3ip2	1.98957	1.8464
ENSRNOG00000000596	Fyn	0.911074	0.79504
ENSRNOG00000000597	Ccn6	0.212766	0.212766
ENSRNOG00000000598	Tube1	8.63248	2.73784
ENSRNOG00000000599	Lama4	2.56553	3.35814
ENSRNOG00000000604	Hdac2	1.02581	0.921641
ENSRNOG00000000605	Hs3st5	0.506562	0.89558
ENSRNOG00000000606	Pcdh15	2.26837	4.8855
ENSRNOG00000000607	RGD1559903	1	1
ENSRNOG00000000609	Ipmk	1.00342	1.33125
ENSRNOG00000000610	Cisd1	0.241568	0.245328
ENSRNOG00000000611	Ube2d1	0.174444	0.256726
ENSRNOG00000000613	Tfam	0.740597	0.593617
ENSRNOG00000000614	Bicc1	0.207627	0.771889
ENSRNOG00000000618	Mdga2	2.12417	1.72975
ENSRNOG00000000620	AABR07041078.1	1	1
ENSRNOG00000000622	Hint1	0.244094	0.130357
ENSRNOG00000000630	AABR07044783.1	1	1
ENSRNOG00000000632	Cdk1	1.48722	2.21931
ENSRNOG00000000633	Rhobtb1	0.99858	0.408163
ENSRNOG00000000634	Cabcoco1	16.1538	0.045455
ENSRNOG00000000636	Rtkn2	1.06583	3.85491
ENSRNOG00000000638	Zfp365	1.20872	1.5697
ENSRNOG00000000640	Egr2	2.06037	1.15162
ENSRNOG00000000641	Nrbf2	0.89911	0.655996
ENSRNOG00000000645	Reep3	2.12892	2.38158
ENSRNOG00000000648	Jmjd1c	1.53432	1.56526
ENSRNOG00000000653	Nr5a2	0.588235	9.57447
ENSRNOG00000000655	Ptprc	3.11927	4.53184
ENSRNOG00000000657	Nek7	0.706234	0.766695
ENSRNOG00000000658	Acacb	2.01235	2.33294
ENSRNOG00000000661	Hps4	1.40661	1.04199
ENSRNOG00000000662	Srrd	1.66175	1.18788
ENSRNOG00000000663	Tfip11	0.936977	1.00338
ENSRNOG00000000664	Tpst2	0.334544	0.379985
ENSRNOG00000000665	Pitpnb	0.790432	0.75784
ENSRNOG00000000691	Foxn4	38.4848	19.3939
ENSRNOG00000000692	Ung	0.977315	0.379065
ENSRNOG00000000693	Svop	0.812265	0.668579
ENSRNOG00000000695	Ssh1	1.34286	1.34625
ENSRNOG00000000697	Coro1c	1.4557	1.25404
ENSRNOG00000000699	Selplg	1.42857	2.04178
ENSRNOG00000000700	Tmem119	0.551543	0.007446
ENSRNOG00000000701	Iscu	0.991055	0.62906
ENSRNOG00000000702	Sart3	1.92909	1.72838
ENSRNOG00000000704	Cmklr1	0.010417	2.01149
ENSRNOG00000000708	Sgsm1	1.26994	1.46936
ENSRNOG00000000715	Pou1f1	1	1
ENSRNOG00000000716	Htr1f	14.8485	24.1176
ENSRNOG00000000718	Cggbp1	1.31919	1.49213
ENSRNOG00000000720	MGC95208	1.14294	0.883907
ENSRNOG00000000723	RT1-CE5	3.41325	2.23037
ENSRNOG00000000726	Olr1671	1	1
ENSRNOG00000000728	Clic2	3.20448	4.32396
ENSRNOG00000000729	Tmlhe	1.69941	2.21932
ENSRNOG00000000746	Olr1695	1	1
ENSRNOG00000000747	Olr1694	1	1
ENSRNOG00000000749	Olr1693	1	1
ENSRNOG00000000759	Olr1730	0.588235	1
ENSRNOG00000000763	RT1-M3-1	1.99843	1.64693
ENSRNOG00000000765	Olr1743	1	0.2
ENSRNOG00000000768	Ubd	1.2473	0.568541
ENSRNOG00000000774	Gabbr1	1.96676	2.0639
ENSRNOG00000000775	Mog	0.614604	0.189441
ENSRNOG00000000777	RT1-S3	2.93231	2.4469
ENSRNOG00000000778	Znrd1as1	2.43077	4.29553
ENSRNOG00000000779	Znrd1	1.91402	2.88235
ENSRNOG00000000780	Ppp1r11	0.600426	0.568129
ENSRNOG00000000781	Rnf39	0.510128	1.35345
ENSRNOG00000000782	Trim10	2.30396	0.498177
ENSRNOG00000000783	Trim40	0.212766	1
ENSRNOG00000000785	Trim39	3.18901	2.18126
ENSRNOG00000000786	Rpp21	1.42726	1.26615
ENSRNOG00000000787	AABR07044364.1	0.056497	0.053476
ENSRNOG00000000795	RT1-N3	11.9804	20.675
ENSRNOG00000000796	Ranbp2	1.22532	1.71462
ENSRNOG00000000798	Gnl1	0.657318	0.436434
ENSRNOG00000000799	Abcf1	0.973309	0.835452
ENSRNOG00000000800	Man1a1	2.30117	3.5425
ENSRNOG00000000801	Msl3l2	0.537101	0.168687
ENSRNOG00000000802	Tbc1d32	2.60188	2.7801
ENSRNOG00000000804	Mrps18b	0.954274	0.649453
ENSRNOG00000000805	Gja1	5.76363	2.45336
ENSRNOG00000000808	Hsf2	1.57864	2.31113
ENSRNOG00000000809	Atat1	4.44097	4.75372
ENSRNOG00000000811	Pkib	0.18457	0.560405
ENSRNOG00000000812	RGD1302996	5.98577	3.85843
ENSRNOG00000000814	Fabp7	0.740346	0.618596
ENSRNOG00000000815	Smpdl3a	1.99121	1.78106
ENSRNOG00000000816	Ppp1r18	1.62584	1.62757
ENSRNOG00000000818	Nrm	5.16012	2.73442
ENSRNOG00000000823	Gcc2	2.07755	3.0356
ENSRNOG00000000824	Dse	0.723777	1.35174
ENSRNOG00000000825	Calhm5	5.15738	3.52174
ENSRNOG00000000826	Flot1	0.333182	0.286184
ENSRNOG00000000827	Ier3	5.06425	3.91612
ENSRNOG00000000831	Gtf2h4	1.52998	1.44239
ENSRNOG00000000833	Vars2	1.44208	1.27722
ENSRNOG00000000836	Ltb	0.361664	2.47892
ENSRNOG00000000837	LOC103694380	113	53
ENSRNOG00000000838	Lta	23.0508	0.136986
ENSRNOG00000000839	Nfkbil1	0.196827	0.645861
ENSRNOG00000000840	Atp6v1g2	0.152397	0.145505
ENSRNOG00000000841	Ddx39b	9.18646	6.70174
ENSRNOG00000000842	Ddah2	1.02588	1.25525
ENSRNOG00000000843	Ly6g6c	5.45783	2.33356
ENSRNOG00000000844	Ly6g6d	13.991	4.38334
ENSRNOG00000000846	Ly6g5c	1	1
ENSRNOG00000000847	Csnk2b	1.78694	1.56347
ENSRNOG00000000848	Gpank1	0.592573	0.495837
ENSRNOG00000000850	Apom	3.29759	13.2656
ENSRNOG00000000851	Bag6	0.879813	1.0427
ENSRNOG00000000852	Prrc2a	0.788569	0.668811
ENSRNOG00000000853	Aif1	1.91617	2.26238
ENSRNOG00000000854	Ncr3	0.040486	0.06993
ENSRNOG00000000855	Lst1	0.035336	0.018975
ENSRNOG00000000857	Msh5	5.72839	11.6761
ENSRNOG00000000858	Sapcd1	2.27536	0.958869
ENSRNOG00000000860	Vwa7	0.708816	0.779404
ENSRNOG00000000861	Zic3	1	1
ENSRNOG00000000866	Rbmx	4.20702	4.56093
ENSRNOG00000000867	Vars	0.848396	0.817852
ENSRNOG00000000869	Arhgef6	3.5407	2.97552
ENSRNOG00000000871	Cd40lg	1	1
ENSRNOG00000000873	Brs3	0.27027	0.27027
ENSRNOG00000000875	Fhl1	0.886504	0.900354
ENSRNOG00000000878	Slc44a4	0.5	0.27027
ENSRNOG00000000879	Slc9a6	1.42241	1.73195
ENSRNOG00000000881	Mmgt1	0.535201	0.701152
ENSRNOG00000000885	Auts2	4.86819	4.41571
ENSRNOG00000000886	Caln1	0.032258	9.40594
ENSRNOG00000000888	Sbds	1.72161	1.29583
ENSRNOG00000000889	AABR07011057.1	23.7634	10.3067
ENSRNOG00000000891	AABR07035107.1	7.7438	5.1963
ENSRNOG00000000893	Tmem248	0.623359	0.754386
ENSRNOG00000000894	Fry	1.54063	3.22443
ENSRNOG00000000895	Rabgef1	1.95546	2.42772
ENSRNOG00000000896	AABR07070892.1	1	1
ENSRNOG00000000897	Rxfp2	0.37037	1
ENSRNOG00000000900	Tpst1	0.560359	0.473734
ENSRNOG00000000901	Crcp	0.94755	0.965572
ENSRNOG00000000902	Hsph1	0.854089	1.24398
ENSRNOG00000000903	Asl	1.17766	1.2377
ENSRNOG00000000904	Wdr95	0.769231	0.5
ENSRNOG00000000905	Tex26	14.25	11.6923
ENSRNOG00000000906	Medag	0.206428	0.220016
ENSRNOG00000000907	Alox5ap	4.2044	2.02507
ENSRNOG00000000909	Uspl1	0.444663	0.386986
ENSRNOG00000000913	Gusb	2.21754	3.02409
ENSRNOG00000000916	LOC103690050	0.4	0.745689
ENSRNOG00000000917	Nupr2	2.0017	4.03688
ENSRNOG00000000918	Zbed5	0.547883	0.507463
ENSRNOG00000000920	Phkg1	0.065359	0.066667
ENSRNOG00000000921	Ubl3	0.514713	0.471943
ENSRNOG00000000922	Sumf2	2.52303	1.50891
ENSRNOG00000000923	Cct6a	1.19512	1.17185
ENSRNOG00000000924	Slc7a1	4.381	4.57108
ENSRNOG00000000925	Psph	0.207883	0.433505
ENSRNOG00000000926	Mrps17	0.253454	0.1804
ENSRNOG00000000931	Sfswap	3.32167	3.13094
ENSRNOG00000000934	Piwil1	1	0.30303
ENSRNOG00000000936	Stx2	5.18403	3.76916
ENSRNOG00000000937	Slc46a3	1.43149	0.794809
ENSRNOG00000000938	Ran	1.99098	1.80865
ENSRNOG00000000940	Flt1	10.2474	6.34783
ENSRNOG00000000942	Pan3	2.1976	2.9573
ENSRNOG00000000952	Gsx1	1	1
ENSRNOG00000000954	Polr1d	0.234618	0.244577
ENSRNOG00000000955	Lnx2	1.79793	1.75976
ENSRNOG00000000956	Rasl11a	4.15254	3.94684
ENSRNOG00000000957	Rpl21	0.427427	0.179463
ENSRNOG00000000961	Glt1d1	0.210843	0.486849
ENSRNOG00000000962	Slc15a4	1.52327	1.75698
ENSRNOG00000000963	Tmem132c	0.602105	1.17575
ENSRNOG00000000967	Aacs	1.21607	0.944915
ENSRNOG00000000968	Rnf6	0.263373	0.337708
ENSRNOG00000000969	Cyp3a18	1	1
ENSRNOG00000000973	Tex45	0.588235	30
ENSRNOG00000000974	Zfp358	0.313634	0.416548
ENSRNOG00000000975	Mcoln1	2.67646	2.64983
ENSRNOG00000000977	Pnpla6	1.86383	2.01144
ENSRNOG00000000979	Bri3bp	9.39474	17.7628
ENSRNOG00000000981	Scarb1	1.22994	0.77949
ENSRNOG00000000983	Zfp394	1.95345	1.28053
ENSRNOG00000000985	Cpsf4	3.50377	1.6761
ENSRNOG00000000986	Camsap3	1.31354	1.74026
ENSRNOG00000000987	Ptcd1	0.468097	0.781555
ENSRNOG00000000988	Xab2	1.88536	1.62198
ENSRNOG00000000989	Bud31	2.04068	1.616
ENSRNOG00000000990	Pdap1	3.14557	2.32197
ENSRNOG00000000991	Arpc1b	0.622356	0.660925
ENSRNOG00000000993	Pcp2	1	1
ENSRNOG00000000994	Stxbp2	2.25162	2.35565
ENSRNOG00000000996	Arpc1a	0.270768	0.43839
ENSRNOG00000000999	Smurf1	1.78593	1.77043
ENSRNOG00000001001	Retn	80	66
ENSRNOG00000001003	Trappc5	0.300472	0.397074
ENSRNOG00000001004	Ncor2	1.11015	0.958043
ENSRNOG00000001005	Fcer2	0.166667	0.27027
ENSRNOG00000001006	Nptx2	2.0249	1.52555
ENSRNOG00000001007	Baiap2l1	0.384741	0.797153
ENSRNOG00000001009	Bri3	2.68597	2.13214
ENSRNOG00000001010	Tecpr1	0.723073	0.666018
ENSRNOG00000001011	Rflna	0.029155	10.3004
ENSRNOG00000001017	Cd209	2.32913	2.71488
ENSRNOG00000001027	LOC100363064	1	58
ENSRNOG00000001030	Tsc22d1	0.289048	0.340189
ENSRNOG00000001031	Ocm2	1	18.4286
ENSRNOG00000001032	Ccz1b	0.959119	0.970963
ENSRNOG00000001033	Nufip1	1.19073	1.33389
ENSRNOG00000001034	Evi5l	0.845556	1.05495
ENSRNOG00000001035	Gtf2h3	2.05946	2.10929
ENSRNOG00000001036	Rsph10b	3.7931	4.375
ENSRNOG00000001037	Gpalpp1	3.20433	4.16515
ENSRNOG00000001039	Eif2b1	0.541264	0.703399
ENSRNOG00000001040	Pms2	1.594	1.92721
ENSRNOG00000001043	Ddx55	1.03408	1.44
ENSRNOG00000001044	Aimp2	0.647531	0.716621
ENSRNOG00000001047	Map2k7	1.77712	1.91837
ENSRNOG00000001048	Ankrd61	4.4687	2.21837
ENSRNOG00000001049	Tpt1	0.366141	0.290137
ENSRNOG00000001050	Eif2ak1	0.454354	0.84403
ENSRNOG00000001052	Slc25a30	1.79124	2.06144
ENSRNOG00000001053	Tmed2	1.30556	1.18473
ENSRNOG00000001055	Rilpl1	0.564425	0.778471
ENSRNOG00000001056	Snapc2	1.42735	1.24732
ENSRNOG00000001057	Ctxn1	0.275581	0.195926
ENSRNOG00000001058	Timm44	2.60256	2.8466
ENSRNOG00000001059	Usp42	2.1526	1.70341
ENSRNOG00000001060	Snrnp35	1.31126	0.635442
ENSRNOG00000001061	Rilpl2	0.183272	0.428556
ENSRNOG00000001062	Kmt5a	2.63956	1.31678
ENSRNOG00000001064	Sbno1	0.92435	1.24098
ENSRNOG00000001065	Cyth3	2.70097	1.88095
ENSRNOG00000001066	Itih2	1.42857	11.2121
ENSRNOG00000001068	Rac1	0.312195	0.294491
ENSRNOG00000001069	Elavl1	8.04717	7.97506
ENSRNOG00000001070	Cdk2ap1	0.110549	0.049832
ENSRNOG00000001071	AABR07035091.1	1	1
ENSRNOG00000001072	Cers4	2.92429	2.9061
ENSRNOG00000001073	RGD1563482	0.946135	0.898095
ENSRNOG00000001074	Mphosph9	0.752688	0.768368
ENSRNOG00000001079	Daglb	2.23769	3.16404
ENSRNOG00000001080	Arl6ip4	0.163362	0.294267
ENSRNOG00000001081	Ogfod2	1.5881	1.36561
ENSRNOG00000001082	Abcb9	1.63963	1.29804
ENSRNOG00000001083	Kdelr2	3.75539	4.61948
ENSRNOG00000001086	Vps37b	1.35372	1.00998
ENSRNOG00000001088	Rfc3	1.18344	1.06381
ENSRNOG00000001090	Stard13	6.80663	5.92613
ENSRNOG00000001091	Hip1r	0.69349	0.754774
ENSRNOG00000001092	Kl	0.08547	0.15873
ENSRNOG00000001094	Zfp316	1.46043	1.02892
ENSRNOG00000001098	Pds5b	0.970974	1.27684
ENSRNOG00000001099	Rbak	10.1933	6.97368
ENSRNOG00000001101	Rnf216	1.02533	1.09474
ENSRNOG00000001104	Foxk1	0.718031	0.831418
ENSRNOG00000001106	Denr	2.90995	2.8981
ENSRNOG00000001107	AABR07035428.1	0.92011	0.946153
ENSRNOG00000001108	N4bp2l2	2.21172	2.44253
ENSRNOG00000001111	Brca2	2.78008	2.37248
ENSRNOG00000001113	Mmd2	6.44773	9.73743
ENSRNOG00000001114	Wipi2	0.752613	0.833746
ENSRNOG00000001115	Slc29a4	0.384766	0.74115
ENSRNOG00000001117	Fbxl18	1.099	1.2523
ENSRNOG00000001120	Med13l	0.70743	0.764968
ENSRNOG00000001123	RGD1562310	1.09029	1.50348
ENSRNOG00000001124	Rnft2	1.4423	1.45741
ENSRNOG00000001126	Fbxw8	0.751972	0.690033
ENSRNOG00000001128	Tesc	1.87379	2.0445
ENSRNOG00000001129	Fbxo21	2.19181	2.19689
ENSRNOG00000001130	Nos1	1.58864	2.47863
ENSRNOG00000001134	Rfc5	1.7248	1.52709
ENSRNOG00000001135	Wsb2	1.29517	1.28325
ENSRNOG00000001136	Pebp1	0.347819	0.336973
ENSRNOG00000001138	Taok3	2.46543	1.72736
ENSRNOG00000001139	Suds3	2.24913	1.92456
ENSRNOG00000001141	Srrm4	1.5072	1.20265
ENSRNOG00000001142	Prkab1	1.84372	1.75696
ENSRNOG00000001143	Cit	3.47605	3.11124
ENSRNOG00000001148	Rplp0	0.271078	0.260775
ENSRNOG00000001149	Pxn	1.12067	1.10374
ENSRNOG00000001151	Sirt4	1.29651	0.949807
ENSRNOG00000001152	Glp1r	15.4839	0.12987
ENSRNOG00000001153	Pla2g1b	13.6923	13.2508
ENSRNOG00000001156	Msi1	1.08885	1.15737
ENSRNOG00000001157	Umodl1	0.555556	3.28571
ENSRNOG00000001158	Abcg1	4.77171	4.56691
ENSRNOG00000001159	Tff3	1	1
ENSRNOG00000001160	Triap1	0.265442	0.339408
ENSRNOG00000001161	Gatc	0.000923	0.000854
ENSRNOG00000001162	Tff2	1	1
ENSRNOG00000001163	Srsf9	6.24819	5.35255
ENSRNOG00000001164	Tff1	1	1
ENSRNOG00000001165	Tmprss3	1.9708	2.15686
ENSRNOG00000001167	Ubash3a	0.325733	0.707965
ENSRNOG00000001169	Slc37a1	1.55562	2.02813
ENSRNOG00000001170	Cox6a1	0.47042	0.286356
ENSRNOG00000001171	Coq5	1.45637	1.25252
ENSRNOG00000001172	Rnf10	0.303865	0.186698
ENSRNOG00000001173	Cabp1	2.8978	2.26304
ENSRNOG00000001174	Pde9a	3.21739	5
ENSRNOG00000001177	Acads	1.80457	1.94778
ENSRNOG00000001178	Sppl3	0.935707	0.594391
ENSRNOG00000001181	Wdr4	1.93859	3.32508
ENSRNOG00000001182	Ndufv3	0.483322	0.681019
ENSRNOG00000001183	Hnf1a	0.232558	0.769231
ENSRNOG00000001184	Pknox1	0.981535	1.02069
ENSRNOG00000001185	RGD1311899	0.371981	0.31639
ENSRNOG00000001187	Oasl	6.98006	5.9824
ENSRNOG00000001189	Sik1	4.03551	3.27849
ENSRNOG00000001190	Git2	3.66157	2.47779
ENSRNOG00000001191	Tchp	1.6099	1.35515
ENSRNOG00000001192	Gltp	0.606995	0.309616
ENSRNOG00000001193	Hsf2bp	0.022573	0.017857
ENSRNOG00000001194	Rrp1b	1.40767	2.24358
ENSRNOG00000001195	Trpv4	6.63677	10
ENSRNOG00000001198	Fam222a	1.02119	0.057986
ENSRNOG00000001199	Pop5	0.927906	0.162661
ENSRNOG00000001201	Cstb	1.7053	0.977105
ENSRNOG00000001203	Rrp1	1.4304	1.14854
ENSRNOG00000001204	Ankrd13a	1.13574	1.65811
ENSRNOG00000001205	Agpat3	1.10581	1.42007
ENSRNOG00000001210	Pwp2	2.28112	2.43908
ENSRNOG00000001211	Gatd3a	0.453027	0.20411
ENSRNOG00000001212	Dnmt3l	24	36
ENSRNOG00000001213	Aire	22	0.142857
ENSRNOG00000001214	Pfkl	1.15485	1.57032
ENSRNOG00000001215	Cfap410	2.90254	2.60108
ENSRNOG00000001216	Trpm2	1.8825	1.64138
ENSRNOG00000001217	Lrrc3	0.981496	2.28139
ENSRNOG00000001218	AABR07044583.1	1	39
ENSRNOG00000001219	Tspear	1.16216	2.53061
ENSRNOG00000001220	LOC100361664	1	1
ENSRNOG00000001222	Ube2g2	0.19458	0.732999
ENSRNOG00000001223	Pttg1ip	0.629297	0.671397
ENSRNOG00000001224	Itgb2	3.19011	3.43519
ENSRNOG00000001225	Fam207a	0.232945	0.17869
ENSRNOG00000001227	Adarb1	0.288551	0.316785
ENSRNOG00000001228	Pofut2	1.47998	1.90593
ENSRNOG00000001229	Col18a1	1.37582	1.4079
ENSRNOG00000001232	Slc19a1	0.833333	1.41739
ENSRNOG00000001235	Gna12	0.314719	0.383443
ENSRNOG00000001236	Brat1	1.46965	1.81804
ENSRNOG00000001237	Cabin1	0.858034	1.08801
ENSRNOG00000001238	Rsrc2	7.34168	4.09634
ENSRNOG00000001239	Ddt	0.578054	0.436062
ENSRNOG00000001241	Iqce	5.70022	5.30058
ENSRNOG00000001242	Gstt3	0.013699	1.60367
ENSRNOG00000001243	Zcchc8	4.686	5.11531
ENSRNOG00000001245	Pcbp3	1.29522	1.13678
ENSRNOG00000001247	Clip1	1.05875	1.07098
ENSRNOG00000001249	Col6a1	2.65347	2.82195
ENSRNOG00000001250	Lfng	7.01602	7.54613
ENSRNOG00000001251	Grifin	0.05	1
ENSRNOG00000001252	Chst12	1.68496	0.907834
ENSRNOG00000001253	Eif3b	0.661775	0.790946
ENSRNOG00000001254	Col6a2	4.57808	3.40264
ENSRNOG00000001255	Mlxip	1.47738	1.6048
ENSRNOG00000001256	Atxn2	0.662375	0.772444
ENSRNOG00000001258	Snx8	1.83007	1.32695
ENSRNOG00000001259	Cux2	5.4522	4.97959
ENSRNOG00000001260	Nudt1	1.37572	0.003792
ENSRNOG00000001261	Ftcd	0.15873	0.142857
ENSRNOG00000001262	LOC108348157	0.462566	0.835714
ENSRNOG00000001265	Mad1l1	1.74607	1.32811
ENSRNOG00000001269	Ppp1cc	1.21254	1.38705
ENSRNOG00000001270	Hvcn1	4.1371	4.3547
ENSRNOG00000001271	Card6	0.46668	0.883673
ENSRNOG00000001272	Mcm3ap	1.17358	1.37456
ENSRNOG00000001273	Psmg3	0.736275	0.23404
ENSRNOG00000001274	Vps29	0.466163	0.483932
ENSRNOG00000001275	Tmem184a	3.63636	0.136986
ENSRNOG00000001276	Pcnt	1.18236	1.50088
ENSRNOG00000001277	Mafk	0.84452	1.16559
ENSRNOG00000001278	Gpn3	2.0329	2.0291
ENSRNOG00000001283	Anapc7	1.14493	0.953978
ENSRNOG00000001284	Uncx	17.037	11.1765
ENSRNOG00000001285	Atp2a2	2.28123	2.58221
ENSRNOG00000001287	Gper1	0.044053	2.45454
ENSRNOG00000001288	Gpr146	1.82206	3.144
ENSRNOG00000001289	LOC498154	2.31691	0.654749
ENSRNOG00000001293	Get4	0.706319	0.569088
ENSRNOG00000001294	Ift81	3.46918	3.29209
ENSRNOG00000001295	S100b	0.79937	0.650508
ENSRNOG00000001296	P2rx7	2.85753	3.99345
ENSRNOG00000001297	Prmt2	0.417192	0.477019
ENSRNOG00000001298	Slc5a4b	1	25
ENSRNOG00000001299	Sun1	3.18914	4.21113
ENSRNOG00000001300	P2rx4	2.39361	2.19928
ENSRNOG00000001302	Adora2a	0.030549	0.195774
ENSRNOG00000001303	Specc1l	0.755554	0.780437
ENSRNOG00000001304	Bcr	1.01831	0.961935
ENSRNOG00000001309	Camkk2	1.39588	2.00052
ENSRNOG00000001311	Rab36	8.66693	5.21861
ENSRNOG00000001312	Pdgfa	2.31825	1.41702
ENSRNOG00000001313	Gnaz	0.294695	0.754292
ENSRNOG00000001314	Fam20c	1.62199	1.14805
ENSRNOG00000001315	Rsph14	0.06993	0.035714
ENSRNOG00000001316	Anapc5	0.256866	0.183821
ENSRNOG00000001317	Zfp68	1.09019	0.735777
ENSRNOG00000001323	Zfp157	5.44499	4.45286
ENSRNOG00000001324	Asmt	4.89511	0.081301
ENSRNOG00000001325	Il3ra	10.3269	7.63607
ENSRNOG00000001329	Gjc3	1.81818	6.35908
ENSRNOG00000001331	Rnf34	1.32503	0.895446
ENSRNOG00000001333	Azgp1	1	0.588235
ENSRNOG00000001335	Zkscan1	1.67688	1.86784
ENSRNOG00000001336	Orai1	1.57913	1.71602
ENSRNOG00000001337	Setd1b	1.84483	1.60112
ENSRNOG00000001338	Hpd	1.83762	2.37186
ENSRNOG00000001339	Psmd9	0.772239	0.797078
ENSRNOG00000001341	Zfp113	3.87672	3.77428
ENSRNOG00000001342	Wdr66	1.69014	2.04348
ENSRNOG00000001344	Aldh2	1.39372	1.02426
ENSRNOG00000001345	Mapkapk5	0.777125	0.682981
ENSRNOG00000001346	Cops6	0.408733	0.280103
ENSRNOG00000001348	Erp29	4.72126	5.00264
ENSRNOG00000001349	Mcm7	1.94236	2.24154
ENSRNOG00000001350	Naa25	1.25879	1.76188
ENSRNOG00000001351	Trafd1	1.06026	1.19426
ENSRNOG00000001352	Hectd4	1.10474	1.40001
ENSRNOG00000001353	Ap4m1	1.94953	1.89861
ENSRNOG00000001355	Taf6	0.609301	0.516567
ENSRNOG00000001357	Mblac1	0.971125	1.18223
ENSRNOG00000001360	Stag3	13.2857	4.45596
ENSRNOG00000001367	Gpc2	3.49322	4.27133
ENSRNOG00000001368	Rph3a	4.9593	3.73016
ENSRNOG00000001369	Oas1a	0.049261	0.868825
ENSRNOG00000001374	Rasal1	1.21951	9.90291
ENSRNOG00000001375	Gal3st4	10.2453	5.46667
ENSRNOG00000001376	Mettl7a	2.81845	4.07229
ENSRNOG00000001377	Ddx54	0.885257	0.640262
ENSRNOG00000001378	Iqcd	4.66754	3.04082
ENSRNOG00000001379	Cyp3a62	0.06993	0.317003
ENSRNOG00000001383	Slc8b1	2.44435	3.12916
ENSRNOG00000001385	Plbd2	1.06326	1.06794
ENSRNOG00000001387	Mepce	0.658194	0.787138
ENSRNOG00000001388	Sds	2.31738	0.021882
ENSRNOG00000001389	Irs3	0.015798	0.018282
ENSRNOG00000001391	Sdsl	0.373505	0.874346
ENSRNOG00000001392	Lhx5	9.74026	5.42857
ENSRNOG00000001396	Mospd3	0.417074	0.898644
ENSRNOG00000001397	Rbm19	0.685364	0.706026
ENSRNOG00000001399	Tbx5	1	1
ENSRNOG00000001402	Lrch4	0.884384	0.706287
ENSRNOG00000001404	Agfg2	0.394834	0.444331
ENSRNOG00000001407	Tfr2	3.58156	4.16071
ENSRNOG00000001408	Actl6b	0.718048	0.417731
ENSRNOG00000001409	Gnb2	0.941601	0.887294
ENSRNOG00000001410	Gigyf1	2.95567	2.29604
ENSRNOG00000001412	Epo	0.588235	51
ENSRNOG00000001414	Serpine1	2.14757	1.65652
ENSRNOG00000001415	Ap1s1	0.424534	0.340766
ENSRNOG00000001416	Vgf	3.01428	2.8593
ENSRNOG00000001417	Plod3	3.72973	4.79565
ENSRNOG00000001418	Znhit1	1.32898	0.554395
ENSRNOG00000001419	Cldn15	0.104544	0.805556
ENSRNOG00000001420	Fis1	0.735902	0.624353
ENSRNOG00000001422	Col26a1	0.37037	1
ENSRNOG00000001424	Cux1	2.793	2.5875
ENSRNOG00000001425	Sh2b2	1.22596	0.858369
ENSRNOG00000001426	Prkrip1	6.07627	5.95668
ENSRNOG00000001427	Orai2	1.23815	1.2682
ENSRNOG00000001428	Alkbh4	1.42584	2.19804
ENSRNOG00000001429	Lrwd1	1.70754	1.58946
ENSRNOG00000001430	Polr2j	0.269551	0.17598
ENSRNOG00000001431	Rasa4	3.34992	3.9697
ENSRNOG00000001432	Dtx2	0.913489	0.838872
ENSRNOG00000001434	Zp3	0.065359	3.70079
ENSRNOG00000001435	Ssc4d	1.25301	1.49425
ENSRNOG00000001436	Ywhag	2.44724	2.2524
ENSRNOG00000001439	Srrm3	0.864418	0.460251
ENSRNOG00000001440	Mdh2	0.48098	0.449422
ENSRNOG00000001441	Tmem120a	1.43046	1.36107
ENSRNOG00000001442	Por	1.87137	1.90865
ENSRNOG00000001443	Rhbdd2	0.360305	0.543758
ENSRNOG00000001444	Ccl26	1	1
ENSRNOG00000001448	Hip1	1.43086	1.55067
ENSRNOG00000001449	Pom121	1.02146	0.446815
ENSRNOG00000001450	Nsun5	1.15116	0.58539
ENSRNOG00000001451	Fkbp6	1	1
ENSRNOG00000001452	Fzd9	0.029155	0.028011
ENSRNOG00000001453	Baz1b	1.73455	1.7604
ENSRNOG00000001454	Eif4h	1.01362	1.04249
ENSRNOG00000001455	Kif13a	0.97829	1.01097
ENSRNOG00000001456	Nup153	0.685287	0.837918
ENSRNOG00000001457	Rfc2	1.02027	1.27456
ENSRNOG00000001465	Ids	0.793815	0.799403
ENSRNOG00000001466	LOC100361492	1	0.37037
ENSRNOG00000001469	Eln	5.21739	3.125
ENSRNOG00000001470	Limk1	0.877417	0.771967
ENSRNOG00000001474	Tmem270	3.53783	0.47081
ENSRNOG00000001476	Cldn4	1.422	2.05978
ENSRNOG00000001478	Gtf2ird1	3.36356	3.71779
ENSRNOG00000001479	Gtf2i	1.1165	1.15568
ENSRNOG00000001480	Ncf1	1.28416	0.880914
ENSRNOG00000001483	Rcc1l	1.24981	1.00558
ENSRNOG00000001484	Castor2	5.08598	2.34892
ENSRNOG00000001488	Psmb1	0.591058	0.539864
ENSRNOG00000001489	Tbp	1.52721	0.598754
ENSRNOG00000001490	Pdcd2	0.695032	0.624493
ENSRNOG00000001492	Slc8a2	2.64537	2.66772
ENSRNOG00000001493	Kptn	4.11916	3.86878
ENSRNOG00000001494	Napa	0.706629	0.571586
ENSRNOG00000001499	Mia	28.8011	4.92462
ENSRNOG00000001500	Rab4b	1.75716	1.25513
ENSRNOG00000001501	Snrpa	3.3314	2.06021
ENSRNOG00000001506	Tmem35a	1.52431	1.39521
ENSRNOG00000001512	AABR07029675.1	1	1
ENSRNOG00000001514	Cdca7	4.3695	4.73727
ENSRNOG00000001515	Map3k20	0.897246	0.93656
ENSRNOG00000001516	Rapgef4	1.67897	1.53163
ENSRNOG00000001517	Pdk1	0.493532	0.368146
ENSRNOG00000001518	Itga6	3.04373	4.17832
ENSRNOG00000001519	Dlx2	30.8295	9.59538
ENSRNOG00000001520	Dlx1	6.32653	3.07087
ENSRNOG00000001524	Hat1	1.31117	1.34821
ENSRNOG00000001525	Igsf11	1.27586	1.50448
ENSRNOG00000001527	Cd80	6.66608	5.04522
ENSRNOG00000001528	Gap43	0.272322	0.329459
ENSRNOG00000001531	Chac2	1.24359	0.873831
ENSRNOG00000001544	Cyyr1	0.093458	0.188679
ENSRNOG00000001547	Agps	1.43041	1.4568
ENSRNOG00000001548	Nfe2l2	2.75807	2.21433
ENSRNOG00000001551	Atp5pf	0.295032	0.24634
ENSRNOG00000001554	RGD1563888	4.97241	4.68055
ENSRNOG00000001555	Btg3	0.773249	0.885754
ENSRNOG00000001557	Cxadr	9.4774	5.71744
ENSRNOG00000001559	Mtx2	0.504842	0.356438
ENSRNOG00000001566	AABR07033579.1	1	1
ENSRNOG00000001567	Krtap14	1	1
ENSRNOG00000001570	LOC100363136	0.114943	0.2
ENSRNOG00000001571	Cldn8	1	1
ENSRNOG00000001572	Hoxd1	0.34375	0.009643
ENSRNOG00000001573	Usp25	0.885094	0.806766
ENSRNOG00000001575	Grik1	1.36028	0.552837
ENSRNOG00000001577	Hoxd3	7.48045	2.93747
ENSRNOG00000001578	Hoxd4	3.56668	2.10373
ENSRNOG00000001580	Hoxd9	0.375356	0.628993
ENSRNOG00000001581	Hoxd10	0.897833	0.928482
ENSRNOG00000001582	Bach1	0.684177	0.89789
ENSRNOG00000001584	Map3k7cl	0.042918	0.878553
ENSRNOG00000001585	Nrip1	0.969453	1.0382
ENSRNOG00000001587	Hoxd12	1	1
ENSRNOG00000001588	Hoxd13	1	0.37037
ENSRNOG00000001589	Evx2	1	81
ENSRNOG00000001592	Cct8	1.78813	2.04408
ENSRNOG00000001593	Lnpk	1.46232	1.65393
ENSRNOG00000001596	Atp5mc3	0.190286	0.210818
ENSRNOG00000001597	Atf2	0.375743	0.664157
ENSRNOG00000001598	Usp16	1.18021	0.859077
ENSRNOG00000001599	Rwdd2b	0.024419	0.424594
ENSRNOG00000001601	AABR07034008.1	1	1
ENSRNOG00000001602	Ltn1	1.49238	2.81275
ENSRNOG00000001603	N6amt1	1.00645	0.4
ENSRNOG00000001607	Adamts1	3.67539	5.41366
ENSRNOG00000001608	Nxpe3	0.449331	0.592191
ENSRNOG00000001609	Cep97	2.45026	2.83819
ENSRNOG00000001611	Rpl24	0.41304	0.189269
ENSRNOG00000001613	Zbtb11	1.65401	0.891219
ENSRNOG00000001616	Senp7	3.40947	4.45683
ENSRNOG00000001618	Ripk4	7.03226	0.037037
ENSRNOG00000001620	Prdm15	3.23088	2.86282
ENSRNOG00000001621	C2cd2	0.825201	0.682403
ENSRNOG00000001622	Impg2	3.94366	1.72996
ENSRNOG00000001623	Zbtb21	1.44525	1.49878
ENSRNOG00000001627	Abi3bp	6.40849	5.8173
ENSRNOG00000001628	Pcp4	0.111276	0.108413
ENSRNOG00000001629	Wrb	0.287512	0.336625
ENSRNOG00000001632	Brwd1	2.24655	2.66701
ENSRNOG00000001633	Tfg	0.896941	1.06777
ENSRNOG00000001634	Adgrg7	2.96296	5.88235
ENSRNOG00000001640	Tomm70	0.421922	0.614629
ENSRNOG00000001642	Tbc1d23	1.89603	2.57153
ENSRNOG00000001643	Psmg1	0.294019	0.27847
ENSRNOG00000001644	Tmem30c	4.41667	10.4286
ENSRNOG00000001645	Filip1l	2.23668	2.62218
ENSRNOG00000001647	Ets2	1.80593	3.49832
ENSRNOG00000001652	Erg	4.84849	1.25475
ENSRNOG00000001653	St3gal6	0.547945	0.014993
ENSRNOG00000001654	Cpox	1.73952	2.11238
ENSRNOG00000001656	Kcnj15	0.212766	37
ENSRNOG00000001657	Cldnd1	2.0673	2.47058
ENSRNOG00000001658	Kcnj6	0.123967	0.007027
ENSRNOG00000001662	Dyrk1a	0.578562	0.689406
ENSRNOG00000001679	Gabrr3	1	1
ENSRNOG00000001680	Riox2	1.18525	0.751362
ENSRNOG00000001681	Vps26c	1.73885	1.39656
ENSRNOG00000001682	Ttc3	0.853616	0.844578
ENSRNOG00000001684	Ripply3	0.27027	1
ENSRNOG00000001686	Hlcs	1.56783	1.45724
ENSRNOG00000001687	Crybg3	2.36806	3.06044
ENSRNOG00000001689	Arl6	1.55675	3.80511
ENSRNOG00000001691	Cldn14	0.30303	0.30303
ENSRNOG00000001692	Chaf1b	2.45133	1.05508
ENSRNOG00000001699	Setd4	0.795206	0.871848
ENSRNOG00000001700	Whrn	2.44377	1.91212
ENSRNOG00000001701	Cbr3	0.553973	0.497138
ENSRNOG00000001704	Runx1	1.63587	1.63713
ENSRNOG00000001706	Kalrn	1.65682	1.57762
ENSRNOG00000001707	Vwa5b2	1.17026	1.31919
ENSRNOG00000001708	Dvl3	1.00764	0.707586
ENSRNOG00000001709	Ap2m1	0.148786	0.17332
ENSRNOG00000001710	Abcf3	1.22143	1.13267
ENSRNOG00000001711	Plaat1	0.022222	0.029674
ENSRNOG00000001712	Alg3	1.34306	1.41818
ENSRNOG00000001713	Il13ra1	1.69645	3.41822
ENSRNOG00000001714	Atp13a4	1.31624	1.68244
ENSRNOG00000001715	Ece2	3.00245	4.034
ENSRNOG00000001717	Opa1	1.42229	1.52064
ENSRNOG00000001719	Psmd2	0.856545	0.986155
ENSRNOG00000001720	Hes1	1.35306	1.10565
ENSRNOG00000001724	Atp13a3	1.6968	2.34424
ENSRNOG00000001726	Tmem44	0.544394	0.74659
ENSRNOG00000001727	Lsg1	2.32231	2.93073
ENSRNOG00000001728	Fam43a	4.77777	2.06735
ENSRNOG00000001729	Xxylt1	1.61762	2.15552
ENSRNOG00000001730	Acap2	1.7899	2.15521
ENSRNOG00000001733	Ppp1r2	1.05639	1.10363
ENSRNOG00000001736	Bdh1	1.9587	2.95042
ENSRNOG00000001738	Eif4g1	0.516308	0.621802
ENSRNOG00000001739	Meltf	0.2	16.4706
ENSRNOG00000001742	Clcn2	2.17084	2.2091
ENSRNOG00000001746	Ncbp2	0.69673	0.8634
ENSRNOG00000001747	Pak2	0.973184	1.22233
ENSRNOG00000001748	LOC100912534	1.53069	1.1268
ENSRNOG00000001750	Chrd	0.103093	2.52874
ENSRNOG00000001752	Nrros	3.0504	0.451745
ENSRNOG00000001754	Wdr53	1.06541	0.691114
ENSRNOG00000001756	LOC100911374	2541	3307
ENSRNOG00000001757	Tm4sf19	0.386005	0.58589
ENSRNOG00000001758	Tctex1d2	0.305913	0.002232
ENSRNOG00000001762	Pcyt1a	1.13869	1.22841
ENSRNOG00000001764	Vps8	1.52257	2.23005
ENSRNOG00000001765	Slc51a	0.012937	0.012151
ENSRNOG00000001766	Tfrc	3.64752	3.60579
ENSRNOG00000001767	RGD1562339	0.688519	0.966431
ENSRNOG00000001769	Tnk2	1.25192	1.40075
ENSRNOG00000001770	Ehhadh	1.39117	3.16776
ENSRNOG00000001773	Senp2	1.17631	0.832665
ENSRNOG00000001774	Lrch3	2.09827	2.13067
ENSRNOG00000001776	Muc20	0.37037	1
ENSRNOG00000001777	AABR07034428.1	67.1429	68.5714
ENSRNOG00000001781	Lmln	2.43919	3.24941
ENSRNOG00000001782	Osbpl11	0.959271	1.2579
ENSRNOG00000001783	Tra2b	2.34657	1.73325
ENSRNOG00000001785	Etv5	1.86229	0.966848
ENSRNOG00000001786	Snx4	1.52829	1.26514
ENSRNOG00000001789	Zfp148	1.53333	1.98622
ENSRNOG00000001792	Slc12a8	6.14035	0.07874
ENSRNOG00000001793	Heg1	0.643947	1.34921
ENSRNOG00000001794	Muc13	0.27027	0.212766
ENSRNOG00000001796	Dgkg	1.29487	1.19028
ENSRNOG00000001797	Umps	0.587847	0.699035
ENSRNOG00000001803	Dnajb11	2.13357	2.1764
ENSRNOG00000001804	Itpr2	3.25	1.89031
ENSRNOG00000001806	Fetub	102.222	0.588235
ENSRNOG00000001807	Sspn	2.97425	0.345141
ENSRNOG00000001808	Ints13	1.57394	1.28586
ENSRNOG00000001809	Hrg	35	49
ENSRNOG00000001811	Fgfr1op2	1.42233	2.05929
ENSRNOG00000001813	Dnm1l	0.728888	0.944471
ENSRNOG00000001815	Eif4a2	1.01333	1.11059
ENSRNOG00000001816	Rfc4	0.444077	0.460424
ENSRNOG00000001817	Tm7sf3	0.663371	1.0513
ENSRNOG00000001820	Med21	0.285256	0.463153
ENSRNOG00000001821	Adipoq	0.015314	0.33189
ENSRNOG00000001823	St6gal1	1.5672	1.55776
ENSRNOG00000001825	AABR07034767.1	1.59527	1.63492
ENSRNOG00000001827	Masp1	2.06667	0.860082
ENSRNOG00000001828	Stk38l	1.26185	1.09231
ENSRNOG00000001829	Ube2v2	0.324308	0.488428
ENSRNOG00000001830	Arntl2	4.93794	3.83799
ENSRNOG00000001833	Mcm4	1.86733	1.9097
ENSRNOG00000001834	Mzt2b	2.5398	1.93978
ENSRNOG00000001837	Sst	3.2352	1.01148
ENSRNOG00000001839	Vpreb2	0.042918	0.088496
ENSRNOG00000001840	Rep15	3.92308	0.049261
ENSRNOG00000001842	Mrps35	1.14799	1.36597
ENSRNOG00000001843	Bcl6	2.36691	1.78831
ENSRNOG00000001844	Klhl42	1.11059	0.879276
ENSRNOG00000001845	Top3b	1.16141	1.3219
ENSRNOG00000001847	Ccdc91	0.812067	0.621919
ENSRNOG00000001849	Mapk1	1.34726	1.69926
ENSRNOG00000001851	Far2	3.34649	1.96364
ENSRNOG00000001852	Ergic2	0.916584	0.363885
ENSRNOG00000001854	Tmtc1	1.88159	1.29559
ENSRNOG00000001858	Ypel1	1.57848	0.98732
ENSRNOG00000001859	Sdf2l1	0.441937	0.510012
ENSRNOG00000001860	Ccdc116	0.027027	0.029412
ENSRNOG00000001861	Ydjc	0.342872	0.149084
ENSRNOG00000001862	Ube2l3	0.013838	0.015338
ENSRNOG00000001864	Tmem191c	436	248
ENSRNOG00000001865	Serpind1	38	0.232558
ENSRNOG00000001867	Snap29	1.13333	0.745469
ENSRNOG00000001868	Crkl	1.01326	1.02921
ENSRNOG00000001869	Rab44	11.8111	4.52874
ENSRNOG00000001870	Lztr1	0.613297	0.75998
ENSRNOG00000001872	Lrrc74b	0.12987	9.19786
ENSRNOG00000001873	P2rx6	1.28852	0.619048
ENSRNOG00000001874	Slc7a4	3.38078	2.66275
ENSRNOG00000001875	Smpd4	0.571293	0.789017
ENSRNOG00000001876	Ccdc74a	4.94382	3.44569
ENSRNOG00000001877	Med15	0.564823	0.611003
ENSRNOG00000001878	Klhl22	0.810685	0.817991
ENSRNOG00000001880	Dgcr6	0.725549	0.557618
ENSRNOG00000001884	Ranbp1	2.49082	2.76053
ENSRNOG00000001885	Trmt2a	1.26581	2.41433
ENSRNOG00000001886	Dgcr8	2.90999	2.84155
ENSRNOG00000001888	Arvcf	1.81267	1.76148
ENSRNOG00000001889	Comt	0.984778	0.968623
ENSRNOG00000001890	Txnrd2	1.39419	1.72533
ENSRNOG00000001891	Gnb1l	2.71707	4.11765
ENSRNOG00000001892	Tbx1	2.14689	1.1828
ENSRNOG00000001893	LOC100362453	0.363317	0.293464
ENSRNOG00000001908	Klhl6	1.50127	1.90751
ENSRNOG00000001911	Map6d1	1.38207	0.775038
ENSRNOG00000001912	Tecrl	1	1
ENSRNOG00000001915	Chodl	0.37037	0.30303
ENSRNOG00000001916	Tmprss15	1	1
ENSRNOG00000001923	Tprg1	150	1
ENSRNOG00000001924	Tp63	6.2	3.61702
ENSRNOG00000001926	Cldn1	19.1053	4.24242
ENSRNOG00000001928	Il1rap	3.34796	3.01793
ENSRNOG00000001930	Ccdc50	5.55991	6.36829
ENSRNOG00000001931	Fgf12	1.05863	0.84853
ENSRNOG00000001942	Smr3b	1	1
ENSRNOG00000001943	Retnlg	1	1
ENSRNOG00000001945	Vcsa2	1	1
ENSRNOG00000001949	Smr3a	1	1
ENSRNOG00000001950	Cabs1	1	1
ENSRNOG00000001951	Csn3	0.37037	1
ENSRNOG00000001953	Bace2	0.930495	0.826682
ENSRNOG00000001955	Retnla	1	1
ENSRNOG00000001956	Dzip3	2.31528	1.90783
ENSRNOG00000001957	Sult1e1	1	1
ENSRNOG00000001958	Ift57	1.66012	1.52599
ENSRNOG00000001959	Mx1	1.79268	0.638162
ENSRNOG00000001960	Sult1d1	0.333333	51
ENSRNOG00000001962	Fam3b	0.076923	0.15873
ENSRNOG00000001963	Mx2	0.916439	0.996581
ENSRNOG00000001964	Cd47	1.66694	1.88504
ENSRNOG00000001967	Sult1b1	1	1
ENSRNOG00000001971	Bbx	1.4502	0.936197
ENSRNOG00000001973	Ugt2a3	1	0.434783
ENSRNOG00000001976	Tmprss2	2.59259	0.057803
ENSRNOG00000001979	Rcan1	0.328222	0.504049
ENSRNOG00000001980	Ugt2b35	137	1
ENSRNOG00000001982	Cblb	4.53171	5.19978
ENSRNOG00000001984	Kcne1	1	0.125
ENSRNOG00000001986	Fam243a	1	1
ENSRNOG00000001989	Alcam	2.12139	2.08439
ENSRNOG00000001990	Ugt2b17	0.188679	0.588235
ENSRNOG00000001991	Atp5po	0.394908	0.435143
ENSRNOG00000001992	Atp6v1a	0.858134	0.971135
ENSRNOG00000001996	Ythdc1	3.78058	3.41166
ENSRNOG00000002001	Itsn1	0.750783	0.645727
ENSRNOG00000002002	Tmprss11b	0.066667	0.090909
ENSRNOG00000002004	Prdm8	0.571183	0.973684
ENSRNOG00000002005	Tmprss11f	4.14162	7.75978
ENSRNOG00000002011	Gnrhr	1	1
ENSRNOG00000002012	Donson	2.5192	2.14222
ENSRNOG00000002013	Sidt1	0.30303	0.27027
ENSRNOG00000002014	Stap1	0.175439	0.083333
ENSRNOG00000002021	Son	2.41128	3.26472
ENSRNOG00000002024	Epha5	3.14563	3.85414
ENSRNOG00000002026	Dnajc28	0.233521	0.514398
ENSRNOG00000002028	Tmem50b	0.908772	1.05397
ENSRNOG00000002031	Naa11	14.0256	0.028818
ENSRNOG00000002032	Ifngr2	1.59862	1.59245
ENSRNOG00000002035	Paqr3	0.826384	1.1023
ENSRNOG00000002036	Paxbp1	6.43098	4.6918
ENSRNOG00000002039	Evi5	1.039	0.974114
ENSRNOG00000002040	Bmp2k	1.51836	1.14894
ENSRNOG00000002041	Boc	1.06573	1.26534
ENSRNOG00000002042	Gfi1	0.333333	48.8235
ENSRNOG00000002044	Gtpbp8	1.87354	1.21296
ENSRNOG00000002045	Anxa3	1.99033	1.33078
ENSRNOG00000002046	Cd200r1l	1	1
ENSRNOG00000002050	Igfbp7	0.806661	0.55427
ENSRNOG00000002051	Synj1	1.30789	1.47757
ENSRNOG00000002052	Ccdc80	2.16395	1.50784
ENSRNOG00000002053	Fras1	2.69461	2.61146
ENSRNOG00000002054	Glmn	0.980392	1.47526
ENSRNOG00000002055	Noa1	0.467497	0.63602
ENSRNOG00000002057	Slc10a6	2.0943	0.461165
ENSRNOG00000002061	Ptpn13	1.73968	1.25513
ENSRNOG00000002069	Slc35a5	1.4134	1.5554
ENSRNOG00000002070	Mrpl1	7.42762	0.008
ENSRNOG00000002072	Eva1c	0.476923	0.414116
ENSRNOG00000002073	Brdt	1.68421	2.45454
ENSRNOG00000002074	Rest	2.56567	2.43171
ENSRNOG00000002075	Cnot6l	1.38528	3.43411
ENSRNOG00000002079	Mapk10	0.509563	0.558615
ENSRNOG00000002080	Urb1	1.78877	2.0137
ENSRNOG00000002085	Thegl	6.66667	2.27979
ENSRNOG00000002089	Ccng2	1.95572	1.99315
ENSRNOG00000002091	Gtf3c3	1.94622	2.62583
ENSRNOG00000002092	Hunk	0.816176	1.72549
ENSRNOG00000002093	Tgfbr3	8.89923	12.0167
ENSRNOG00000002094	Atg3	0.939214	0.89586
ENSRNOG00000002097	Rasl11b	3.2939	1.05328
ENSRNOG00000002100	LOC108348180	1.02846	1.25432
ENSRNOG00000002101	Paics	1.72915	0.578471
ENSRNOG00000002104	Scaf4	1.25657	1.31939
ENSRNOG00000002105	Cdc7	2.24889	2.19952
ENSRNOG00000002106	Usp46	0.139171	0.493792
ENSRNOG00000002110	Fam114a1l1	0.014347	0.019342
ENSRNOG00000002112	Zfp644	1.36675	1.44194
ENSRNOG00000002115	Sod1	0.102974	0.149517
ENSRNOG00000002116	LOC100911575	5.54956	2.94159
ENSRNOG00000002117	Barhl2	0.979716	0.571894
ENSRNOG00000002120	Spata18	0.545062	0.21875
ENSRNOG00000002121	Lrrc8d	0.995982	1.53306
ENSRNOG00000002122	Lrrc8c	2.85694	3.20732
ENSRNOG00000002125	Ccni	0.164404	0.23436
ENSRNOG00000002126	Ncam2	4.08263	6.41153
ENSRNOG00000002128	Ppat	1.14985	0.573822
ENSRNOG00000002129	Lrrc8b	1.77224	1.65758
ENSRNOG00000002130	AABR07014241.1	1	1
ENSRNOG00000002134	Gbp6	17.0701	6.72686
ENSRNOG00000002135	Sgcb	0.77474	0.455343
ENSRNOG00000002137	Aasdh	1.0667	0.820972
ENSRNOG00000002139	RGD1311575	0.379374	0.345344
ENSRNOG00000002141	Cd200	1.56902	1.41323
ENSRNOG00000002142	Cds1	0.539493	0.692899
ENSRNOG00000002144	Exoc1	1.10502	1.28434
ENSRNOG00000002145	Tmprss7	1.4966	0.304569
ENSRNOG00000002146	Pkd2	4.05576	3.70427
ENSRNOG00000002149	Nkx6-1	26.4	0.166667
ENSRNOG00000002151	LOC103693564	45.3584	26.5718
ENSRNOG00000002152	Dcun1d4	0.823529	1.15816
ENSRNOG00000002153	Cep135	7.46954	7.10997
ENSRNOG00000002154	Mepe	1	1
ENSRNOG00000002158	Ibsp	0.103093	0.097087
ENSRNOG00000002159	Gpat3	3.09182	2.92527
ENSRNOG00000002161	Tlr6	5.59671	2.11111
ENSRNOG00000002163	Klf3	2.71572	2.8637
ENSRNOG00000002164	Nmu	0.005033	0.88189
ENSRNOG00000002165	Abraxas1	0.277882	1.63152
ENSRNOG00000002167	Dmp1	9.35484	10.1794
ENSRNOG00000002168	Dspp	1	1.42857
ENSRNOG00000002169	Pdcl2	0.175439	0.136986
ENSRNOG00000002171	Phldb2	8.23414	4.85703
ENSRNOG00000002174	Cwh43	1	1
ENSRNOG00000002175	Clock	0.337665	0.783891
ENSRNOG00000002176	Nectin3	1.90851	1.38806
ENSRNOG00000002177	Gnpda2	0.811101	1.09483
ENSRNOG00000002178	Mrps18c	0.81674	0.945338
ENSRNOG00000002180	Tbc1d1	0.5479	0.745231
ENSRNOG00000002181	Helq	1.97494	1.16514
ENSRNOG00000002182	2022-09-11	1.38011	0.901632
ENSRNOG00000002185	Pgm2	0.531386	0.730368
ENSRNOG00000002186	Nudt9	0.600498	0.691833
ENSRNOG00000002187	Ropn1	0.2	0.434783
ENSRNOG00000002188	Hpse	1.60833	0.603843
ENSRNOG00000002191	LOC498368	0.232628	1.18858
ENSRNOG00000002192	Rell1	1.27284	0.92963
ENSRNOG00000002194	Coq2	1.63137	2.27483
ENSRNOG00000002196	Ociad2	4.73756	5.11707
ENSRNOG00000002199	Tmem165	1.56901	1.72724
ENSRNOG00000002202	Sowahb	0.039526	0.344828
ENSRNOG00000002203	Lin54	0.880838	0.461206
ENSRNOG00000002204	Ccdc158	4.61111	0.068027
ENSRNOG00000002205	Ociad1	0.583637	0.720152
ENSRNOG00000002207	Guf1	2.32253	0.893422
ENSRNOG00000002208	Shroom3	2.69861	3.56847
ENSRNOG00000002210	Hsd17b11	2.55428	3.39131
ENSRNOG00000002212	Hsd17b13	6.57658	7.34406
ENSRNOG00000002214	Klhl8	0.460405	0.60209
ENSRNOG00000002215	Mylk	2.48936	2.35867
ENSRNOG00000002216	Srd5a3	0.710126	1.84244
ENSRNOG00000002217	Plac8	0.149254	1
ENSRNOG00000002218	Stbd1	1.08213	0.840514
ENSRNOG00000002224	Yipf7	4.03509	0.093458
ENSRNOG00000002225	Scarb2	2.1953	2.13387
ENSRNOG00000002227	Kit	3.36101	3.91151
ENSRNOG00000002229	Adcy5	1.04319	0.855084
ENSRNOG00000002232	Aff1	1.71566	2.17318
ENSRNOG00000002238	Sema5b	0.764656	1.34483
ENSRNOG00000002240	Slc49a4	1.54976	1.69628
ENSRNOG00000002241	Hspbap1	4.3193	3.0735
ENSRNOG00000002244	Pdgfra	3.75137	3.26104
ENSRNOG00000002246	Slc30a9	0.647948	0.549113
ENSRNOG00000002247	Nup54	1.54545	1.69135
ENSRNOG00000002248	Fryl	1.94034	3.03411
ENSRNOG00000002251	Sec31a	1.62603	2.01977
ENSRNOG00000002253	Wdr5b	0.800538	1.51957
ENSRNOG00000002254	Tmem33	1.4233	1.25139
ENSRNOG00000002255	Fam162a	0.847305	0.653378
ENSRNOG00000002256	Art3	4.48184	4.1107
ENSRNOG00000002258	Tmem150c	4.45525	3.84293
ENSRNOG00000002262	Enoph1	0.915263	1.15858
ENSRNOG00000002265	Casr	2.37762	3.61538
ENSRNOG00000002266	Gsx2	1	0.434783
ENSRNOG00000002267	Chic2	1.83464	1.08509
ENSRNOG00000002270	Hnrnpdl	2.67045	2.16852
ENSRNOG00000002271	Slain2	0.466336	0.517616
ENSRNOG00000002272	Lnx1	0.549625	0.114384
ENSRNOG00000002273	Naaa	1.49604	2.73567
ENSRNOG00000002275	Fip1l1	1.28266	0.773446
ENSRNOG00000002276	LOC103690175	0.001312	0.558334
ENSRNOG00000002278	Tec	0.382082	0.372197
ENSRNOG00000002280	Sh3bgrl	1.42007	1.0284
ENSRNOG00000002285	Fam122b	0.011905	0.011403
ENSRNOG00000002289	Ildr1	0.333333	37
ENSRNOG00000002291	Brwd3	2.04478	1.84369
ENSRNOG00000002292	Hnrnpd	2.0779	1.69686
ENSRNOG00000002294	Snx29	2.71541	2.07516
ENSRNOG00000002301	Uso1	1.65367	2.39223
ENSRNOG00000002302	Corin	0.114943	0.097087
ENSRNOG00000002303	Kcnj12	0.188679	0.364591
ENSRNOG00000002304	Tnfrsf13b	1	1
ENSRNOG00000002305	Slc15a2	19.3333	28.8372
ENSRNOG00000002309	Hlx	0.22807	1.04918
ENSRNOG00000002312	Atp10d	0.524306	0.961991
ENSRNOG00000002314	LOC103689943	1.95377	0.006592
ENSRNOG00000002318	Limch1	1.4882	0.849026
ENSRNOG00000002319	Tsn	4.26741	4.65319
ENSRNOG00000002320	Commd8	0.490945	0.32149
ENSRNOG00000002322	RGD1310587	1.28125	0.035336
ENSRNOG00000002323	RGD1566265	1.24954	2.05147
ENSRNOG00000002327	Gabrb1	1.28	5.18053
ENSRNOG00000002331	Aldh3a1	0.004968	0.336739
ENSRNOG00000002332	Mospd1	0.401651	0.537185
ENSRNOG00000002333	Olr982	1	1
ENSRNOG00000002336	Gabra4	36.6667	0.12987
ENSRNOG00000002338	Dgke	1.39549	1.8449
ENSRNOG00000002339	Mark1	0.765575	0.699528
ENSRNOG00000002340	LOC100361079	1	1
ENSRNOG00000002341	Trim25	1.31178	1.81044
ENSRNOG00000002342	Aldh3a2	0.781415	0.984271
ENSRNOG00000002343	Uchl1	0.674506	0.571982
ENSRNOG00000002345	Rasgef1b	1.62135	2.20419
ENSRNOG00000002346	Tbx22	1	1
ENSRNOG00000002347	Rgl1	3.51491	2.50174
ENSRNOG00000002349	Gabra2	4.63985	5.02336
ENSRNOG00000002350	Eaf2	1	0.097087
ENSRNOG00000002352	Tsen15	0.633203	0.422405
ENSRNOG00000002353	Rab3gap2	1.78546	2.1621
ENSRNOG00000002358	Scpep1	3.55012	3.00405
ENSRNOG00000002360	Gabrg1	4.28714	1.46919
ENSRNOG00000002361	Prkg2	0.042194	2.15686
ENSRNOG00000002364	Rnf112	2.33824	0.793651
ENSRNOG00000002365	Itm2a	4.67504	6.7133
ENSRNOG00000002368	Iars2	1.14008	1.51059
ENSRNOG00000002369	Rgs8	8.88889	0.37037
ENSRNOG00000002372	Sgcd	8.93599	6.12752
ENSRNOG00000002373	Akap1	1.40276	1.2777
ENSRNOG00000002376	Clasp1	1.43258	1.66721
ENSRNOG00000002378	Bpnt1	0.814368	0.717262
ENSRNOG00000002379	LOC102550080	0.30303	1
ENSRNOG00000002381	Bmp3	0.049261	3.69458
ENSRNOG00000002382	Mfap4	0.063694	5.97938
ENSRNOG00000002385	Prg4	7.23376	4.62188
ENSRNOG00000002387	Tceal1	1.11614	0.982283
ENSRNOG00000002388	Trim41	2.83571	1.98712
ENSRNOG00000002389	Morf4l2	1.41729	1.27605
ENSRNOG00000002391	Glra4	8.18182	0.588235
ENSRNOG00000002393	Eprs	1.39871	1.70584
ENSRNOG00000002394	Tpr	1.51154	2.13085
ENSRNOG00000002396	Serpinb8	0.017036	0.020704
ENSRNOG00000002397	Slc30a10	0.921404	1.35777
ENSRNOG00000002403	Niban1	1.73027	2.67569
ENSRNOG00000002407	Pdxdc1	1.9354	1.76291
ENSRNOG00000002408	Rbm47	3.17406	1.86956
ENSRNOG00000002412	Mapk7	7.96842	6.8427
ENSRNOG00000002413	Gpc4	2.64926	2.93478
ENSRNOG00000002414	Tfcp2l1	1.63435	0.799397
ENSRNOG00000002417	Serpinb10	1	1
ENSRNOG00000002418	Tgfb2	1.05434	0.570773
ENSRNOG00000002419	Plp1	2.64577	2.66667
ENSRNOG00000002420	Zc3h7a	1.29771	1.7061
ENSRNOG00000002423	AABR07029651.1	3.68202	3.39237
ENSRNOG00000002425	Pctp	0.388693	0.070704
ENSRNOG00000002428	Lpar4	17.0149	9.55752
ENSRNOG00000002429	Rtl3	87	1
ENSRNOG00000002433	G3bp2	1.1298	1.40734
ENSRNOG00000002434	Tmem100	1.07999	0.15378
ENSRNOG00000002436	Mmd	0.615508	0.56525
ENSRNOG00000002440	Ralb	0.35395	0.541047
ENSRNOG00000002443	Mfap3	3.31454	2.83549
ENSRNOG00000002449	Maged2	1.7405	1.54619
ENSRNOG00000002450	Rrp15	2.87337	1.64313
ENSRNOG00000002451	Fndc3c1	0.481481	4.23077
ENSRNOG00000002452	Txndc11	0.73356	0.564398
ENSRNOG00000002454	Rnf2	0.379758	0.333445
ENSRNOG00000002456	Hlf	10.4044	3.06818
ENSRNOG00000002459	Fbxo40	0.769231	0.5
ENSRNOG00000002460	Serpinb2	5.98063	2.2973
ENSRNOG00000002461	Nid1	3.04107	4.95107
ENSRNOG00000002462	B9d1	3.86332	11.0583
ENSRNOG00000002468	Tnr	1.38103	1.86001
ENSRNOG00000002469	Trim7	2.33801	1.98992
ENSRNOG00000002470	Ifi47	3.77567	6.82256
ENSRNOG00000002471	Polq	1.85676	1.71154
ENSRNOG00000002473	Odr4	0.744361	1.12606
ENSRNOG00000002474	Tom1l1	1.31007	1.25809
ENSRNOG00000002478	Insig2	0.451562	0.484792
ENSRNOG00000002480	Gpr137b	3.06278	2.96971
ENSRNOG00000002484	Chrna9	1	1
ENSRNOG00000002487	Mbnl3	0.0625	4.4
ENSRNOG00000002488	Galnt10	0.566812	0.727755
ENSRNOG00000002496	Stxbp5l	1.32944	2.8265
ENSRNOG00000002497	Anos1	1	1
ENSRNOG00000002501	Ddx3y	2.04819	0.874848
ENSRNOG00000002504	Spata17	1.8232	1.17547
ENSRNOG00000002506	Cdkl2	0.299841	0.392096
ENSRNOG00000002509	Gnl3l	0.746224	1.01885
ENSRNOG00000002511	Flt4	3.88521	2.21429
ENSRNOG00000002512	Gpatch2	1.62529	2.0544
ENSRNOG00000002514	Ccdc93	3.2969	3.30596
ENSRNOG00000002516	Mtm1	1.62769	1.32012
ENSRNOG00000002517	Pdc	0.097087	0.27027
ENSRNOG00000002520	Litaf	0.480966	0.296807
ENSRNOG00000002524	Gpr37	3.57208	2.45255
ENSRNOG00000002525	Ptgs2	3.26073	2.14407
ENSRNOG00000002529	Rap2c	1.26723	1.79717
ENSRNOG00000002532	Prm1	1	1
ENSRNOG00000002535	Kif2b	1	1
ENSRNOG00000002536	C1galt1c1	3.32976	3.94725
ENSRNOG00000002537	Wnk3	1.78122	1.13617
ENSRNOG00000002538	Epb41l5	5.24834	4.984
ENSRNOG00000002539	Prm2	54	1
ENSRNOG00000002540	Rhoh	4.06667	0.15873
ENSRNOG00000002541	Pds5a	0.91145	0.857051
ENSRNOG00000002542	Heatr6	0.906419	1.31944
ENSRNOG00000002544	Kifap3	1.69142	2.54188
ENSRNOG00000002545	RGD1309748	1.86877	1.84152
ENSRNOG00000002546	Rchy1	1.04679	0.836171
ENSRNOG00000002548	Tnn	3.1746	0.15873
ENSRNOG00000002549	Htr5b	0.114943	0.072993
ENSRNOG00000002553	Smim14	0.604308	0.521763
ENSRNOG00000002555	Serpinb7	0.588235	0.588235
ENSRNOG00000002556	NEWGENE_1562416	0.673437	0.522888
ENSRNOG00000002563	Mcts1	0.492795	0.421984
ENSRNOG00000002564	Prm3	1	1
ENSRNOG00000002566	Tnp2	1	1
ENSRNOG00000002568	Socs1	6.70854	7.84588
ENSRNOG00000002569	Mrps14	1.82475	0.798548
ENSRNOG00000002571	Tekt5	13.3333	64
ENSRNOG00000002572	Cacybp	0.39555	0.539362
ENSRNOG00000002574	Nubp1	2.52823	2.47302
ENSRNOG00000002575	Sap30l	0.972893	0.671275
ENSRNOG00000002578	Serpinb3a	0.142857	0.072993
ENSRNOG00000002579	Parm1	2.22514	2.23316
ENSRNOG00000002580	Trmt1l	1.53785	2.19097
ENSRNOG00000002582	Hand1	0.212766	5.25346
ENSRNOG00000002583	Serpinb11	1	1
ENSRNOG00000002585	Cul4b	0.997366	0.906625
ENSRNOG00000002592	Rps6ka6	0.521739	1.12111
ENSRNOG00000002593	Esrrg	0.072993	0.076923
ENSRNOG00000002595	Dpp10	0.871287	1.12053
ENSRNOG00000002597	Hsd17b6	1	0.769231
ENSRNOG00000002598	Hnf1b	0.071429	0.136986
ENSRNOG00000002599	Grap	0.035336	2.88437
ENSRNOG00000002602	Serpinb12	0.769231	0.769231
ENSRNOG00000002607	Sox9	5.93417	6.20171
ENSRNOG00000002609	Ero1b	4.13503	5.64217
ENSRNOG00000002610	Carhsp1	0.77199	0.687385
ENSRNOG00000002612	Ddx52	1.51501	1.81409
ENSRNOG00000002615	Pmm2	0.713852	0.743747
ENSRNOG00000002616	Slc5a10	34	1
ENSRNOG00000002618	Ivns1abp	0.91934	0.941687
ENSRNOG00000002624	Edaradd	5	0.03096
ENSRNOG00000002625	Ptpn4	1.28063	1.32557
ENSRNOG00000002626	Car10	1.60162	1.68253
ENSRNOG00000002627	Kctd3	1.17677	1.03438
ENSRNOG00000002628	LOC108348133	1	1
ENSRNOG00000002630	Cnot8	2.12282	1.56479
ENSRNOG00000002632	Naca	0.543376	0.243099
ENSRNOG00000002635	Dexi	1.44404	2.16678
ENSRNOG00000002636	Abat	1.75839	1.63659
ENSRNOG00000002640	Serpinb5	0.120482	0.232558
ENSRNOG00000002641	Vom2r28	1	1
ENSRNOG00000002642	Ptges3	0.292018	0.351067
ENSRNOG00000002643	Ugdh	0.858535	1.04479
ENSRNOG00000002644	Utp18	1.28245	0.799364
ENSRNOG00000002645	Gemin5	1.36157	1.99936
ENSRNOG00000002652	Rap1gap2	0.854499	0.475932
ENSRNOG00000002653	Kcnk2	0.669261	0.215595
ENSRNOG00000002657	Pla2g4a	2.88762	1.76046
ENSRNOG00000002659	Ciita	0.166667	0.142857
ENSRNOG00000002660	Magee1	1.6714	2.43859
ENSRNOG00000002662	Pbdc1	1.77021	1.3198
ENSRNOG00000002664	Emp2	0.847581	1.01919
ENSRNOG00000002667	Lamc2	2.25225	1.22857
ENSRNOG00000002669	Cluh	1.04779	1.29882
ENSRNOG00000002671	Nme2	0.421813	0.41244
ENSRNOG00000002680	Lamc1	3.0886	4.13271
ENSRNOG00000002682	Zfp692	15.1755	10.4825
ENSRNOG00000002691	Shcbp1l	0.30303	24
ENSRNOG00000002693	Nme1	0.541187	0.368688
ENSRNOG00000002695	Tfb2m	0.645235	0.680213
ENSRNOG00000002697	Mtmr1	1.99571	1.70615
ENSRNOG00000002701	Hgd	8.0597	0.27027
ENSRNOG00000002705	Vps4b	1.56362	1.84944
ENSRNOG00000002708	Phf8	1.87782	1.79752
ENSRNOG00000002710	Cnst	0.557933	0.609188
ENSRNOG00000002711	Nuf2	6.4976	3.48907
ENSRNOG00000002713	Zfp672	0.103884	0.229772
ENSRNOG00000002714	Mettl22	1.23537	1.04543
ENSRNOG00000002718	Scgb3a1	1	0.588235
ENSRNOG00000002721	Ndufb4	0.223108	0.213364
ENSRNOG00000002722	Sec14l1	0.945748	1.06154
ENSRNOG00000002723	Sele	0.212766	0.818182
ENSRNOG00000002724	Prpsap2	1.37622	3.34815
ENSRNOG00000002728	Btc	12.4802	8.82076
ENSRNOG00000002730	Rgs5	1.31086	0.043478
ENSRNOG00000002735	Dhx9	1.00038	1.66515
ENSRNOG00000002736	Rabgap1l	1.21836	1.50927
ENSRNOG00000002746	Fstl1	2.99437	3.02596
ENSRNOG00000002748	Ccdc43	1.06604	0.615034
ENSRNOG00000002749	Spag9	1.20905	1.19928
ENSRNOG00000002751	Zdhhc15	1.09552	1.7654
ENSRNOG00000002753	Adam11	4.17097	2.80825
ENSRNOG00000002754	Areg	3.45933	1.61061
ENSRNOG00000002755	Pafah1b1	1.36447	1.68343
ENSRNOG00000002757	Tada2a	1.89548	1.64548
ENSRNOG00000002759	Lias	0.458768	0.62825
ENSRNOG00000002763	Ulk2	0.423036	0.263772
ENSRNOG00000002764	Mettl16	2.64392	1.73074
ENSRNOG00000002767	Dlg3	2.84053	2.53287
ENSRNOG00000002768	Tmem114	0.111111	0.051813
ENSRNOG00000002771	Ereg	0.25	63.3333
ENSRNOG00000002773	Rgs4	1.86387	1.30937
ENSRNOG00000002775	Npl	1.47773	1.9607
ENSRNOG00000002776	Sell	1	1
ENSRNOG00000002778	Aatf	2.15422	2.14518
ENSRNOG00000002781	Kdsr	1.01046	0.962194
ENSRNOG00000002782	Epgn	0.5	0.212766
ENSRNOG00000002783	Serpinc1	18.5714	9.5
ENSRNOG00000002784	Pou3f4	1	2.26721
ENSRNOG00000002789	AABR07039648.1	1	1
ENSRNOG00000002790	Abcb7	2.15803	1.45798
ENSRNOG00000002791	Bcl2	6.13643	2.64227
ENSRNOG00000002792	Cxcl2	3.61944	3.57263
ENSRNOG00000002793	Sstr2	0.075188	9.76048
ENSRNOG00000002794	Selp	0.434783	5.09434
ENSRNOG00000002795	Cog1	0.973667	1.14565
ENSRNOG00000002797	Gpr156	0.46595	2.03435
ENSRNOG00000002800	Gdpd2	69.5745	38.6916
ENSRNOG00000002802	Cxcl1	9.90578	6.72903
ENSRNOG00000002807	2022-09-09	1.76662	1.37544
ENSRNOG00000002810	Gfpt2	3.03393	1.76123
ENSRNOG00000002811	Brinp3	0.588235	0.175439
ENSRNOG00000002812	Lhx1	0.588235	0.166667
ENSRNOG00000002813	Dars2	2.10515	1.71245
ENSRNOG00000002814	Higd1b	1	1
ENSRNOG00000002818	Eftud2	1.46006	1.45245
ENSRNOG00000002820	LOC24906	0.036101	1.53584
ENSRNOG00000002821	Phlpp1	1.23406	1.35396
ENSRNOG00000002823	Mapk9	0.721945	0.941335
ENSRNOG00000002824	Rlim	2.69244	2.10507
ENSRNOG00000002826	Hsd17b7	2.77454	3.61293
ENSRNOG00000002827	Rbfox1	0.716686	0.929342
ENSRNOG00000002828	Tob1	3.6139	2.38939
ENSRNOG00000002829	Ppbp	1	1
ENSRNOG00000002831	Wfikkn2	0.012453	2.10714
ENSRNOG00000002832	Slc16a2	4.11651	2.98352
ENSRNOG00000002833	Gsk3b	0.900726	1.34569
ENSRNOG00000002834	AABR07015003.1	0.232558	1
ENSRNOG00000002835	Luc7l3	9.30076	6.5142
ENSRNOG00000002838	Pdzd11	4.76057	2.94011
ENSRNOG00000002839	Slc19a2	1.21101	1.33833
ENSRNOG00000002840	Atp5f1b	0.712718	0.905522
ENSRNOG00000002841	Cdc42bpa	0.451211	0.689376
ENSRNOG00000002843	Cxcl6	6.24747	10.1489
ENSRNOG00000002844	Usp27x	0.815123	1.12925
ENSRNOG00000002845	LOC691286	1	1
ENSRNOG00000002848	Maoa	1.04808	0.817115
ENSRNOG00000002851	Fam104a	0.611998	0.703187
ENSRNOG00000002852	Myo19	1.61798	1.95949
ENSRNOG00000002855	Rfc1	1.79063	1.45454
ENSRNOG00000002858	Olr1432	1	1
ENSRNOG00000002860	Ccdc181	1.08549	0.848078
ENSRNOG00000002862	Clcn5	1.73575	2.73644
ENSRNOG00000002863	Cacna1e	2.35885	5.06453
ENSRNOG00000002864	Nacc1	0.478269	0.483618
ENSRNOG00000002866	Rassf6	0.045455	4.23868
ENSRNOG00000002871	Rbm25l1	4.32856	4.41256
ENSRNOG00000002873	Fam183a	0.333333	23.3333
ENSRNOG00000002874	AABR07065078.1	0.991569	0.811512
ENSRNOG00000002875	Klhl20	1.00167	0.720113
ENSRNOG00000002876	Eef2kmt	2.05931	1.81818
ENSRNOG00000002878	Afm	1	8
ENSRNOG00000002879	Psen2	1.00234	1.15096
ENSRNOG00000002881	Ddr2	3.99689	4.08904
ENSRNOG00000002882	Zcchc2	0.646192	0.851261
ENSRNOG00000002883	Alg1	1.37927	2.02543
ENSRNOG00000002884	Blzf1	1.38397	1.77351
ENSRNOG00000002886	Myh10	1.31632	1.38761
ENSRNOG00000002889	Afp	100	42
ENSRNOG00000002890	AC127084.1	0.038023	1.6888
ENSRNOG00000002894	Mnt	2.95265	4.41461
ENSRNOG00000002895	Nagpa	1.67511	0.8325
ENSRNOG00000002896	Prdx6	0.505093	0.473264
ENSRNOG00000002898	Nme7	2.62774	4.26151
ENSRNOG00000002899	Akap10	0.863532	1.00417
ENSRNOG00000002903	Specc1	2.58455	1.90044
ENSRNOG00000002904	Arr3	1	1
ENSRNOG00000002905	Ccdc103	0.027548	0.5
ENSRNOG00000002906	Nr1i2	0.434783	1
ENSRNOG00000002908	Slc35a4	0.336076	0.328861
ENSRNOG00000002911	Alb	78.9474	31.5556
ENSRNOG00000002912	Parn	1.1718	1.12467
ENSRNOG00000002914	Trmt1	1.47633	1.56066
ENSRNOG00000002915	Trim11	1.80623	1.30276
ENSRNOG00000002916	Ca4	0.068027	0.06135
ENSRNOG00000002917	Sec14l5	1.85567	1
ENSRNOG00000002918	FAM187A	0.175439	0.166667
ENSRNOG00000002919	Gfap	12.2285	15.3139
ENSRNOG00000002921	Akap4	8	1
ENSRNOG00000002922	Adora2b	0.012706	0.882353
ENSRNOG00000002923	Zcchc13	1	1
ENSRNOG00000002925	Tsx	0.088496	0.06993
ENSRNOG00000002926	Uap1	0.551923	0.530593
ENSRNOG00000002928	Guk1	1.44806	1.54294
ENSRNOG00000002930	Ppl	1.85714	2.90155
ENSRNOG00000002932	Wdr19	1.37167	1.67742
ENSRNOG00000002934	Atp1b1	4.95376	4.48383
ENSRNOG00000002935	Ankrd40	0.762183	0.543383
ENSRNOG00000002936	Golt1a	0.333333	1
ENSRNOG00000002937	Ren	0.175439	0.333333
ENSRNOG00000002940	Ankrd17	0.719383	0.880919
ENSRNOG00000002941	Uhmk1	0.562548	0.702509
ENSRNOG00000002943	Mrpl55	0.752461	0.654417
ENSRNOG00000002944	RGD1304587	4.69141	2.98692
ENSRNOG00000002946	Socs3	3.46166	3.70478
ENSRNOG00000002947	Dpt	8.25	0.188679
ENSRNOG00000002948	Abcc3	2.09813	3.10547
ENSRNOG00000002949	Pgs1	0.568018	0.564823
ENSRNOG00000002950	Lyl1	6.71875	0.049261
ENSRNOG00000002951	Ccnb3	0.769231	1
ENSRNOG00000002953	P2ry4	0.00456	0.003115
ENSRNOG00000002956	Stim2	1.96335	1.85164
ENSRNOG00000002959	Shroom4	1.08462	1.19973
ENSRNOG00000002960	LOC100909913	0.142395	0.002913
ENSRNOG00000002963	C1ql1	12.7129	9.21951
ENSRNOG00000002964	Xcl1	1	1
ENSRNOG00000002968	Tnfsf4	0.065359	0.12987
ENSRNOG00000002969	Itpkb	0.555626	0.527675
ENSRNOG00000002970	Zswim7	0.218085	2.32598
ENSRNOG00000002972	Spata46	19.8623	12.9032
ENSRNOG00000002974	Cdx4	1	1
ENSRNOG00000002975	AABR07037243.1	1	1
ENSRNOG00000002976	Maats1	2.44828	2.53219
ENSRNOG00000002977	Ttc19	0.655806	1.05222
ENSRNOG00000002978	Faslg	0.791897	4.69048
ENSRNOG00000002979	Tbx19	4.61111	9.36027
ENSRNOG00000002980	Tsr1	1.75291	2.82175
ENSRNOG00000002983	Nf1x	5.8	2.04174
ENSRNOG00000002984	Bmp15	0.37037	1.42857
ENSRNOG00000002986	Efhc2	0.013699	0.092105
ENSRNOG00000002989	Nmt1	0.912429	0.884067
ENSRNOG00000002991	Srr	1.15079	1.0618
ENSRNOG00000002997	Slc9a3r2	1.99365	1.32422
ENSRNOG00000002999	Timmdc1	1.51871	1.8249
ENSRNOG00000003003	Tbc1d19	1.07189	1.51049
ENSRNOG00000003005	Rasgef1c	2.93176	3.70378
ENSRNOG00000003011	Gadd45gip1	1.19159	0.756793
ENSRNOG00000003013	Rpgr	1.81967	3.56179
ENSRNOG00000003014	Poglut1	1.51563	2.20746
ENSRNOG00000003018	Olfml2b	6.31462	11.1752
ENSRNOG00000003019	Ubn1	1.01425	1.30691
ENSRNOG00000003020	Slc25a47	0.035714	0.046083
ENSRNOG00000003026	Rad23a	1.09994	1.40548
ENSRNOG00000003028	Dnah17	2.66667	1.88889
ENSRNOG00000003029	Calr	2.7386	2.68973
ENSRNOG00000003030	Awat2	1	0.5
ENSRNOG00000003031	Atp2b4	1.53645	1.93187
ENSRNOG00000003033	Plcd3	4.19222	3.35093
ENSRNOG00000003038	Sft2d2	1.27178	0.632544
ENSRNOG00000003039	Wnt3a	1	1
ENSRNOG00000003041	Smg6	1.73882	2.32951
ENSRNOG00000003048	Tiprl	0.558009	0.295746
ENSRNOG00000003049	Hsd17b10	0.35883	0.375914
ENSRNOG00000003050	Tbc1d9b	0.663956	0.866985
ENSRNOG00000003052	Cox18	0.507526	1.20978
ENSRNOG00000003054	AABR07037009.1	0.008749	0.004425
ENSRNOG00000003059	Optc	20	13.9161
ENSRNOG00000003063	Phka1	1.53388	2.75564
ENSRNOG00000003064	Bst1	1.08482	1.39854
ENSRNOG00000003065	Glyr1	0.623648	0.63898
ENSRNOG00000003066	Wnt9a	1.61111	1.30172
ENSRNOG00000003067	Npffr2	0.37037	1
ENSRNOG00000003068	Mrnip	0.388871	1.22258
ENSRNOG00000003069	Cd38	1.76923	0.492537
ENSRNOG00000003070	Pigl	1.73163	1.00979
ENSRNOG00000003071	Vamp4	2.41617	1.74601
ENSRNOG00000003073	Gpr161	0.41371	0.1994
ENSRNOG00000003075	Tmem39a	1.06925	0.885662
ENSRNOG00000003076	Rbms2	0.638834	0.326852
ENSRNOG00000003078	Dcaf6	0.913815	0.699769
ENSRNOG00000003080	AABR07021945.1	1	1
ENSRNOG00000003081	Ribc1	2.63066	1.2715
ENSRNOG00000003084	Parp1	0.922248	1.13499
ENSRNOG00000003085	Mycs	0.142857	3.24324
ENSRNOG00000003086	Cenpv	0.778247	2.06635
ENSRNOG00000003088	Arhgap31	1.1791	2.27653
ENSRNOG00000003094	Cmahp	53	0.30303
ENSRNOG00000003095	Fgfbp1	1	1
ENSRNOG00000003098	Prom1	0.25	0.769231
ENSRNOG00000003099	Ubqln2	1.99761	2.52926
ENSRNOG00000003100	Dusp12	2.40705	2.14701
ENSRNOG00000003104	Trpv2	3.24189	3.20978
ENSRNOG00000003105	Kif19	14.5912	14.2727
ENSRNOG00000003108	Acbd4	1.22454	0.700152
ENSRNOG00000003109	Btbd17	0.769231	26.087
ENSRNOG00000003110	Mageb5	1	1
ENSRNOG00000003114	B4galt4	2.56219	1.54506
ENSRNOG00000003116	Dph1	1.34691	0.889333
ENSRNOG00000003117	Psmd12	0.845317	1.09461
ENSRNOG00000003119	Gc	242	21
ENSRNOG00000003120	Prelp	2.83801	2.29444
ENSRNOG00000003121	Rtn4rl1	0.758883	0.425717
ENSRNOG00000003122	Hdac8	1.66817	1.61786
ENSRNOG00000003123	Rpa1	1.18957	1.33356
ENSRNOG00000003125	Rogdi	0.473715	0.367037
ENSRNOG00000003127	Spryd4	2.74979	2.65729
ENSRNOG00000003129	Zfp496	2.92937	1.74226
ENSRNOG00000003131	Traf7	1.71373	1.48576
ENSRNOG00000003132	Mip	7.43169	0.046083
ENSRNOG00000003134	Slc4a4	6.2982	6.02899
ENSRNOG00000003135	Fcrlb	1	0.188679
ENSRNOG00000003136	Fcrla	0.769231	1
ENSRNOG00000003137	2022-09-12	0.769231	0.588235
ENSRNOG00000003139	Smc1a	2.5446	3.48032
ENSRNOG00000003143	RGD1310166	0.038462	0.037037
ENSRNOG00000003144	Gprc5c	1.34491	0.552869
ENSRNOG00000003147	Sqstm1	0.735587	0.848002
ENSRNOG00000003148	Timp2	2.317	1.93785
ENSRNOG00000003149	Farsa	1.79032	2.02173
ENSRNOG00000003150	Mpc2	3.67813	4.7394
ENSRNOG00000003151	Bfar	1.28588	1.18372
ENSRNOG00000003158	AABR07037343.1	1	1
ENSRNOG00000003160	RragB	0.704718	262
ENSRNOG00000003163	Sdhc	0.562826	0.471607
ENSRNOG00000003164	Pla2g10	0.37037	1
ENSRNOG00000003170	Nlrp3	0.620821	0.431499
ENSRNOG00000003171	Mpz	0.898218	1.85825
ENSRNOG00000003172	Serpinf1	1.70091	1.70898
ENSRNOG00000003174	Tapt1	0.634051	1.18002
ENSRNOG00000003176	Mixl1	1	1
ENSRNOG00000003177	Mat2b	0.518791	1.01517
ENSRNOG00000003178	Mageh1	2.51012	1.32333
ENSRNOG00000003183	Fmod	5.33333	3.65188
ENSRNOG00000003185	Acbd3	2.05872	1.61813
ENSRNOG00000003186	Anks3	0.94403	1.19414
ENSRNOG00000003187	Armcx5	0.225327	0.277642
ENSRNOG00000003189	Cited1	0.011905	0.021277
ENSRNOG00000003191	Bhlhb9	0.418891	0.623867
ENSRNOG00000003195	Caskin1	0.820587	0.623071
ENSRNOG00000003198	RGD1305733	0.704537	0.393217
ENSRNOG00000003201	Rps4x	0.242911	0.240614
ENSRNOG00000003203	Hexim1	4.98234	3.79762
ENSRNOG00000003205	Ldb2	1.65815	1.72188
ENSRNOG00000003206	Actr3	0.620071	0.714291
ENSRNOG00000003207	Fmnl1	2.31495	2.57807
ENSRNOG00000003208	Ercc6l	3.13779	4.00207
ENSRNOG00000003209	Pcp4l1	1.31601	2.43268
ENSRNOG00000003210	Olr1463	0.434783	0.083333
ENSRNOG00000003211	Srp9	1.39213	1.64774
ENSRNOG00000003213	Helz	2.3904	2.61786
ENSRNOG00000003215	Zfp287	3.63399	2.07828
ENSRNOG00000003217	Lgals3bp	2.12318	2.12376
ENSRNOG00000003218	Zfp286a	7.84577	10.6394
ENSRNOG00000003219	Trim16	1.00236	1.44332
ENSRNOG00000003220	H3f3b	0.381428	0.000216
ENSRNOG00000003221	Myoc	1.45333	0.773694
ENSRNOG00000003223	Degs1	2.50432	2.60087
ENSRNOG00000003224	Nudt16l1	1.46887	0.451863
ENSRNOG00000003226	Mprip	0.703456	0.617424
ENSRNOG00000003227	AABR07037073.1	1	1
ENSRNOG00000003228	Mid1ip1	0.230098	0.210757
ENSRNOG00000003229	Tspan7	1.49691	1.9112
ENSRNOG00000003232	Slc9a3r1	1.03928	0.773775
ENSRNOG00000003233	Serpinf2	3.83057	8.05882
ENSRNOG00000003234	Mgrn1	0.549702	0.59519
ENSRNOG00000003235	Mgat4b	1.81917	1.26032
ENSRNOG00000003237	Tp53bp2	1.12721	1.4072
ENSRNOG00000003239	Cant1	1.05539	1.31757
ENSRNOG00000003241	Gabrg2	1.86913	2.13734
ENSRNOG00000003242	Gulp1	5.42149	2.41716
ENSRNOG00000003243	Wdr81	1.0582	1.24796
ENSRNOG00000003244	Ltc4s	1	32
ENSRNOG00000003245	Cacng1	0.048309	0.063694
ENSRNOG00000003247	Sde2	1.87165	1.3279
ENSRNOG00000003248	Mpzl1	1.49804	1.78811
ENSRNOG00000003251	B3galt2	3.05825	3.30672
ENSRNOG00000003253	Qdpr	0.512964	0.597089
ENSRNOG00000003254	Il23a	0.747198	3.02826
ENSRNOG00000003256	Ccng1	2.35812	2.53882
ENSRNOG00000003258	Cdc73	2.54481	2.71305
ENSRNOG00000003259	C1qtnf1	0.663461	0.448005
ENSRNOG00000003260	Nr1i3	0.009149	0.010173
ENSRNOG00000003261	Usp9x	1.58607	2.91337
ENSRNOG00000003262	Cacng4	1.99019	1.55376
ENSRNOG00000003263	Lefty1	147	42.3077
ENSRNOG00000003264	Nat9	3.59829	2.72408
ENSRNOG00000003266	LOC100361655	0.809524	0.051813
ENSRNOG00000003267	Pycr2	1.52283	1.05652
ENSRNOG00000003268	Maml1	0.736686	1.28079
ENSRNOG00000003269	Atp6v0e1	1.04647	1.72157
ENSRNOG00000003273	Spata20	0.27027	0.933425
ENSRNOG00000003275	Spata32	0.212766	0.5
ENSRNOG00000003276	Myo1d	2.23353	2.92317
ENSRNOG00000003278	Map3k14	1.41786	1.12538
ENSRNOG00000003279	Syce2	63	12.4
ENSRNOG00000003280	Grin2c	5.71429	1
ENSRNOG00000003281	Mcm9	4.05676	2.37566
ENSRNOG00000003283	Rcsd1	1.23438	0.023256
ENSRNOG00000003284	Epn3	0.013333	0.118168
ENSRNOG00000003285	Mpv17l	1.04029	0.580056
ENSRNOG00000003287	Fbxw10	0.588235	0.142857
ENSRNOG00000003288	Cacng5	0.012453	7.00224
ENSRNOG00000003289	Lap3	0.71798	0.769124
ENSRNOG00000003291	Creg1	3.5825	3.26353
ENSRNOG00000003294	Cdrt4	210.811	49.8795
ENSRNOG00000003296	Dck	2.33366	3.07349
ENSRNOG00000003298	Cd247	10.5	0.1
ENSRNOG00000003300	Btg2	9.01196	10.5031
ENSRNOG00000003302	Flcn	2.26078	2.88832
ENSRNOG00000003304	Chad	0.175439	1
ENSRNOG00000003305	Cxcr3	17.193	0.588235
ENSRNOG00000003307	Gcdh	0.370226	0.904395
ENSRNOG00000003310	Tmem63a	1.53826	2.20832
ENSRNOG00000003313	Glra2	1	1.42857
ENSRNOG00000003326	Rrn3	1.4775	1.20937
ENSRNOG00000003328	Cdip1	1.05538	0.688603
ENSRNOG00000003329	Ppm1d	0.997806	1.74432
ENSRNOG00000003330	Acsf2	2.53911	2.92096
ENSRNOG00000003332	Nt5m	1.35047	1.24503
ENSRNOG00000003334	Klhl21	0.810911	1.01759
ENSRNOG00000003336	Mybph	0.049261	0.0625
ENSRNOG00000003338	Pmp22	1.56023	1.20234
ENSRNOG00000003342	AABR07037798.1	1	209
ENSRNOG00000003343	Canx	3.59808	3.79716
ENSRNOG00000003346	Fancb	1.02176	1.62137
ENSRNOG00000003347	Olr1016	1	1
ENSRNOG00000003348	Rasd1	0.365758	0.296304
ENSRNOG00000003349	LOC103693323	9.31818	0.730769
ENSRNOG00000003350	Mospd2	0.729572	1.2724
ENSRNOG00000003354	Pabpc5	0.065359	0.041667
ENSRNOG00000003357	Col3a1	2.28241	2.26475
ENSRNOG00000003359	Ogt	1.21476	1.56702
ENSRNOG00000003365	Cadm3	1.4575	1.38408
ENSRNOG00000003367	Tmem220	1.58198	1.40224
ENSRNOG00000003370	Otc	0.021882	0.023981
ENSRNOG00000003374	LOC103690141	0.336811	0.127629
ENSRNOG00000003377	Rbm31y	1	1
ENSRNOG00000003384	Hs3st3b1	0.892236	1.43654
ENSRNOG00000003385	Glrx2	0.295205	0.009538
ENSRNOG00000003386	Rbfox3	0.891312	0.428641
ENSRNOG00000003388	Cenpf	3.59465	5.37288
ENSRNOG00000003392	Grsf1	1.49014	1.35128
ENSRNOG00000003395	Cby3	3.29966	13.8397
ENSRNOG00000003397	Adprm	0.965167	1.12542
ENSRNOG00000003398	Tomm40l	0.47653	0.414924
ENSRNOG00000003399	Hnrnph1	2.11029	2.43525
ENSRNOG00000003400	Fmo4	1.01765	1.43139
ENSRNOG00000003401	AABR07029195.1	0.5	20.7018
ENSRNOG00000003402	Stx6	1.16992	1.43138
ENSRNOG00000003403	Slc35f5	1.05565	1.24841
ENSRNOG00000003407	Ptpn14	2.3662	2.71429
ENSRNOG00000003409	NEWGENE_1565644	0.034483	0.033333
ENSRNOG00000003424	Elac2	0.697163	0.845405
ENSRNOG00000003428	Rufy3	1.28346	1.44104
ENSRNOG00000003430	F9	1	1
ENSRNOG00000003434	Ro60	4.51575	6.2703
ENSRNOG00000003435	Mcf2	3.52941	2.70936
ENSRNOG00000003439	Il15	0.212766	0.103093
ENSRNOG00000003442	Adora1	0.614007	0.08754
ENSRNOG00000003443	Klf1	1.56403	0.303371
ENSRNOG00000003452	Asb9	0.120482	18.2456
ENSRNOG00000003453	Lypd1	0.013755	0.009497
ENSRNOG00000003455	Zfp13	3.0911	2.39683
ENSRNOG00000003456	Actrt1	1	1
ENSRNOG00000003457	Bicdl2	4.8	3.52941
ENSRNOG00000003461	Zfp330	1.15087	1.30338
ENSRNOG00000003463	Srebf1	4.18882	4.55459
ENSRNOG00000003464	Hid1	0.712812	0.878811
ENSRNOG00000003468	Capn8	10.5	0.12987
ENSRNOG00000003469	MAST1	0.707355	0.655308
ENSRNOG00000003470	Fundc1	0.631444	0.302552
ENSRNOG00000003472	Atp11c	2.49457	4.52853
ENSRNOG00000003476	Slc6a4	0.27027	0.30303
ENSRNOG00000003479	Rnf150	2.0357	2.34
ENSRNOG00000003480	Aim2	0.232558	1
ENSRNOG00000003486	Mnda	4.97006	0.038462
ENSRNOG00000003491	Prkca	2.59327	3.2629
ENSRNOG00000003494	Ppfia4	1.53731	1.81861
ENSRNOG00000003495	Prpf8	1.91911	2.51222
ENSRNOG00000003496	Tbc1d9	0.824164	0.911913
ENSRNOG00000003497	Thoc6	5.47213	3.28724
ENSRNOG00000003498	Olr1585	1	1
ENSRNOG00000003500	Apoa2	1	1
ENSRNOG00000003501	Lyzl6	155	1
ENSRNOG00000003504	Rnaseh2a	0.583431	0.258059
ENSRNOG00000003506	Gosr2	4.31488	3.36864
ENSRNOG00000003508	Ergic1	1.06206	1.32101
ENSRNOG00000003509	Olr1588	1	1
ENSRNOG00000003510	Fmo2	0.06135	0.093458
ENSRNOG00000003512	Gabra1	2.706	1.69412
ENSRNOG00000003515	Ephx1	2.05914	1.09709
ENSRNOG00000003517	Tbx2	2.12113	1.54521
ENSRNOG00000003518	Olr1592	1	1
ENSRNOG00000003520	Prdx2	0.537569	0.481497
ENSRNOG00000003521	Olr1593	1	0.434783
ENSRNOG00000003522	Mr1	2.06757	8.89333
ENSRNOG00000003524	Lrrc59	0.352228	0.361263
ENSRNOG00000003526	Sytl4	0.64632	1.46774
ENSRNOG00000003531	LOC685789	1	1
ENSRNOG00000003532	Magea11	0.071429	0.114943
ENSRNOG00000003533	Clcn4	2.39355	2.82175
ENSRNOG00000003536	Rufy1	1.3989	2.08064
ENSRNOG00000003537	Spta1	2.76596	1.8
ENSRNOG00000003538	Adamts4	5.87556	8.88746
ENSRNOG00000003541	Pggt1b	3.0603	2.18153
ENSRNOG00000003542	AABR07029198.1	11.9115	6.48602
ENSRNOG00000003543	Gpr143	0.028818	0.375
ENSRNOG00000003544	Tbx4	0.166667	6.30137
ENSRNOG00000003545	Uchl5	0.684833	0.378052
ENSRNOG00000003546	Tnfrsf12a	1.55771	1.0495
ENSRNOG00000003548	AABR07059162.1	1	1
ENSRNOG00000003549	Cnpy2	1.62591	1.10953
ENSRNOG00000003550	Acbd6	0.455649	0.457437
ENSRNOG00000003551	B4galt3	1.21312	1.89535
ENSRNOG00000003553	Efemp1	1.40323	2.82357
ENSRNOG00000003554	Piga	1.6415	0.755456
ENSRNOG00000003555	Olr1597	1	1
ENSRNOG00000003559	Ccdc112	2.18814	2.03343
ENSRNOG00000003560	LOC103693685	1	1
ENSRNOG00000003562	Susd4	0.899517	0.502677
ENSRNOG00000003563	Blmh	0.702281	0.834494
ENSRNOG00000003566	Apoh	0.877645	1.31397
ENSRNOG00000003567	Ppox	0.53639	1.54824
ENSRNOG00000003569	Gabra6	1	1
ENSRNOG00000003575	Mospd4	1	30.3226
ENSRNOG00000003576	Ints2	1.86292	2.93896
ENSRNOG00000003578	Fem1c	1.13622	1.29507
ENSRNOG00000003580	Ucp1	1	1
ENSRNOG00000003581	Pou2f1	4.13793	2.75771
ENSRNOG00000003583	Smyd2	0.948701	0.990857
ENSRNOG00000003585	Sytl5	0.15873	0.25
ENSRNOG00000003587	Vegfd	2.06897	0.111111
ENSRNOG00000003588	AABR07037960.1	1	1
ENSRNOG00000003590	Tom1l2	1.29149	1.68266
ENSRNOG00000003592	Med28	0.853861	1.45994
ENSRNOG00000003594	Tmem183a	0.799594	0.742852
ENSRNOG00000003595	Lhx4	0.066667	0.05
ENSRNOG00000003596	Itgb1bp2	13.0769	1.50538
ENSRNOG00000003597	Tuba4a	0.86522	0.693511
ENSRNOG00000003599	Utp3	2.29897	2.22679
ENSRNOG00000003600	Pnpt1	0.564502	1.04233
ENSRNOG00000003601	RGD1564463	8.60681	2.38342
ENSRNOG00000003603	Arhgap44	0.351003	0.271152
ENSRNOG00000003611	Dynlt3	0.700927	0.892205
ENSRNOG00000003613	Mid1	1.08609	1.61472
ENSRNOG00000003614	Mgat5	2.77273	1.38243
ENSRNOG00000003616	Grem2	0.009804	1.05743
ENSRNOG00000003620	Fmo3	0.041667	0.041667
ENSRNOG00000003622	Cybb	6.60073	3.84802
ENSRNOG00000003625	Ubxn4	1.19197	1.03155
ENSRNOG00000003626	Atp5pd	1.09358	1.3102
ENSRNOG00000003629	Nvl	3.21748	2.96689
ENSRNOG00000003633	Rcvrn	67.1795	16.0883
ENSRNOG00000003634	Zfp354a	4.2931	3.48513
ENSRNOG00000003635	Disp1	1.29802	2.74084
ENSRNOG00000003643	Tab3	1.0489	0.833741
ENSRNOG00000003645	LOC103689931	0.172002	0.214049
ENSRNOG00000003648	Cldn6	10.8	0.12987
ENSRNOG00000003649	Qsox1	3.5399	3.87707
ENSRNOG00000003650	Nt5c	11.3793	6.55381
ENSRNOG00000003653	Fh	0.549503	0.562063
ENSRNOG00000003654	Cldn9	0.588235	0.769231
ENSRNOG00000003657	Pkmyt1	5.51658	7.88877
ENSRNOG00000003661	Jpt1	0.615755	0.701579
ENSRNOG00000003666	Jchain	0.1	3.09278
ENSRNOG00000003668	Olr1404	0.588235	1
ENSRNOG00000003669	Myocd	0.120482	0.37594
ENSRNOG00000003670	Sumo2	1.35576	1.31
ENSRNOG00000003671	Prop1	1	1
ENSRNOG00000003672	Enam	9	1
ENSRNOG00000003673	Nup85	1.758	2.39161
ENSRNOG00000003674	Pir	0.553488	0.935581
ENSRNOG00000003675	Ptchd1	2.51613	0.641562
ENSRNOG00000003679	Med13	1.15068	1.13256
ENSRNOG00000003680	Gabrb2	10.5186	2.81818
ENSRNOG00000003681	Lct	1.75439	3.4188
ENSRNOG00000003682	Hook2	9.0212	7.25463
ENSRNOG00000003683	Glp2r	0.188679	0.232558
ENSRNOG00000003686	Tbl1x	1.93604	2.19762
ENSRNOG00000003687	Rgs2	0.332598	1.25075
ENSRNOG00000003688	4933400A11Rik	1	1
ENSRNOG00000003689	Nono	1.20629	1.23702
ENSRNOG00000003691	Tmed7	2.74478	2.22669
ENSRNOG00000003694	Prox1	0.06135	5.69106
ENSRNOG00000003695	Mgat4d	0.1	0.063694
ENSRNOG00000003698	Mroh9	1	1
ENSRNOG00000003699	Endov	2.43119	1.17451
ENSRNOG00000003703	Mcm6	1.41676	1.69087
ENSRNOG00000003704	Fam184b	1.37763	0.393939
ENSRNOG00000003705	Bmx	0.30303	1
ENSRNOG00000003706	Ufc1	0.470175	0.313751
ENSRNOG00000003707	Zmym3	2.09639	3.39377
ENSRNOG00000003709	Kmo	0.333333	5.88785
ENSRNOG00000003712	Ppp4r3b	0.579918	0.728685
ENSRNOG00000003713	Pbsn	1	69
ENSRNOG00000003714	Clk4	1.70859	2.26958
ENSRNOG00000003715	Srpx2	0.272823	0.009709
ENSRNOG00000003716	Batf3	5.73333	5.41509
ENSRNOG00000003717	Cnih4	0.552354	0.645765
ENSRNOG00000003718	Ambn	0.588235	1
ENSRNOG00000003719	Atpaf2	0.845701	0.89711
ENSRNOG00000003720	Prrx1	2.20225	1.70711
ENSRNOG00000003721	Paqr4	1.51399	1.70535
ENSRNOG00000003722	Dusp27	1	1.42857
ENSRNOG00000003723	Wdr26	1.93921	2.39427
ENSRNOG00000003724	Mrpl27	0.655473	0.471319
ENSRNOG00000003726	Scml2	4.49275	3.94619
ENSRNOG00000003728	Xylt2	1.28788	1.69293
ENSRNOG00000003732	Flrt2	2.67463	4.40052
ENSRNOG00000003734	AABR07041600.1	2.04688	0.019493
ENSRNOG00000003736	Col5a2	1.21192	1.39941
ENSRNOG00000003737	Best2	13.5772	15.144
ENSRNOG00000003738	Ush2a	25.7143	0.588235
ENSRNOG00000003740	Gpa33	1	0.090909
ENSRNOG00000003741	Nptx1	2.6536	2.02374
ENSRNOG00000003742	Cdkl5	0.082063	1.57819
ENSRNOG00000003743	Dars	1.19115	1.09719
ENSRNOG00000003745	Atf3	0.776228	0.797751
ENSRNOG00000003746	Gjb1	52.1429	2.79539
ENSRNOG00000003747	Asna1	1.921	1.59036
ENSRNOG00000003748	RGD1565785	0.27027	11.1667
ENSRNOG00000003749	Xk	1.82891	1.02727
ENSRNOG00000003755	Clgn	3.52852	3.69683
ENSRNOG00000003756	Lancl3	0.028571	1.07623
ENSRNOG00000003759	Galc	2.00784	2.25105
ENSRNOG00000003762	Smarca1	4.62538	8.62382
ENSRNOG00000003763	Prdx4	3.32606	3.04956
ENSRNOG00000003765	Nr0b1	1	1
ENSRNOG00000003767	Rps6kc1	0.700655	0.730727
ENSRNOG00000003769	Tmem163	0.913547	0.385135
ENSRNOG00000003772	Csrp2	0.660522	0.004392
ENSRNOG00000003773	Hmox2	0.548405	0.5182
ENSRNOG00000003776	Amtn	1	1
ENSRNOG00000003777	Chrne	1.9596	1.26471
ENSRNOG00000003778	Opn3	1.26242	0.414433
ENSRNOG00000003779	Dedd	2.34627	2.2221
ENSRNOG00000003781	Atp10b	3.12174	2.79546
ENSRNOG00000003782	Acot9	0.820789	1.28702
ENSRNOG00000003783	Fthl17e	161	1
ENSRNOG00000003784	Rilp	13.1646	5.31401
ENSRNOG00000003785	Usp43	0.142857	0.934579
ENSRNOG00000003786	Tspan6	2.25266	1.7448
ENSRNOG00000003787	Lcorl	0.747227	2.72421
ENSRNOG00000003790	Mael	0.07874	3.09091
ENSRNOG00000003792	Med14	0.990022	2.24797
ENSRNOG00000003794	Nmral1	3.10192	2.30519
ENSRNOG00000003795	Angel2	1.00239	1.11988
ENSRNOG00000003797	Mrps7	0.706738	0.466513
ENSRNOG00000003800	Rgs9	6.6659	5.87169
ENSRNOG00000003802	Pttg1	3.9745	5.48927
ENSRNOG00000003803	Zdhhc17	2.46121	3.77359
ENSRNOG00000003805	Rnft1	1.69501	1.63621
ENSRNOG00000003806	Gpr65	0.15873	0.333333
ENSRNOG00000003807	Wnt9b	0.041667	0.052632
ENSRNOG00000003809	Sat1	6.29059	4.77969
ENSRNOG00000003812	Nlgn3	2.239	2.94825
ENSRNOG00000003813	Kcnk10	6.74504	9.94975
ENSRNOG00000003815	Slc25a11	0.251704	0.235746
ENSRNOG00000003816	Tada1	0.986624	1.35522
ENSRNOG00000003821	Rptor	1.31011	1.6025
ENSRNOG00000003822	Slu7	1.63292	1.41297
ENSRNOG00000003825	Wdr75	0.772311	1.32289
ENSRNOG00000003827	Wipi1	2.46462	2.45942
ENSRNOG00000003829	Ap3s1	1.21105	1.64099
ENSRNOG00000003831	Tdp1	0.822222	1.17488
ENSRNOG00000003832	Vash2	0.622504	2.07175
ENSRNOG00000003833	Nenf	1.97983	1.41906
ENSRNOG00000003834	Map2k4	1.08141	1.48354
ENSRNOG00000003835	Slc43a2	3.50592	4.22042
ENSRNOG00000003836	Fam47a	1	1
ENSRNOG00000003837	Mif4gd	4.1503	4.36236
ENSRNOG00000003840	Slit2	5.63801	7.46277
ENSRNOG00000003841	Kcnh1	0.90671	0.632948
ENSRNOG00000003844	Dhx15	1.76372	2.54779
ENSRNOG00000003845	Wnt3	2.66983	1.96305
ENSRNOG00000003846	Pitpna	0.29061	0.30824
ENSRNOG00000003847	Gid4	1.55204	0.948295
ENSRNOG00000003848	Med12	1.39608	1.57417
ENSRNOG00000003849	Stx8	1.44624	1.36597
ENSRNOG00000003853	Scoc	0.353307	0.717656
ENSRNOG00000003855	Dnaja3	0.634743	0.433087
ENSRNOG00000003858	Atp6ap2	2.50129	2.6596
ENSRNOG00000003860	AABR07038250.1	1	1
ENSRNOG00000003861	Gorab	1.41045	3.22279
ENSRNOG00000003863	Trir	0.09957	0.161668
ENSRNOG00000003864	Gipc1	0.443619	0.289498
ENSRNOG00000003865	Tmigd1	1	1
ENSRNOG00000003866	Cxcr4	5.47442	3.73966
ENSRNOG00000003869	Sod3	1.29074	1.18294
ENSRNOG00000003870	C1qtnf2	0.508333	0.434043
ENSRNOG00000003872	Slc40a1	0.007692	0.008197
ENSRNOG00000003873	Cpd	3.04757	4.037
ENSRNOG00000003875	Ocrl	0.956778	1.60371
ENSRNOG00000003878	Thsd7b	0.32368	1.17721
ENSRNOG00000003879	Rnf167	0.897099	1.08326
ENSRNOG00000003880	Tph2	2.5641	1.07319
ENSRNOG00000003881	Nit1	0.291536	0.34775
ENSRNOG00000003882	Cep350	1.76677	1.54305
ENSRNOG00000003883	LOC317456	0.188679	1
ENSRNOG00000003884	Acmsd	1	0.434783
ENSRNOG00000003887	Lgi2	1.0562	0.690196
ENSRNOG00000003888	Rgs13	1	1
ENSRNOG00000003889	Tbc1d15	1.50952	1.96174
ENSRNOG00000003890	Nap1l1	0.823949	0.764255
ENSRNOG00000003891	AC118957.1	0.034843	6.05214
ENSRNOG00000003893	Ccnjl	1.8195	0.590909
ENSRNOG00000003895	Rgs1	0.856269	0.012547
ENSRNOG00000003897	Col1a1	3.5504	4.37186
ENSRNOG00000003899	Krt14	21.9011	0.023256
ENSRNOG00000003901	Cfap36	0.251497	0.304567
[truncated: 20,052 more rows]

## Sheet: Fig 7
Fig 7A						Fig 7B
Con-sh	RSK1-sh2	Con-OE	RSK1-OE			Con-sh	RSK1-sh2	Con-OE	RSK1-OE
1.26	1.49	1.53	1.56			5.07	4.35	6.72	6.46
1.56	1.56	1.67	1.57			7.96	5.73	9.41	7.36
2.03	1.76	1.98	2.2			7.53	7.71	7.97	7.26
Fig 7C						Fig 7D
M	Con-sh	RSK1-sh2	Con-OE	RSK1-OE		M	Con-sh	RSK1-sh2	Con-OE	RSK1-OE
0	33	21	34	47		0	452	222	469	701
0	35	20	36	48		0	479	258	435	668
0	29	18	30	37		0	402	188	406	620
0	28	15	24	41		0	292	164	368	459
0	27	13	25	38		0	328	211	320	566
Fig 7G
the upper panel							the lower panel
Con	R	R+IgG	R+B	R+I	R+B+I		Con	R	R+IgG	R+B	R+I	R+B+I
110.93	180.5	173.54	132.39	136.4	122.68		112.05	169.62	173.39	125.59	135.66	106.82
87.6	165.02	165.8	116.81	116.81	100.24		90.08	158.88	156.07	114.56	116.69	121.34
95.44	150.71	155.71	103.58	122.88	112		88.15	150.17	145.33	104.69	124.14	99.85
106.03	174.62	177.17	129.54	140.03	122.98		109.72	164.68	159.94	129.75	144.75	130.91

## Sheet: Fig 8
Fig 8C
distance from crush site (µm)	NC					PTEN KO + Con-OE					PTEN KO + RSK1-OE
250	0.15	0.1	0.04	0.08	0.09	1	1	1	1	1	1	1	1	1	1
500	0.01	0.04	0.02	0.02	0.03	0.95	0.93	1	0.94	0.99	0.97	0.99	0.97	0.97	0.9
750	0	0.04	0	0.02	0.01	0.62	0.55	0.75	0.78	0.6	0.85	0.96	0.85	0.8	0.79
1000	0	0.02	0.01	0.01	0	0.37	0.33	0.52	0.56	0.49	0.63	0.76	0.61	0.67	0.53
1250	0	0	0.02	0.01	0	0.2	0.22	0.4	0.4	0.31	0.49	0.58	0.46	0.53	0.36
1500	0	0	0	0.02	0	0.09	0.12	0.25	0.17	0.18	0.25	0.35	0.26	0.39	0.21

## Sheet: S1 Fig
S1A Fig
Rapamycin					eFT508					SL0101
DMSO	10 nM	50 nM	200 nM		DMSO	0.1 μM	1 μM	10 μM		DMSO	1 μM	10 μM	100 μM
103.968	98.262	95.3264	96.672		106.604	107	106.841	108.926		99.7775	86.3233	84.767	73.4661
97.21	91.1897	87.0296	76.7026		100.088	113	103.564	121.384		100.442	92.046	96.0665	92.2717
98.8348	95.526	97.1374	89.1339		93.375	82	73.8849	84.9128		99.7705	95.662	96.9916	92.185
S1B Fig
BI-D1870					BI-D1870+SL0101
DMSO	0.1μM	1 μM	10 μM		DMSO	0.1μM BI + SL	0.5 μM BI + SL	1 μM BI + SL
100.57	96.09	100.92	70.57		90.48	92.13	83.42	81.33
102.99	94.71	100.8	78.16		88.14	85.8	81.52	78.26
96.55	102.76	85.98	75.4		121.4	115.93	118.33	110.78
S1D Fig
the left panel						the right panel
DMSO	90.21	100.87	114.32	94.6		DMSO	93.33	108.27	117.43	80.97
SL0101	49.21	76.1	70.1	63.32		SL0101	52.45	72.13	64.66	58.67
BI-D1870	54.32	64.3	72.12	47.9		BI-D1870	50.22	65.76	62.29	55.2
SL0101+BI-D1870	47.98	58.22	67.32	48.17		SL0101+BI-D1870	46.78	59.33	68.47	50.24

## Sheet: S2 Fig
S2B Fig
	0d				4d
RSK1	0.69	0.99	0.88	1.44	2.22	2.01	2.5	2.71
RSK2	0.89	1.12	1.25	0.74	1.27	1.46	1.12	1.02
RSK3	0.93	0.76	1.33	0.98	1.39	1.09	0.89	0.86
RSK4	0.72	1.03	1.07	1.17	0.82	1.12	0.97	0.89
S2D Fig
	0d			1d			4d
RSK1	0.88	1.04	1.08	1.34	1.52	1.39	2.98	3.76	3.18
RSK2	0.79	1.15	1.06	0.74	1.02	1.32	0.98	1.2	1.38
S2F Fig
	0 d			1 d			4 d
pRSKS380	0.84	1.11	1.05	1.58	1.89	1.98	1.95	2.72	2.35
pRSKT573	0.89	1.09	1.02	1.32	1.69	1.47	1.72	2.18	1.85
pRSKS221	0.89	1.15	0.96	1.98	2.89	2.45	2.11	3.25	2.98
S2H Fig
	the left panel
	0d			1d			4d
Cytoplasmic	0.98	0.82	1.2	1.27	1.18	1.42	1.37	1.21	1.62
Nuclear	3.22	2.38	3.68	7.05	5.66	7.69	8.69	7.88	10.92
	the middle panel
	0d			1d			4d
Cytoplasmic	1.31	0.85	0.84	2.15	1.49	1.92	3.62	2.38	2.86
Nuclear	0.14	0.09	0.12	0.21	0.09	0.17	0.16	0.28	0.12
	the right panel
	0d			1d			4d
Cytoplasmic	0.82	0.94	1.24	0.96	1.12	1.27	1.14	0.93	1.31
Nuclear	0.89	1.15	1.31	1.8	1.95	2.28	2.97	4.06	4.96

[truncated: 11 more sheets: S3 Fig, S4 Fig, S5 Fig, S6 Fig, S7 Fig, S8 Fig, S9 Fig, S10 Fig, S11 Fig, S12 Fig, S13 Fig]
