# Supplementary material for: RSK1 promotes mammalian axon regeneration by inducing the synthesis of regeneration-related proteins
Source: PLoS Biol. 2022 Jun 1;20(6):e3001653. doi: 10.1371/journal.pbio.3001653 (PMC9159620; doi:10.1371/journal.pbio.3001653)
Supplement: S1 Table — Related to Fig 6B. RSK1, ribosomal S6 kinase 1. (XLSX) [file pbio.3001653.s016.xlsx]

## Sheet: translation
ID	Symbol	types	RNA_log2FC	padj	significance	RIB_log2FC	padj	significance	Description
ENSRNOG00000004214	Rpl26	Translation	0.11866	0.000936383	No	-18.9808	0	Yes	ribosomal protein L26 [Source:RGD Symbol;Acc:1310607]
ENSRNOG00000008555	Rps20	Translation	0	1	No	-17.5017	1.71319e-118	Yes	ribosomal protein S20 [Source:RGD Symbol;Acc:621037]
ENSRNOG00000057979	AABR07011700.1	Translation	-0.215873	0.331534	No	-16.7406	1.0309e-163	Yes	-
ENSRNOG00000028975	LOC684762	Translation	0.0529489	0.934803	No	-16.1707	2.88737e-53	Yes	similar to CG31613-PA [Source:RGD Symbol;Acc:1586732]
ENSRNOG00000058276	AABR07043200.1	Translation	0.315929	0.721711	No	-16.013	4.27007e-37	Yes	-
ENSRNOG00000032825	Rpl30	Translation	0.0386645	0.619365	No	-15.4153	8.45077e-27	Yes	ribosomal protein L30 [Source:RGD Symbol;Acc:621201]
ENSRNOG00000027593	Ndufv3	Translation	1.14328	0.600861	No	-15.3523	7.10677e-24	Yes	NADH:ubiquinone oxidoreductase subunit V3 [Source:RGD Symbol;Acc:621020]
ENSRNOG00000048365	Eno2	Translation	-0.21699	0.0108677	No	-14.9279	1.43433e-68	Yes	enolase 2 [Source:RGD Symbol;Acc:2554]
ENSRNOG00000045741	AABR07071891.3	Translation	0	1	No	-14.508	8.67564e-11	Yes	-
ENSRNOG00000050407	Hiatl3	Translation	-0.0793838	0.463011	No	-14.4583	1.28733e-55	Yes	hippocampus abundant transcript-like 3 [Source:RGD Symbol;Acc:1305281]
ENSRNOG00000033177	AC118841.1	Translation	0	1	No	-14.4519	1.57519e-08	Yes	-
ENSRNOG00000031790	Hist3h2bb	Translation	-2	0.444776	No	-14.4027	6.0447e-14	Yes	histone cluster 3 H2B family member b [Source:RGD Symbol;Acc:1583885]
ENSRNOG00000049681	AABR07031491.2	Translation	-0.0440781	0.139605	No	-14.3471	6.4552e-26	Yes	-
ENSRNOG00000015544	LOC100909441	Translation	0	1	No	-14.3464	9.02054e-47	Yes	tubulin alpha-1C chain-like [Source:RGD Symbol;Acc:6503589]
ENSRNOG00000006762	Snu13	Translation	0.120957	0.15118	No	-14.3261	2.29788e-13	Yes	small nuclear ribonucleoprotein 13 [Source:RGD Symbol;Acc:1303103]
ENSRNOG00000048765	AABR07002774.3	Translation	0	1	No	-14.3205	8.30951e-09	Yes	-
ENSRNOG00000052845	AABR07027809.1	Translation	0.83715	0.463122	No	-14.2913	4.46766e-13	Yes	similar to Histone H2A type 1 [Source:NCBI gene;Acc:680322]
ENSRNOG00000029670	RGD1564606	Translation	5.90689	0.79326	No	-14.1517	3.1093e-14	Yes	similar to 60S ribosomal protein L23a [Source:RGD Symbol;Acc:1564606]
ENSRNOG00000057056	AABR07015729.1	Translation	-0.000875422	0.858995	No	-14.1477	4.90621e-06	Yes	Rab5a, member RAS onco family-like 1 [Source:NCBI gene;Acc:100361891]
ENSRNOG00000052508	AABR07061333.1	Translation	-0.231326	1	No	-14.1421	5.9256e-05	Yes	-
ENSRNOG00000059023	AABR07061336.1	Translation	-0.231326	1	No	-14.1421	5.9256e-05	Yes	-
ENSRNOG00000003220	H3f3b	Translation	0.151818	0.259497	No	-13.9549	4.47892e-11	Yes	H3 histone family member 3B [Source:RGD Symbol;Acc:621095]
ENSRNOG00000002070	Mrpl1	Translation	-0.753034	0.107435	No	-13.9339	2.78006e-23	Yes	mitochondrial ribosomal protein L1 [Source:RGD Symbol;Acc:1306850]
ENSRNOG00000048922	LOC100909664	Translation	0.817028	0.461232	No	-13.9097	6.47002e-88	Yes	centrosomal protein of 170 kDa-like [Source:RGD Symbol;Acc:6502250]
ENSRNOG00000029574	Rps4x-ps9	Translation	0	1	No	-13.8775	8.10014e-22	Yes	ribosomal protein S4, X-linked, pseudogene 9 [Source:NCBI gene;Acc:29426]
ENSRNOG00000047080	Gng4	Translation	-0.0350136	0.7493	No	-13.8198	9.1032e-06	Yes	G protein subunit gamma 4 [Source:RGD Symbol;Acc:620806]
ENSRNOG00000060769	Hist1h2bd	Translation	1.08246	0.518906	No	-13.8017	2.28157e-09	Yes	histone cluster 1 H2B family member D [Source:RGD Symbol;Acc:1307126]
ENSRNOG00000038905	AABR07048397.1	Translation	-0.131016	0.480569	No	-13.7649	9.61013e-25	Yes	-
ENSRNOG00000055204	AABR07034833.1	Translation	0	1	No	-13.7175	7.37177e-07	Yes	-
ENSRNOG00000049693	LOC108348130	Translation	0	1	No	-13.5969	7.77658e-17	Yes	carbonyl reductase [NADPH] 1-like [Source:RGD Symbol;Acc:11442152]
ENSRNOG00000030383	AABR07048600.1	Translation	0	1	No	-13.4919	2.03034e-07	Yes	-
ENSRNOG00000020598	LOC100909725	Translation	-0.611435	0.534635	No	-13.3526	6.22603e-10	Yes	potassium channel subfamily K member 6-like [Source:RGD Symbol;Acc:6501929]
ENSRNOG00000050877	Cetn3	Translation	-8.67948	0.199767	No	-13.2776	2.99674e-08	Yes	centrin 3 [Source:RGD Symbol;Acc:620249]
ENSRNOG00000037204	Lyrm9	Translation	-0.0915619	0.415358	No	-13.2556	0.000367686	Yes	LYR motif containing 9 [Source:RGD Symbol;Acc:1562012]
ENSRNOG00000055981	AABR07001516.1	Translation	0	1	No	-13.2393	1.07764e-07	Yes	-
ENSRNOG00000032516	AABR07049223.1	Translation	0	1	No	-13.1325	0.000673434	Yes	-
ENSRNOG00000056212	Flt3lg	Translation	-0.0435329	0.944455	No	-13.1016	6.22603e-10	Yes	fms-related tyrosine kinase 3 ligand [Source:RGD Symbol;Acc:2322792]
ENSRNOG00000018885	AABR07071891.1	Translation	0.145524	0.3109	No	-12.9293	7.10677e-24	Yes	zinc finger protein 60-like [Source:NCBI gene;Acc:100910046]
ENSRNOG00000019082	LOC103690016	Translation	-9.3443	1	No	-12.8218	1.6173e-14	Yes	serine/threonine-protein kinase SBK1 [Source:RGD Symbol;Acc:9439246]
ENSRNOG00000048650	Phf6	Translation	-0.24664	0.473793	No	-12.7607	1.19004e-09	Yes	PHD finger protein 6 [Source:RGD Symbol;Acc:2323526]
ENSRNOG00000061679	AABR07054895.1	Translation	0	1	No	-12.7164	0.0133928	Yes	-
ENSRNOG00000031995	Smim15	Translation	0.00313592	0.936668	No	-12.6839	0.0074142	Yes	small integral membrane protein 15 [Source:RGD Symbol;Acc:2324600]
ENSRNOG00000046599	Klhdc4	Translation	2	0.367573	No	-12.6662	0.0426014	Yes	kelch domain containing 4 [Source:RGD Symbol;Acc:1561676]
ENSRNOG00000048921	AABR07053613.1	Translation	-0.915111	0.12813	No	-12.6234	4.47892e-11	Yes	-
ENSRNOG00000042149	Atp6v1fnb	Translation	0.0289791	0.992377	No	-12.6211	1.71353e-05	Yes	ATP6V1F neighbor [Source:RGD Symbol;Acc:9472094]
ENSRNOG00000053325	AABR07009105.1	Translation	0.350497	0.772675	No	-12.6073	0.00227741	Yes	-
ENSRNOG00000050134	LOC108348293	Translation	-0.0659518	0.805106	No	-12.5579	1.382e-06	Yes	uncharacterized LOC108348293 [Source:RGD Symbol;Acc:11360501]
ENSRNOG00000058105	Hbb	Translation	0	1	No	-12.5241	0.000200778	Yes	hemoglobin subunit beta [Source:RGD Symbol;Acc:2783]
ENSRNOG00000020296	LOC103693430	Translation	0.280508	0.66984	No	-12.5167	0.0426014	Yes	up-regulated during skeletal muscle growth protein 5 [Source:RGD Symbol;Acc:9203006]
ENSRNOG00000056259	AC109427.1	Translation	-6.05889	0.834195	No	-12.5142	0.0133928	Yes	-
ENSRNOG00000012557	Lgals5	Translation	0	1	No	-12.5043	0.000200778	Yes	lectin, galactose binding, soluble 5 [Source:RGD Symbol;Acc:3004]
ENSRNOG00000003899	Krt14	Translation	0.707447	0.382091	No	-12.4919	2.29788e-13	Yes	keratin 14 [Source:RGD Symbol;Acc:1307463]
ENSRNOG00000033352	S100a7a	Translation	1.44746	0.430595	No	-12.4868	0.00227741	Yes	S100 calcium binding protein A7A [Source:RGD Symbol;Acc:1593779]
ENSRNOG00000028984	RGD1563307	Translation	0.222392	0.976543	No	-12.4793	1.07764e-07	Yes	similar to Set beta isoform [Source:RGD Symbol;Acc:1563307]
ENSRNOG00000026969	RGD1564836	Translation	0	1	No	-12.4409	0.0074142	Yes	similar to HMGA1b [Source:RGD Symbol;Acc:1564836]
ENSRNOG00000050595	AABR07048474.1	Translation	0	1	No	-12.4383	5.9256e-05	Yes	Rattus norvegicus major urinary protein 5 (Mup5), mRNA. [Source:RefSeq mRNA;Acc:NM_203325]
ENSRNOG00000050713	LOC108348050	Translation	-1.75673	0.679156	No	-12.3799	1.382e-06	Yes	ubiquitin carboxyl-terminal hydrolase 25-like [Source:RGD Symbol;Acc:11392568]
ENSRNOG00000045669	AABR07030335.1	Translation	2.09954	0.370616	No	-12.3745	0.00410348	Yes	-
ENSRNOG00000061072	AABR07059778.1	Translation	0	1	No	-12.3247	0.0074142	Yes	-
ENSRNOG00000018426	Apoc1	Translation	0.314511	0.821606	No	-12.2935	0.0133928	Yes	apolipoprotein C1 [Source:RGD Symbol;Acc:2134]
ENSRNOG00000051227	AABR07048487.2	Translation	0	1	No	-12.2615	0.0426014	Yes	-
ENSRNOG00000048704	AABR07032392.1	Translation	-4.05889	0.834195	No	-12.1923	1.07764e-07	Yes	-
ENSRNOG00000059618	Scarf1	Translation	-0.347165	0.565997	No	-12.1923	3.2253e-10	Yes	scavenger receptor class F, member 1 [Source:RGD Symbol;Acc:1309330]
ENSRNOG00000050251	MGC105649	Translation	0.0993552	0.81153	No	-12.1768	0.0426014	Yes	hypothetical LOC302884 [Source:RGD Symbol;Acc:1359583]
ENSRNOG00000022144	AABR07072356.1	Translation	0.157408	0.801523	No	-12.1737	0.0074142	Yes	-
ENSRNOG00000047077	LOC681182	Translation	-0.17897	0.82893	No	-12.1737	5.9256e-05	Yes	similar to paired immunoglobin-like type 2 receptor beta [Source:RGD Symbol;Acc:1583509]
ENSRNOG00000033980	Wfdc11	Translation	0	1	No	-12.1611	0.0426014	Yes	WAP four-disulfide core domain 11 [Source:RGD Symbol;Acc:1596469]
ENSRNOG00000021364	LOC691311	Translation	0	1	No	-12.1517	0.000109742	Yes	hypothetical protein LOC691311 [Source:RGD Symbol;Acc:1585103]
ENSRNOG00000002031	Naa11	Translation	0.145851	0.792268	No	-12.1	3.179e-05	Yes	N(alpha)-acetyltransferase 11, NatA catalytic subunit [Source:RGD Symbol;Acc:1564723]
ENSRNOG00000057650	LOC100911668	Translation	0.195698	0.605249	No	-12.0934	0.000109742	Yes	homeobox protein Hox-A10-like [Source:RGD Symbol;Acc:6491746]
ENSRNOG00000039571	Glod5	Translation	1.07039	0.69201	No	-12.0668	0.00227741	Yes	glyoxalase domain containing 5 [Source:RGD Symbol;Acc:1564596]
ENSRNOG00000042120	RGD1564129	Translation	0	1	No	-12.0498	0.000109742	Yes	similar to hypothetical protein 4930474N05 [Source:RGD Symbol;Acc:1564129]
ENSRNOG00000016622	LOC100910438	Translation	-0.191005	0.127739	No	-12.0396	2.59683e-06	Yes	ankyrin repeat family A protein 2-like [Source:RGD Symbol;Acc:6498684]
ENSRNOG00000038979	NMS	Translation	5.73697	0.79326	No	-12.0327	0.00227741	Yes	neuromedin S [Source:RGD Symbol;Acc:1359122]
ENSRNOG00000011096	Hmgb3	Translation	0.14817	0.0979176	No	-12.0327	0.000367686	Yes	high mobility group box 3 [Source:RGD Symbol;Acc:1564407]
ENSRNOG00000027799	Tmie	Translation	-0.184425	0.763505	No	-12.0224	0.00227741	Yes	transmembrane inner ear [Source:RGD Symbol;Acc:1562523]
ENSRNOG00000011263	Plac9	Translation	-0.312162	0.24505	No	-12.0154	0.0133928	Yes	placenta associated 9 [Source:RGD Symbol;Acc:1306662]
ENSRNOG00000011226	Timm8a1	Translation	0.374325	0.143806	No	-12.0014	0.0426014	Yes	translocase of inner mitochondrial membrane 8A1 [Source:RGD Symbol;Acc:621801]
ENSRNOG00000001260	Nudt1	Translation	-0.173366	0.555545	No	-11.9979	0.00227741	Yes	nudix hydrolase 1 [Source:RGD Symbol;Acc:621080]
ENSRNOG00000000838	Lta	Translation	-1.26849	0.405941	No	-11.9944	0.000367686	Yes	lymphotoxin alpha [Source:RGD Symbol;Acc:3020]
ENSRNOG00000012086	AABR07026271.1	Translation	0.635726	0.236709	No	-11.9801	3.88312e-07	Yes	similar to ubiquitin specific protease 12 [Source:NCBI gene;Acc:501659]
ENSRNOG00000029046	AABR07035357.1	Translation	0.635726	0.236709	No	-11.9801	3.88312e-07	Yes	ubiquitin carboxyl-terminal hydrolase 12-like [Source:NCBI gene;Acc:100912059]
ENSRNOG00000000186	Tst	Translation	-0.309705	0.307843	No	-11.9766	9.1032e-06	Yes	thiosulfate sulfurtransferase [Source:RGD Symbol;Acc:3913]
ENSRNOG00000024641	Nyap1	Translation	-0.0778753	0.082537	No	-11.9403	1.14099e-15	Yes	neuronal tyrosine-phosphorylated phosphoinositide-3-kinase adaptor 1 [Source:RGD Symbol;Acc:1310964]
ENSRNOG00000032846	Cdpf1	Translation	-0.569517	0.0339899	No	-11.9069	0.00124294	Yes	cysteine rich, DPF motif domain containing 1 [Source:RGD Symbol;Acc:1306001]
ENSRNOG00000053633	LOC103690354	Translation	-0.152003	0.969687	No	-11.8956	0.00410348	Yes	ribonuclease pancreatic beta-type [Source:RGD Symbol;Acc:9117758]
ENSRNOG00000018616	Cdc42ep5	Translation	0.0542323	0.91697	No	-11.8842	0.00410348	Yes	CDC42 effector protein 5 [Source:RGD Symbol;Acc:1308382]
ENSRNOG00000004265	Dipk2b	Translation	-5.54432	0.413813	No	-11.8842	0.000200778	Yes	divergent protein kinase domain 2B [Source:RGD Symbol;Acc:1559731]
ENSRNOG00000054189	AABR07028157.1	Translation	0	1	No	-11.8611	0.000367686	Yes	-
ENSRNOG00000026584	Ifnl3	Translation	0	1	No	-11.8416	0.00124294	Yes	interferon, lambda 3 [Source:RGD Symbol;Acc:1589046]
ENSRNOG00000008588	Batf	Translation	-0.654865	0.567463	No	-11.8337	0.0133928	Yes	basic leucine zipper ATF-like transcription factor [Source:RGD Symbol;Acc:1304923]
ENSRNOG00000052273	LOC100363116	Translation	-0.0305369	0.707569	No	-11.8258	0.0133928	Yes	hypothetical protein LOC100363116 [Source:RGD Symbol;Acc:2324773]
ENSRNOG00000012259	Il22ra2	Translation	0.256775	0.581386	No	-11.8218	0.000367686	Yes	interleukin 22 receptor subunit alpha 2 [Source:RGD Symbol;Acc:1303169]
ENSRNOG00000033115	AABR07034641.1	Translation	-5.1964	0.834195	No	-11.8178	0.00410348	Yes	-
ENSRNOG00000025630	RGD1563300	Translation	1.1592	0.537424	No	-11.8057	0.00410348	Yes	similar to 60S ribosomal protein L29 (P23) [Source:RGD Symbol;Acc:1563300]
ENSRNOG00000046301	Gzmbl3	Translation	-0.300966	0.259553	No	-11.7977	0.000200778	Yes	Granzyme B-like 3 [Source:RGD Symbol;Acc:2320502]
ENSRNOG00000002314	LOC103689943	Translation	-0.26039	0.126268	No	-11.7936	2.55927e-30	Yes	meiosis arrest female protein 1-like [Source:RGD Symbol;Acc:9219913]
ENSRNOG00000061359	AABR07028009.1	Translation	0	1	No	-11.7482	0.000367686	Yes	proteasome (prosome, macropain) activator subunit 1 (PA28 alpha), pseudo 1 [Source:NCBI gene;Acc:685197]
ENSRNOG00000042026	AABR07026929.1	Translation	-1.60881	0.333688	No	-11.744	0.000200778	Yes	-
ENSRNOG00000007493	Xrcc2	Translation	-0.216095	0.192095	No	-11.744	0.000109742	Yes	X-ray repair cross complementing 2 [Source:RGD Symbol;Acc:1564823]
ENSRNOG00000010263	Cldn11	Translation	0	0.997955	No	-11.7356	0.00124294	Yes	claudin 11 [Source:RGD Symbol;Acc:71081]
ENSRNOG00000043188	AABR07000261.1	Translation	0	1	No	-11.7056	0.0240428	Yes	-
ENSRNOG00000020733	Camp	Translation	-1.48543	0.237789	No	-11.7056	0.00410348	Yes	cathelicidin antimicrobial peptide [Source:RGD Symbol;Acc:1559878]
ENSRNOG00000047653	Crybb1	Translation	-6.43741	0.305163	No	-11.697	0.00410348	Yes	crystallin, beta B1 [Source:RGD Symbol;Acc:2416]
ENSRNOG00000033694	Klf16	Translation	0.0884562	0.460877	No	-11.6926	0.000367686	Yes	Kruppel-like factor 16 [Source:RGD Symbol;Acc:1305966]
ENSRNOG00000046924	AABR07057475.1	Translation	0	1	No	-11.6883	0.0426014	Yes	-
ENSRNOG00000029628	Arl9	Translation	-0.336283	0.754708	No	-11.6883	0.00410348	Yes	ADP-ribosylation factor like GTPase 9 [Source:RGD Symbol;Acc:1303337]
ENSRNOG00000038458	AABR07026240.1	Translation	0	1	No	-11.6751	0.0074142	Yes	-
ENSRNOG00000014464	Tnfsf13b	Translation	1.74322	0.368834	No	-11.6707	0.000200778	Yes	TNF superfamily member 13b [Source:RGD Symbol;Acc:1561519]
ENSRNOG00000025476	Tmem252	Translation	0.157791	0.714335	No	-11.6303	0.00410348	Yes	transmembrane protein 252 [Source:RGD Symbol;Acc:1359349]
ENSRNOG00000049757	LOC689039	Translation	0.139512	0.780477	No	-11.584	0.00410348	Yes	hypothetical protein LOC689039 [Source:RGD Symbol;Acc:1597447]
ENSRNOG00000055526	AC126292.2	Translation	8.11201	0.225924	No	-11.584	0.0426014	Yes	-
ENSRNOG00000006946	Arhgap9	Translation	-0.215268	0.590796	No	-11.584	4.90621e-06	Yes	Rho GTPase activating protein 9 [Source:RGD Symbol;Acc:1305342]
ENSRNOG00000038251	AABR07002623.1	Translation	0	1	No	-11.5651	0.00124294	Yes	-
ENSRNOG00000008367	Krt86	Translation	-0.36257	0.79439	No	-11.5459	3.88312e-07	Yes	keratin 86 [Source:RGD Symbol;Acc:1303215]
ENSRNOG00000047845	AABR07043523.1	Translation	5.64386	0.79326	No	-11.5411	0.0426014	Yes	-
ENSRNOG00000007184	RGD1305298	Translation	0.157541	0.786384	No	-11.5362	0.00227741	Yes	hypothetical LOC299330 [Source:RGD Symbol;Acc:1305298]
ENSRNOG00000053282	AABR07070594.1	Translation	0	1	No	-11.5314	0.0426014	Yes	-
ENSRNOG00000060888	AABR07070689.2	Translation	0	1	No	-11.5314	0.0426014	Yes	-
ENSRNOG00000019949	Mrps12	Translation	-0.0248021	0.786575	No	-11.5018	0.0426014	Yes	mitochondrial ribosomal protein S12 [Source:RGD Symbol;Acc:1306221]
ENSRNOG00000009308	Bcl2l10	Translation	-0.621488	0.790262	No	-11.4767	0.0074142	Yes	BCL2 like 10 [Source:RGD Symbol;Acc:621015]
ENSRNOG00000001806	Fetub	Translation	-0.678072	0.784861	No	-11.4305	3.179e-05	Yes	fetuin B [Source:RGD Symbol;Acc:69293]
ENSRNOG00000052668	Tcf24	Translation	3	0.104268	No	-11.42	0.0133928	Yes	transcription factor 24 [Source:RGD Symbol;Acc:1589398]
ENSRNOG00000050165	AABR07069587.1	Translation	5.43741	0.79326	No	-11.3718	0.0240428	Yes	-
ENSRNOG00000039216	RGD1562319	Translation	-3.73697	0.834195	No	-11.3663	1.382e-06	Yes	similar to family with sequence similarity 55, member C [Source:RGD Symbol;Acc:1562319]
ENSRNOG00000021751	AABR07065265.1	Translation	0	1	No	-11.3554	0.000367686	Yes	-
ENSRNOG00000039489	Tmem253	Translation	1.44746	0.596998	No	-11.3443	0.0074142	Yes	transmembrane protein 253 [Source:RGD Symbol;Acc:1597322]
ENSRNOG00000039928	AABR07020786.1	Translation	5.54432	0.637215	No	-11.3443	0.000673434	Yes	-
ENSRNOG00000031935	AABR07052587.1	Translation	-6.69116	0.613128	No	-11.3276	0.0426014	Yes	-
ENSRNOG00000019317	Cplx3	Translation	-5.05889	0.19128	No	-11.3276	0.0426014	Yes	complexin 3 [Source:RGD Symbol;Acc:1560104]
ENSRNOG00000013372	Shisal2b	Translation	-2.1822	0.405986	No	-11.3219	0.0426014	Yes	shisa like 2B [Source:RGD Symbol;Acc:1564672]
ENSRNOG00000057058	Cd300a	Translation	-0.605468	0.359174	No	-11.3219	0.00124294	Yes	Cd300a molecule [Source:RGD Symbol;Acc:1583719]
ENSRNOG00000007229	Nr0b2	Translation	4.54432	0.79326	No	-11.2992	0.00227741	Yes	nuclear receptor subfamily 0, group B, member 2 [Source:RGD Symbol;Acc:621032]
ENSRNOG00000032708	RT1-Bb	Translation	-1.03997	0.0583386	No	-11.2819	0.00227741	Yes	RT1 class II, locus Bb [Source:RGD Symbol;Acc:3469]
ENSRNOG00000031368	LOC499235	Translation	-0.0246907	0.542134	No	-11.2586	0.0426014	Yes	LRRGT00141 [Source:RGD Symbol;Acc:1565730]
ENSRNOG00000013717	Bmp6	Translation	-0.19348	0.477509	No	-11.2288	9.1032e-06	Yes	bone morphogenetic protein 6 [Source:RGD Symbol;Acc:2214]
ENSRNOG00000046403	AABR07028137.1	Translation	0.514573	0.975313	No	-11.2167	0.00410348	Yes	-
ENSRNOG00000015781	Ndst3	Translation	0.0462937	0.996355	No	-11.2167	6.22603e-10	Yes	N-deacetylase and N-sulfotransferase 3 [Source:RGD Symbol;Acc:1310960]
ENSRNOG00000004499	Gpr135	Translation	-0.425043	0.217822	No	-11.2167	3.179e-05	Yes	G protein-coupled receptor 135 [Source:RGD Symbol;Acc:727844]
ENSRNOG00000007489	Zfp41	Translation	-0.148914	0.636638	No	-11.2107	0.0133928	Yes	zinc finger protein 41 [Source:RGD Symbol;Acc:1307587]
ENSRNOG00000046246	AABR07015881.1	Translation	0.662965	0.756251	No	-11.1923	0.00410348	Yes	-
ENSRNOG00000007668	Mafa	Translation	0.399851	0.500589	No	-11.1923	0.000367686	Yes	MAF bZIP transcription factor A [Source:RGD Symbol;Acc:1562627]
ENSRNOG00000048726	Clec2d	Translation	-0.157541	0.925183	No	-11.1861	0.0074142	Yes	C-type lectin domain family 2, member D [Source:RGD Symbol;Acc:620070]
ENSRNOG00000014492	Pgc	Translation	-2.558	0.125341	No	-11.1737	0.000200778	Yes	progastricsin [Source:RGD Symbol;Acc:3943]
ENSRNOG00000023720	Ntm	Translation	-0.552541	0.617393	No	-11.1674	0.000673434	Yes	neurotrimin [Source:RGD Symbol;Acc:620958]
ENSRNOG00000054734	LOC108351043	Translation	5.1964	0.79326	No	-11.0901	0.0426014	Yes	uncharacterized LOC108351043 [Source:RGD Symbol;Acc:11378091]
ENSRNOG00000001618	Ripk4	Translation	-0.199309	0.661882	No	-11.0901	2.99674e-08	Yes	receptor-interacting serine-threonine kinase 4 [Source:RGD Symbol;Acc:1311691]
ENSRNOG00000018346	Agtr1a	Translation	-0.00631377	0.980572	No	-11.0901	0.000673434	Yes	angiotensin II receptor, type 1a [Source:RGD Symbol;Acc:2070]
ENSRNOG00000005608	Tead4	Translation	0.0425605	0.878215	No	-11.0768	0.000673434	Yes	TEA domain transcription factor 4 [Source:RGD Symbol;Acc:1585671]
ENSRNOG00000002950	Lyl1	Translation	-0.654225	0.426487	No	-11.0701	0.00410348	Yes	LYL1, basic helix-loop-helix family member [Source:RGD Symbol;Acc:1359244]
ENSRNOG00000062232	Mcc	Translation	-5.32193	0.834195	No	-11.0566	0.0426014	Yes	MCC regulator of WNT signaling pathway [Source:RGD Symbol;Acc:1561988]
ENSRNOG00000048840	Magea8	Translation	4.73697	0.79326	No	-11.0498	0.00227741	Yes	melanoma antigen, family A, 8 [Source:RGD Symbol;Acc:1565778]
ENSRNOG00000000634	Cabcoco1	Translation	0.758992	0.55631	No	-11.0362	0.00227741	Yes	ciliary associated calcium binding coiled-coil 1 [Source:RGD Symbol;Acc:1306739]
ENSRNOG00000062220	Cenpp	Translation	0.388565	0.534988	No	-11.0293	0.00410348	Yes	centromere protein P [Source:RGD Symbol;Acc:1589530]
ENSRNOG00000012362	Cacng3	Translation	-0.157312	0.464998	No	-11.0293	0.00227741	Yes	calcium voltage-gated channel auxiliary subunit gamma 3 [Source:RGD Symbol;Acc:628803]
ENSRNOG00000028945	Tmem182	Translation	-0.415037	0.80594	No	-11.0154	0.0133928	Yes	transmembrane protein 182 [Source:RGD Symbol;Acc:1563696]
ENSRNOG00000029805	AABR07002774.2	Translation	0.101523	0.609554	No	-11.0084	2.03034e-07	Yes	zinc finger protein 780B [Source:NCBI gene;Acc:499110]
ENSRNOG00000020955	Myl3	Translation	-5.82443	0.546642	No	-11.0084	0.0426014	Yes	myosin light chain 3 [Source:RGD Symbol;Acc:3142]
ENSRNOG00000048302	LOC100910979	Translation	5.43741	0.462816	No	-11.0014	0.000673434	Yes	interferon-inducible GTPase 1-like [Source:RGD Symbol;Acc:6495625]
ENSRNOG00000025157	AABR07008904.1	Translation	0	1	No	-10.9944	0.0240428	Yes	-
ENSRNOG00000022975	Nfam1	Translation	-0.428843	0.256895	No	-10.9801	0.0074142	Yes	NFAT activating protein with ITAM motif 1 [Source:RGD Symbol;Acc:1308316]
ENSRNOG00000019138	Clec11a	Translation	-0.298081	0.641096	No	-10.973	0.00227741	Yes	C-type lectin domain containing 11A [Source:RGD Symbol;Acc:3627]
ENSRNOG00000010018	Clec4a3	Translation	0.464404	0.357428	No	-10.9658	0.0133928	Yes	C-type lectin domain family 4, member A3 [Source:RGD Symbol;Acc:1359528]
ENSRNOG00000058422	Pirb	Translation	0.313366	0.44552	No	-10.9366	5.66206e-08	Yes	paired Ig-like receptor B [Source:RGD Symbol;Acc:1589827]
ENSRNOG00000047057	Gpr26	Translation	-0.686842	0.194548	No	-10.9366	0.00227741	Yes	G protein-coupled receptor 26 [Source:RGD Symbol;Acc:619843]
ENSRNOG00000025074	Fgg	Translation	-0.665581	0.566772	No	-10.9218	0.000367686	Yes	fibrinogen gamma chain [Source:RGD Symbol;Acc:2613]
ENSRNOG00000056854	AABR07058498.2	Translation	0	1	No	-10.9069	0.0133928	Yes	-
ENSRNOG00000000580	Calhm4	Translation	-0.430634	0.422902	No	-10.8918	0.00410348	Yes	calcium homeostasis modulator family member 4 [Source:RGD Symbol;Acc:1595701]
ENSRNOG00000016286	Iyd	Translation	0	1	No	-10.8842	0.0074142	Yes	iodotyrosine deiodinase [Source:RGD Symbol;Acc:1309288]
ENSRNOG00000010275	Slc17a9	Translation	0.103093	0.892186	No	-10.8842	0.000367686	Yes	solute carrier family 17 member 9 [Source:RGD Symbol;Acc:1311940]
ENSRNOG00000023303	Dpep2	Translation	1.50696	0.217394	No	-10.8842	0.000200778	Yes	dipeptidase 2 [Source:RGD Symbol;Acc:1305746]
ENSRNOG00000025261	LOC691254	Translation	-0.298868	0.361455	No	-10.8688	0.000367686	Yes	hypothetical protein LOC691254 [Source:RGD Symbol;Acc:1586256]
ENSRNOG00000017872	AABR07006089.1	Translation	-3.73697	0.834195	No	-10.8611	0.00124294	Yes	similar to fatty aldehyde dehydrogenase-like [Source:NCBI gene;Acc:688778]
ENSRNOG00000047379	Zfp82	Translation	1.32862	0.186409	No	-10.8611	0.000200778	Yes	zinc finger protein 82 [Source:RGD Symbol;Acc:6499485]
ENSRNOG00000060202	AABR07062152.1	Translation	-1.36923	0.559126	No	-10.8611	0.0426014	Yes	killer cell lectin-like receptor, subfamily A, member 5 [Source:NCBI gene;Acc:297666]
ENSRNOG00000024700	AABR07052443.1	Translation	1.05889	0.694983	No	-10.8455	0.0074142	Yes	-
ENSRNOG00000007755	Pm20d2	Translation	0.0392061	0.92283	No	-10.8297	0.000673434	Yes	peptidase M20 domain containing 2 [Source:RGD Symbol;Acc:1307853]
ENSRNOG00000006899	Akap14	Translation	0.678072	0.663598	No	-10.8218	0.000200778	Yes	A-kinase anchoring protein 14 [Source:RGD Symbol;Acc:708510]
ENSRNOG00000030224	AABR07030729.1	Translation	-0.0544478	0.997412	No	-10.8057	0.00410348	Yes	-
ENSRNOG00000005180	Vstm2a	Translation	-0.825502	0.440293	No	-10.7895	0.0426014	Yes	V-set and transmembrane domain containing 2A [Source:RGD Symbol;Acc:1596197]
ENSRNOG00000015577	Lpar6	Translation	0.300233	0.469357	No	-10.7731	0.00410348	Yes	lysophosphatidic acid receptor 6 [Source:RGD Symbol;Acc:1595950]
ENSRNOG00000013778	Bpifa3	Translation	0	1	No	-10.7649	0.0426014	Yes	BPI fold containing family A, member 3 [Source:RGD Symbol;Acc:1596102]
ENSRNOG00000030682	Calhm1	Translation	5.64386	0.545255	No	-10.7566	0.00410348	Yes	calcium homeostasis modulator 1 [Source:RGD Symbol;Acc:1564891]
ENSRNOG00000051464	Olr56	Translation	0	1	No	-10.7398	0.0074142	Yes	olfactory receptor 56 [Source:RGD Symbol;Acc:1333218]
ENSRNOG00000042084	Acsm2	Translation	0.678072	0.87187	No	-10.7313	0.000109742	Yes	acyl-CoA synthetase medium-chain family member 2 [Source:RGD Symbol;Acc:708383]
ENSRNOG00000007332	Sstr3	Translation	0.474819	0.143009	No	-10.7228	0.00124294	Yes	somatostatin receptor 3 [Source:RGD Symbol;Acc:620308]
ENSRNOG00000022174	AABR07021086.1	Translation	0	1	No	-10.7142	0.0133928	Yes	-
ENSRNOG00000014070	Krt13	Translation	0	1	No	-10.697	0.00124294	Yes	keratin 13 [Source:RGD Symbol;Acc:1302937]
ENSRNOG00000010905	Dlx5	Translation	0.137504	0.953941	No	-10.6883	0.0133928	Yes	distal-less homeobox 5 [Source:RGD Symbol;Acc:2506]
ENSRNOG00000006807	Aldob	Translation	1.58496	0.347624	No	-10.6883	0.00410348	Yes	aldolase, fructose-bisphosphate B [Source:RGD Symbol;Acc:2090]
ENSRNOG00000032329	AABR07029269.1	Translation	0.964667	0.175428	No	-10.6618	0.00124294	Yes	-
ENSRNOG00000013605	AC120568.1	Translation	-4.73697	0.834195	No	-10.6439	0.0133928	Yes	-
ENSRNOG00000013600	Pgk2	Translation	1.62449	0.288899	No	-10.6348	0.00227741	Yes	phosphoglycerate kinase 2 [Source:RGD Symbol;Acc:1306627]
ENSRNOG00000049397	LOC103689941	Translation	0	1	No	-10.6257	9.1032e-06	Yes	type II inositol 1,4,5-trisphosphate 5-phosphatase-like [Source:RGD Symbol;Acc:9440607]
ENSRNOG00000031662	Slc6a5	Translation	0	0.999283	No	-10.5887	9.1032e-06	Yes	solute carrier family 6 member 5 [Source:RGD Symbol;Acc:621824]
ENSRNOG00000016543	Trim63	Translation	0.0978473	0.930288	No	-10.5887	0.0074142	Yes	tripartite motif containing 63 [Source:RGD Symbol;Acc:619964]
ENSRNOG00000000454	RT1-DOb	Translation	1.32193	0.782787	No	-10.5793	0.0426014	Yes	RT1 class II, locus DOb [Source:RGD Symbol;Acc:1595814]
ENSRNOG00000054473	RGD1564313	Translation	0	1	No	-10.5699	0.0074142	Yes	similar to TDPOZ3 [Source:RGD Symbol;Acc:1564313]
ENSRNOG00000004084	Lratd1	Translation	-0.431339	0.433987	No	-10.5507	0.0133928	Yes	LRAT domain containing 1 [Source:RGD Symbol;Acc:1305779]
ENSRNOG00000001923	Tprg1	Translation	0	1	No	-10.5507	0.0426014	Yes	tumor protein p63 regulated 1 [Source:RGD Symbol;Acc:1306226]
ENSRNOG00000051770	Cyp2w1	Translation	0	1	No	-10.5314	0.00124294	Yes	cytochrome P450, family 2, subfamily w, polypeptide 1 [Source:RGD Symbol;Acc:1305193]
ENSRNOG00000029590	Spatc1	Translation	-0.0480943	0.917309	No	-10.5216	0.00227741	Yes	spermatogenesis and centriole associated 1 [Source:RGD Symbol;Acc:1565316]
ENSRNOG00000040289	Xkr9	Translation	1.22239	0.723015	No	-10.5018	0.0074142	Yes	XK related 9 [Source:RGD Symbol;Acc:1359260]
ENSRNOG00000001152	Glp1r	Translation	-0.283793	0.706368	No	-10.4919	0.00227741	Yes	glucagon-like peptide 1 receptor [Source:RGD Symbol;Acc:2703]
ENSRNOG00000022822	Fam169b	Translation	-1	0.498797	No	-10.4818	0.0133928	Yes	family with sequence similarity 169, member B [Source:RGD Symbol;Acc:1585883]
ENSRNOG00000047957	Traf5	Translation	-0.26628	0.701981	No	-10.4717	0.000673434	Yes	TNF receptor-associated factor 5 [Source:MGI Symbol;Acc:MGI:107548]
ENSRNOG00000007516	Smtnl1	Translation	0.344648	0.633389	No	-10.4717	0.00227741	Yes	smoothelin-like 1 [Source:RGD Symbol;Acc:1311701]
ENSRNOG00000014496	Coro6	Translation	0.0313642	0.913909	No	-10.4615	0.00227741	Yes	coronin 6 [Source:RGD Symbol;Acc:708560]
ENSRNOG00000005806	Oxtr	Translation	-0.561879	0.753753	No	-10.4512	0.0074142	Yes	oxytocin receptor [Source:RGD Symbol;Acc:3239]
ENSRNOG00000017927	Drd4	Translation	0.556393	0.785139	No	-10.4512	0.0074142	Yes	dopamine receptor D4 [Source:RGD Symbol;Acc:2522]
ENSRNOG00000038258	Upb1	Translation	1.21864	0.154735	No	-10.4305	0.0074142	Yes	ureidopropionase, beta [Source:MGI Symbol;Acc:MGI:2143535]
ENSRNOG00000001980	Ugt2b35	Translation	0	1	No	-10.42	0.00410348	Yes	UDP glucuronosyltransferase 2 family, polypeptide B35 [Source:RGD Symbol;Acc:620895]
ENSRNOG00000015394	Trpv5	Translation	3.32193	0.79326	No	-10.4094	0.000200778	Yes	transient receptor potential cation channel, subfamily V, member 5 [Source:RGD Symbol;Acc:620636]
ENSRNOG00000025484	Tmem177	Translation	-0.324542	0.114662	No	-10.3987	0.0426014	Yes	transmembrane protein 177 [Source:RGD Symbol;Acc:1310320]
ENSRNOG00000029289	Olr1435	Translation	0	1	No	-10.3987	0.0426014	Yes	olfactory receptor 1435 [Source:RGD Symbol;Acc:1333898]
ENSRNOG00000005807	Ptpn7	Translation	-0.35111	0.0962825	No	-10.388	0.0133928	Yes	protein tyrosine phosphatase, non-receptor type 7 [Source:RGD Symbol;Acc:708516]
ENSRNOG00000052384	AABR07006672.1	Translation	0	1	No	-10.3772	0.0240428	Yes	-
ENSRNOG00000026782	RGD1308878	Translation	2.80735	0.212499	No	-10.3663	0.0074142	Yes	similar to arylacetamide deacetylase [Source:RGD Symbol;Acc:1308878]
ENSRNOG00000002149	Nkx6-1	Translation	0.263034	0.787106	No	-10.3663	0.0133928	Yes	NK6 homeobox 1 [Source:RGD Symbol;Acc:69318]
ENSRNOG00000018551	Olr63	Translation	0	1	No	-10.3663	0.0426014	Yes	olfactory receptor 63 [Source:RGD Symbol;Acc:1332833]
ENSRNOG00000003734	AABR07041600.1	Translation	-0.318176	0.689739	No	-10.3554	0.0426014	Yes	-
ENSRNOG00000038957	RGD1305184	Translation	-1.76553	0.443279	No	-10.3554	0.0074142	Yes	similar to CDNA sequence BC023105 [Source:RGD Symbol;Acc:1305184]
ENSRNOG00000027096	Ctsw	Translation	0	1	No	-10.3443	0.0133928	Yes	cathepsin W [Source:RGD Symbol;Acc:1309354]
ENSRNOG00000029211	Mogat3	Translation	5.98489	0.462816	No	-10.3332	0.0426014	Yes	monoacylglycerol O-acyltransferase 3 [Source:RGD Symbol;Acc:1592588]
ENSRNOG00000031833	RGD1562392	Translation	4.73697	0.366449	No	-10.3219	0.0426014	Yes	similar to Sulfotransferase K1 (rSULT1C2) [Source:RGD Symbol;Acc:1562392]
ENSRNOG00000026488	Gltpd2	Translation	0.134542	0.81344	No	-10.3219	0.0426014	Yes	glycolipid transfer protein domain containing 2 [Source:RGD Symbol;Acc:1560459]
ENSRNOG00000042250	Cgm4	Translation	-0.409391	0.247418	No	-10.3219	0.00410348	Yes	carcinoembryonic antigen gene family 4 [Source:RGD Symbol;Acc:1307652]
ENSRNOG00000023908	AABR07009919.1	Translation	-0.921997	0.488813	No	-10.2992	0.0133928	Yes	EGF-like and EMI domain containing 1 [Source:NCBI gene;Acc:310269]
ENSRNOG00000007603	Gabrr1	Translation	-0.267104	0.574533	No	-10.2992	0.00410348	Yes	gamma-aminobutyric acid type A receptor rho 1 subunit [Source:RGD Symbol;Acc:61900]
ENSRNOG00000016041	Zc3h12d	Translation	-0.275634	0.769209	No	-10.2877	0.00227741	Yes	zinc finger CCCH type containing 12D [Source:RGD Symbol;Acc:1597152]
ENSRNOG00000056947	AABR07025272.1	Translation	5.98489	0.1779	No	-10.2761	0.00124294	Yes	-
ENSRNOG00000018268	Hhip	Translation	0	0.992043	No	-10.2527	0.000367686	Yes	Hedgehog-interacting protein [Source:RGD Symbol;Acc:1564108]
ENSRNOG00000038299	LOC100363193	Translation	4.54432	0.637215	No	-10.2527	0.00227741	Yes	LRRGT00076-like [Source:RGD Symbol;Acc:2324603]
ENSRNOG00000049949	Hapln4	Translation	0	0.993837	No	-10.2408	0.0133928	Yes	hyaluronan and proteoglycan link protein 4 [Source:RGD Symbol;Acc:1308408]
ENSRNOG00000002336	Gabra4	Translation	1.20163	0.261381	No	-10.2408	0.00227741	Yes	gamma-aminobutyric acid type A receptor alpha4 subunit [Source:RGD Symbol;Acc:621670]
ENSRNOG00000012789	Mlnr	Translation	0	0.966722	No	-10.2288	0.0426014	Yes	motilin receptor [Source:RGD Symbol;Acc:621262]
ENSRNOG00000012315	Agmat	Translation	0.415037	0.797278	No	-10.2167	0.0426014	Yes	agmatinase [Source:RGD Symbol;Acc:1308424]
ENSRNOG00000016219	Vnn1	Translation	1.48543	0.415735	No	-10.2046	0.00410348	Yes	vanin 1 [Source:RGD Symbol;Acc:1310075]
ENSRNOG00000051438	Tex28	Translation	5.43741	0.545255	No	-10.2046	0.0133928	Yes	testis expressed 28 [Source:RGD Symbol;Acc:1582832]
ENSRNOG00000009907	Mmp8	Translation	0.584963	0.620241	No	-10.1923	0.0074142	Yes	matrix metallopeptidase 8 [Source:RGD Symbol;Acc:631408]
ENSRNOG00000021108	Slc22a12	Translation	0.874469	0.747426	No	-10.1799	0.00124294	Yes	solute carrier family 22 member 12 [Source:RGD Symbol;Acc:621628]
ENSRNOG00000025254	Qrich2	Translation	-0.130199	0.778592	No	-10.1674	0.00227741	Yes	glutamine rich 2 [Source:MGI Symbol;Acc:MGI:2684912]
ENSRNOG00000033796	Kcnj5	Translation	-0.146841	0.914978	No	-10.1674	0.0133928	Yes	potassium voltage-gated channel subfamily J member 5 [Source:RGD Symbol;Acc:61971]
ENSRNOG00000037835	Catip	Translation	0.496426	0.560762	No	-10.1548	0.0074142	Yes	ciliogenesis associated TTC17 interacting protein [Source:RGD Symbol;Acc:1596071]
ENSRNOG00000028541	Btnl2	Translation	0	1	No	-10.1421	0.0074142	Yes	butyrophilin-like 2 [Source:RGD Symbol;Acc:620731]
ENSRNOG00000049906	Foxf1	Translation	-0.911773	0.189116	No	-10.1293	0.0426014	Yes	forkhead box F1 [Source:RGD Symbol;Acc:1584229]
ENSRNOG00000022701	Ceacam18	Translation	-0.512648	0.374453	No	-10.1163	0.0426014	Yes	carcinoembryonic antigen-related cell adhesion molecule 18 [Source:RGD Symbol;Acc:1563539]
ENSRNOG00000031529	Cyp2b12	Translation	0	1	No	-10.1163	0.0074142	Yes	cytochrome P450, family 2, subfamily b, polypeptide 12 [Source:RGD Symbol;Acc:620088]
ENSRNOG00000000184	Tmprss6	Translation	-0.234608	0.283318	No	-10.1163	0.000367686	Yes	transmembrane serine protease 6 [Source:RGD Symbol;Acc:1307138]
ENSRNOG00000027847	Nxpe2	Translation	-0.222392	0.808236	No	-10.1033	0.00410348	Yes	neurexophilin and PC-esterase domain family, member 2 [Source:RGD Symbol;Acc:2323193]
ENSRNOG00000029128	Cyp2d5	Translation	0	1	No	-10.0498	0.0133928	Yes	cytochrome P450, family 2, subfamily d, polypeptide 5 [Source:RGD Symbol;Acc:628630]
ENSRNOG00000032827	AABR07058412.1	Translation	0.584963	0.975313	No	-10.0224	0.0426014	Yes	-
ENSRNOG00000011612	Tdo2	Translation	-0.415037	0.605548	No	-10.0224	0.0426014	Yes	tryptophan 2,3-dioxygenase [Source:RGD Symbol;Acc:68370]
ENSRNOG00000059697	LOC102557137	Translation	0.033423	0.970282	No	-10.0084	0.0426014	Yes	E3 ubiquitin-protein ligase RNF168-like [Source:RGD Symbol;Acc:7505527]
ENSRNOG00000057162	RGD1565071	Translation	0	1	No	-9.96578	0.0133928	Yes	similar to hypothetical protein 4930509O22 [Source:RGD Symbol;Acc:1565071]
ENSRNOG00000027374	AABR07005985.1	Translation	2.90689	0.268339	No	-9.96578	0.00227741	Yes	-
ENSRNOG00000029837	AABR07056636.1	Translation	-0.271302	0.772564	No	-9.92184	0.000673434	Yes	-
ENSRNOG00000046703	Gja8	Translation	1.80735	0.501843	No	-9.90689	0.0426014	Yes	gap junction protein, alpha 8 [Source:RGD Symbol;Acc:628890]
ENSRNOG00000018792	Tekt4	Translation	-1.08246	0.468252	No	-9.89178	0.0426014	Yes	tektin 4 [Source:RGD Symbol;Acc:1308075]
ENSRNOG00000016672	Fam217a	Translation	0.0465426	0.996407	No	-9.89178	0.0133928	Yes	family with sequence similarity 217, member A [Source:RGD Symbol;Acc:1566214]
ENSRNOG00000013515	Ptpru	Translation	0.328623	0.561722	No	-9.87652	2.59683e-06	Yes	protein tyrosine phosphatase, receptor type, U [Source:RGD Symbol;Acc:620782]
ENSRNOG00000042228	AABR07061950.1	Translation	0	1	No	-9.84549	0.000673434	Yes	-
ENSRNOG00000004857	L2hgdh	Translation	-0.116287	0.665948	No	-9.84549	0.0426014	Yes	L-2-hydroxyglutarate dehydrogenase [Source:RGD Symbol;Acc:1306250]
ENSRNOG00000006397	Chrm5	Translation	2.11548	0.364645	No	-9.82972	0.0133928	Yes	cholinergic receptor, muscarinic 5 [Source:RGD Symbol;Acc:620027]
ENSRNOG00000049220	AABR07035501.1	Translation	0	1	No	-9.79766	0.0426014	Yes	-
ENSRNOG00000019050	Ifit1	Translation	-0.628031	0.706671	No	-9.79766	0.0426014	Yes	interferon-induced protein with tetratricopeptide repeats 1 [Source:RGD Symbol;Acc:620599]
ENSRNOG00000002429	Rtl3	Translation	0	1	No	-9.76487	0.0133928	Yes	retrotransposon Gag like 3 [Source:RGD Symbol;Acc:1564805]
ENSRNOG00000012027	Bco1	Translation	-0.226725	0.325309	No	-9.74819	0.0133928	Yes	beta-carotene oxygenase 1 [Source:RGD Symbol;Acc:70981]
ENSRNOG00000002204	Ccdc158	Translation	-0.295456	0.674134	No	-9.69697	0.000200778	Yes	coiled-coil domain containing 158 [Source:RGD Symbol;Acc:1308523]
ENSRNOG00000032967	Tuba3b	Translation	4.90689	0.585592	No	-9.69697	0.0426014	Yes	tubulin, alpha 3B [Source:RGD Symbol;Acc:1565155]
ENSRNOG00000012613	F13b	Translation	5.32193	0.337112	No	-9.66178	0.0133928	Yes	coagulation factor XIII B chain [Source:RGD Symbol;Acc:1311668]
ENSRNOG00000050572	Vom2r62	Translation	-4.05889	0.621622	No	-9.64386	0.00227741	Yes	vomeronasal 2 receptor, 62 [Source:RGD Symbol;Acc:1598200]
ENSRNOG00000042596	Fam205a	Translation	0	0.975318	No	-9.62571	5.9256e-05	Yes	family with sequence similarity 205, member A [Source:RGD Symbol;Acc:2320471]
ENSRNOG00000025247	Ccdc87	Translation	-0.222392	0.905784	No	-9.62571	0.00227741	Yes	coiled-coil domain containing 87 [Source:RGD Symbol;Acc:1596153]
ENSRNOG00000018940	Slc28a1	Translation	-0.175087	0.877352	No	-9.55075	0.0133928	Yes	solute carrier family 28 member 1 [Source:RGD Symbol;Acc:621223]
ENSRNOG00000047696	AABR07003610.1	Translation	-2.73697	0.834195	No	-9.55075	0.0074142	Yes	-
ENSRNOG00000013736	C9	Translation	0	0.974712	No	-9.51175	0.0426014	Yes	complement C9 [Source:RGD Symbol;Acc:620319]
ENSRNOG00000032246	Acsm3	Translation	3.32193	0.79326	No	-9.51175	0.0426014	Yes	acyl-CoA synthetase medium-chain family member 3 [Source:RGD Symbol;Acc:62086]
ENSRNOG00000015359	Arhgap40	Translation	-0.152003	0.982922	No	-9.51175	0.0133928	Yes	Rho GTPase activating protein 40 [Source:RGD Symbol;Acc:1562428]
ENSRNOG00000016593	Pde6c	Translation	0.547488	0.693195	No	-9.47168	0.00410348	Yes	phosphodiesterase 6C [Source:RGD Symbol;Acc:1309844]
ENSRNOG00000045953	Tex13c	Translation	0	1	No	-9.45121	0.0426014	Yes	TEX13 family member C [Source:RGD Symbol;Acc:1563975]
ENSRNOG00000010885	Zyg11a	Translation	0.473931	0.715036	No	-9.43045	0.0133928	Yes	zyg-11 family member A, cell cycle regulator [Source:RGD Symbol;Acc:1309582]
ENSRNOG00000051158	Cfb	Translation	-1.73697	1	No	-9.40939	0.0133928	Yes	complement factor B [Source:RGD Symbol;Acc:2204]
ENSRNOG00000060831	Clca1	Translation	0.584963	0.733891	No	-9.38802	0.00410348	Yes	chloride channel accessory 1 [Source:RGD Symbol;Acc:1306258]
ENSRNOG00000015957	F13a1	Translation	-0.724893	0.120974	No	-9.38802	0.0133928	Yes	coagulation factor XIII A1 chain [Source:RGD Symbol;Acc:621495]
ENSRNOG00000010431	Msh4	Translation	1.32193	0.736154	No	-9.38802	0.00410348	Yes	mutS homolog 4 [Source:RGD Symbol;Acc:1309190]
ENSRNOG00000050602	Kif28p	Translation	0	1	No	-9.3443	0.00227741	Yes	kinesin family member 28, pseudogene [Source:RGD Symbol;Acc:1559696]
ENSRNOG00000013171	Grm2	Translation	-0.415037	0.87523	No	-9.29921	0.0074142	Yes	glutamate metabotropic receptor 2 [Source:RGD Symbol;Acc:2743]
ENSRNOG00000003991	Ankar	Translation	-1.078	0.414027	No	-9.22882	0.000367686	Yes	ankyrin and armadillo repeat containing [Source:RGD Symbol;Acc:1561071]
ENSRNOG00000007017	Tmc2	Translation	-0.662965	0.521761	No	-9.10329	0.0133928	Yes	transmembrane channel-like 2 [Source:RGD Symbol;Acc:1310073]
ENSRNOG00000050670	L1td1	Translation	0.341037	0.87134	No	-9.04985	0.0426014	Yes	LINE-1 type transposase domain containing 1 [Source:MGI Symbol;Acc:MGI:3578435]
ENSRNOG00000031782	Col6a4	Translation	0	0.985452	No	-8.87652	0.000109742	Yes	collagen, type VI, alpha 4 [Source:RGD Symbol;Acc:1564060]
ENSRNOG00000018899	C5	Translation	0.584963	0.564234	No	-8.84549	0.00410348	Yes	complement C5 [Source:RGD Symbol;Acc:2237]
ENSRNOG00000024986	Mmrn1	Translation	0.142019	0.797826	No	-8.67948	0.0133928	Yes	multimerin 1 [Source:RGD Symbol;Acc:1587248]
ENSRNOG00000055996	AABR07006032.1	Translation	0	1	No	-8.60733	0.0426014	Yes	-
ENSRNOG00000003738	Ush2a	Translation	1.32193	0.379517	No	-7.49185	0.000200778	Yes	usherin [Source:RGD Symbol;Acc:628777]
ENSRNOG00000019846	Muc5b	Translation	0	0.97398	No	-7.49185	0.00124294	Yes	mucin 5B, oligomeric mucus/gel-forming [Source:RGD Symbol;Acc:1561983]
ENSRNOG00000048958	AABR07028816.1	Translation	0	1	No	-7.16986	0	Yes	-
ENSRNOG00000037718	Cfap52	Translation	0.237039	0.829985	No	-4.99435	1.31345e-06	Yes	cilia and flagella associated protein 52 [Source:RGD Symbol;Acc:1308151]
ENSRNOG00000055613	Amy2a3	Translation	-3.32193	0.834195	No	-4.84298	4.36514e-06	Yes	amylase 2a3 [Source:RGD Symbol;Acc:1593187]
ENSRNOG00000003385	Glrx2	Translation	0.114836	0.46695	No	-4.83697	4.36514e-06	Yes	glutaredoxin 2 [Source:RGD Symbol;Acc:1307950]
ENSRNOG00000045799	Rup2	Translation	0	1	No	-4.82461	1.38069e-12	Yes	urinary protein 2 [Source:RGD Symbol;Acc:1561250]
ENSRNOG00000030374	LOC100360750	Translation	0.271869	0.115212	No	-4.72074	2.55995e-05	Yes	Sm protein F-like [Source:RGD Symbol;Acc:2321508]
ENSRNOG00000049370	Lsm6	Translation	-0.0371986	0.902406	No	-4.72074	2.55995e-05	Yes	LSM6 homolog, U6 small nuclear RNA and mRNA degradation associated [Source:RGD Symbol;Acc:1561937]
ENSRNOG00000024848	Fga	Translation	-2.73697	0.834195	No	-4.6845	7.87541e-06	Yes	fibrinogen alpha chain [Source:RGD Symbol;Acc:2603]
ENSRNOG00000047697	Ggt1	Translation	0.971986	0.728969	No	-4.65153	0.0203704	Yes	gamma-glutamyltransferase 1 [Source:RGD Symbol;Acc:2683]
ENSRNOG00000038291	Lrrc63	Translation	-0.316027	0.113151	No	-4.56986	0.000146043	Yes	leucine rich repeat containing 63 [Source:RGD Symbol;Acc:1559507]
ENSRNOG00000056001	Sftpd	Translation	0.0524674	0.449933	No	-4.47573	0.0341603	Yes	surfactant protein D [Source:RGD Symbol;Acc:3667]
ENSRNOG00000058444	Hist1h2ao	Translation	-0.285695	0.69978	No	-4.46777	4.16545e-20	Yes	histone cluster 1, H2ao [Source:RGD Symbol;Acc:1304905]
ENSRNOG00000028033	Smptb	Translation	-3.32193	0.834195	No	-4.45943	0.000146043	Yes	polypyrimidine tract-binding protein [Source:RGD Symbol;Acc:727953]
ENSRNOG00000001198	Fam222a	Translation	-0.315321	0.20353	No	-4.45346	0.00025531	Yes	family with sequence similarity 222, member A [Source:RGD Symbol;Acc:1565883]
ENSRNOG00000049349	Tafa5	Translation	0.286331	0.00130796	No	-4.43925	0.00025531	Yes	TAFA chemokine like family member 5 [Source:RGD Symbol;Acc:1562115]
ENSRNOG00000000405	Vgll2	Translation	-0.469914	0.202377	No	-4.39689	0.000446702	Yes	vestigial-like family member 2 [Source:RGD Symbol;Acc:1311903]
ENSRNOG00000004498	Scin	Translation	1.04731	0.33062	No	-4.37255	0.000446702	Yes	scinderin [Source:RGD Symbol;Acc:735034]
ENSRNOG00000047861	LOC102550797	Translation	0.0507881	0.979168	No	-4.35755	0.000446702	Yes	disks large homolog 5-like [Source:RGD Symbol;Acc:7733929]
ENSRNOG00000050146	LOC100909732	Translation	-0.0665755	0.77588	No	-4.31865	0.000446702	Yes	protein FAM122B-like [Source:RGD Symbol;Acc:6501955]
ENSRNOG00000037467	Ffar3	Translation	-1.90689	0.441072	No	-4.31741	0.000446702	Yes	free fatty acid receptor 3 [Source:RGD Symbol;Acc:1311035]
ENSRNOG00000061403	AABR07039446.2	Translation	-0.0885367	0.849143	No	-4.30743	0.00078762	Yes	-
ENSRNOG00000026951	Susd5	Translation	0.519374	0.628017	No	-4.29462	0.00078762	Yes	sushi domain containing 5 [Source:RGD Symbol;Acc:1561132]
ENSRNOG00000053449	Cracr2a	Translation	1.85798	0.366138	No	-4.27146	0.00078762	Yes	calcium release activated channel regulator 2A [Source:MGI Symbol;Acc:MGI:2685919]
ENSRNOG00000021199	Fcgr1a	Translation	0.028289	0.883738	No	-4.187	0.00137837	Yes	Fc fragment of IgG receptor Ia [Source:RGD Symbol;Acc:1309912]
ENSRNOG00000006144	Cntn3	Translation	0.246915	0.63238	No	-4.15381	0.00137837	Yes	contactin 3 [Source:RGD Symbol;Acc:3253]
ENSRNOG00000046121	AABR07030793.1	Translation	0	1	No	-4.14009	0.00239824	Yes	-
ENSRNOG00000021274	Fermt1	Translation	-0.128324	0.842534	No	-4.07682	0.00137837	Yes	fermitin family member 1 [Source:RGD Symbol;Acc:1306816]
ENSRNOG00000020907	Zp1	Translation	0	1	No	-4	0.00410348	Yes	zona pellucida glycoprotein 1 [Source:RGD Symbol;Acc:620604]
ENSRNOG00000017684	Fbxl22	Translation	0.286304	0.521588	No	-3.95641	0.00410348	Yes	F-box and leucine-rich repeat protein 22 [Source:RGD Symbol;Acc:1311830]
ENSRNOG00000013862	Dusp2	Translation	-0.466021	0.210524	No	-3.93664	0.00410348	Yes	dual specificity phosphatase 2 [Source:RGD Symbol;Acc:1305804]
ENSRNOG00000016575	Tnfrsf1b	Translation	0.088582	0.809676	No	-3.91561	0.00410348	Yes	TNF receptor superfamily member 1B [Source:RGD Symbol;Acc:621238]
ENSRNOG00000012347	Gata2	Translation	-0.219313	0.577563	No	-3.89812	0.00410348	Yes	GATA binding protein 2 [Source:RGD Symbol;Acc:2664]
ENSRNOG00000016525	Susd3	Translation	-0.966833	0.489613	No	-3.87992	0.00711042	Yes	sushi domain containing 3 [Source:RGD Symbol;Acc:1310933]
ENSRNOG00000038184	Camk2n2	Translation	-0.102537	0.61757	No	-3.8493	7.15751e-11	Yes	calcium/calmodulin-dependent protein kinase II inhibitor 2 [Source:RGD Symbol;Acc:708411]
ENSRNOG00000015419	Spem1	Translation	-1.40881	0.215011	No	-3.84549	0.00711042	Yes	spermatid maturation 1 [Source:RGD Symbol;Acc:1593311]
ENSRNOG00000017656	Ccdc172	Translation	-0.512293	0.309975	No	-3.83954	0.00711042	Yes	coiled-coil domain containing 172 [Source:RGD Symbol;Acc:1359412]
ENSRNOG00000007907	Tmem178a	Translation	0.326501	0.784005	No	-3.83735	0.00711042	Yes	transmembrane protein 178A [Source:RGD Symbol;Acc:1303057]
ENSRNOG00000011771	LOC100365697	Translation	0.0262639	0.870595	No	-3.79618	4.66272e-23	Yes	protein tyrosine phosphatase 4a1-like [Source:RGD Symbol;Acc:2318588]
ENSRNOG00000005410	Cdca7l	Translation	0.0421871	0.579635	No	-3.79008	0.00711042	Yes	cell division cycle associated 7 like [Source:RGD Symbol;Acc:1564080]
ENSRNOG00000029980	Zbtb16	Translation	-0.18813	0.516075	No	-3.76818	0.00711042	Yes	zinc finger and BTB domain containing 16 [Source:RGD Symbol;Acc:727921]
ENSRNOG00000016776	Extl1	Translation	-0.242927	0.306956	No	-3.76818	0.00711042	Yes	exostosin-like glycosyltransferase 1 [Source:RGD Symbol;Acc:1309572]
ENSRNOG00000011508	Zc3h12b	Translation	-0.214739	0.325969	No	-3.75132	0.0120987	Yes	zinc finger CCCH-type containing 12B [Source:RGD Symbol;Acc:1560891]
ENSRNOG00000048771	RGD1559482	Translation	-0.452095	0.0936522	No	-3.7287	1.44883e-07	Yes	similar to immunoglobulin superfamily, member 7 [Source:RGD Symbol;Acc:1559482]
ENSRNOG00000026037	Plb1	Translation	0.371969	0.766559	No	-3.72247	0.00711042	Yes	phospholipase B1 [Source:RGD Symbol;Acc:621565]
ENSRNOG00000022136	LOC685680	Translation	1.16506	0.388802	No	-3.71006	0.0120987	Yes	similar to TPA-induced transmembrane protein [Source:RGD Symbol;Acc:1591333]
ENSRNOG00000017816	Pde6a	Translation	-2.32193	0.203874	No	-3.70044	0.0120987	Yes	phosphodiesterase 6A [Source:RGD Symbol;Acc:1306835]
ENSRNOG00000060061	Sowaha	Translation	-1	0.509567	No	-3.69647	1.44883e-07	Yes	sosondowah ankyrin repeat domain family member A [Source:RGD Symbol;Acc:1564616]
ENSRNOG00000050955	AABR07029002.3	Translation	0.604071	0.769193	No	-3.69032	0.0120987	Yes	-
ENSRNOG00000013547	Slc6a12	Translation	1.06711	0.14596	No	-3.68072	1.41916e-05	Yes	solute carrier family 6 member 12 [Source:RGD Symbol;Acc:620255]
ENSRNOG00000007900	Tspan33	Translation	0.2669	0.370319	No	-3.66188	0.00023267	Yes	tetraspanin 33 [Source:RGD Symbol;Acc:1560915]
ENSRNOG00000009073	Tnni1	Translation	0.0352372	0.949988	No	-3.6615	0.00023267	Yes	troponin I1, slow skeletal type [Source:RGD Symbol;Acc:621765]
ENSRNOG00000032703	Rasgrp3	Translation	-0.200697	0.501066	No	-3.65821	0.0203704	Yes	RAS guanyl releasing protein 3 [Source:RGD Symbol;Acc:1304612]
ENSRNOG00000046852	B3gat2	Translation	0.114005	0.76623	No	-3.62449	0.0203704	Yes	beta-1,3-glucuronyltransferase 2 [Source:RGD Symbol;Acc:620903]
ENSRNOG00000008492	Cfap45	Translation	0.928741	0.115017	No	-3.61798	0.000395556	Yes	cilia and flagella associated protein 45 [Source:RGD Symbol;Acc:1561559]
ENSRNOG00000015894	Dock8	Translation	-0.138706	0.671072	No	-3.60204	1.51316e-06	Yes	dedicator of cytokinesis 8 [Source:RGD Symbol;Acc:1561588]
ENSRNOG00000061716	AABR07071278.2	Translation	0	1	No	-3.59401	0.000395556	Yes	-
ENSRNOG00000031503	Olr1111	Translation	0	1	No	-3.59246	0.0203704	Yes	olfactory receptor 1111 [Source:RGD Symbol;Acc:1333079]
ENSRNOG00000013690	Clba1	Translation	0.170873	0.331712	No	-3.57469	8.53993e-07	Yes	clathrin binding box of aftiphilin containing 1 [Source:RGD Symbol;Acc:1307315]
ENSRNOG00000051449	AABR07064867.1	Translation	0	1	No	-3.56512	2.43778e-18	Yes	-
ENSRNOG00000011446	Vill	Translation	-1.24793	0.423932	No	-3.56478	0.0203704	Yes	villin-like [Source:RGD Symbol;Acc:1304843]
ENSRNOG00000003119	Gc	Translation	0	1	No	-3.52655	0.000673434	Yes	GC, vitamin D binding protein [Source:RGD Symbol;Acc:2667]
ENSRNOG00000018853	Slc28a3	Translation	-4.73697	0.431395	No	-3.47805	0.0341603	Yes	solute carrier family 28 member 3 [Source:RGD Symbol;Acc:621224]
ENSRNOG00000050163	LOC498300	Translation	1.12832	0.38332	No	-3.47478	0.0341603	Yes	similar to degenerative spermatocyte homolog [Source:RGD Symbol;Acc:1593185]
ENSRNOG00000019112	Chp2	Translation	-0.232953	0.404613	No	-3.47119	4.73929e-08	Yes	calcineurin-like EF hand protein 2 [Source:RGD Symbol;Acc:727796]
ENSRNOG00000003280	Grin2c	Translation	-0.938599	0.341197	No	-3.45943	0.0341603	Yes	glutamate ionotropic receptor NMDA type subunit 2C [Source:RGD Symbol;Acc:2739]
ENSRNOG00000011011	Nmb	Translation	0.0855181	0.819786	No	-3.44956	0.0341603	Yes	neuromedin B [Source:RGD Symbol;Acc:1562710]
ENSRNOG00000047225	Tma7	Translation	0.116338	0.208492	No	-3.43528	0.00137837	Yes	translation machinery associated 7 homolog [Source:RGD Symbol;Acc:1584795]
ENSRNOG00000003349	LOC103693323	Translation	0.241008	0.811938	No	-3.43155	0.0011509	Yes	collagen alpha-1(XXIII) chain [Source:RGD Symbol;Acc:9310824]
ENSRNOG00000032625	AC118165.1	Translation	-0.00359775	0.935153	No	-3.42321	0.0341603	Yes	-
ENSRNOG00000006876	Msx1	Translation	-0.111031	0.600581	No	-3.38957	8.42653e-06	Yes	msh homeobox 1 [Source:RGD Symbol;Acc:620929]
ENSRNOG00000040045	Crnkl1	Translation	0	0.990313	No	-3.37851	1.74191e-31	Yes	crooked neck pre-mRNA splicing factor 1 [Source:RGD Symbol;Acc:620507]
ENSRNOG00000007957	Tspoap1	Translation	-0.643856	0.180227	No	-3.37504	1.48518e-05	Yes	TSPO associated protein 1 [Source:RGD Symbol;Acc:708563]
ENSRNOG00000049661	Inafm1	Translation	0.115629	0.635218	No	-3.3738	8.42653e-06	Yes	InaF-motif containing 1 [Source:RGD Symbol;Acc:2301983]
ENSRNOG00000059843	LOC100909680	Translation	0	1	No	-3.36443	0.00193078	Yes	uncharacterized LOC100909680 [Source:RGD Symbol;Acc:6502380]
ENSRNOG00000058568	Dhrs9	Translation	0.475733	0.400895	No	-3.36322	0.00193078	Yes	dehydrogenase/reductase 9 [Source:RGD Symbol;Acc:620655]
ENSRNOG00000050766	Rd3	Translation	0.139725	0.89583	No	-3.35614	0.00193078	Yes	retinal degeneration 3, GUCY2D regulator [Source:RGD Symbol;Acc:1593897]
ENSRNOG00000015375	Lsm1	Translation	-0.18388	0.109568	No	-3.34774	0.00193078	Yes	LSM1 homolog, mRNA degradation associated [Source:RGD Symbol;Acc:1304967]
ENSRNOG00000005630	AABR07060778.1	Translation	0	1	No	-3.34622	1.2759e-12	Yes	-
ENSRNOG00000019914	Tlcd3b	Translation	-0.158483	0.136062	No	-3.31187	8.26917e-07	Yes	TLC domain ceramide synthase 3B [Source:RGD Symbol;Acc:1308215]
ENSRNOG00000048237	Tcta	Translation	-0.0652744	0.229739	No	-3.28707	3.84012e-11	Yes	T-cell leukemia translocation altered [Source:RGD Symbol;Acc:1359333]
ENSRNOG00000026177	Mgam	Translation	0.584963	0.292495	No	-3.27302	0.00193078	Yes	maltase-glucoamylase [Source:MGI Symbol;Acc:MGI:1203495]
ENSRNOG00000054176	LOC103692171	Translation	-0.159966	0.101582	No	-3.26793	3.83724e-13	Yes	mannosyl-oligosaccharide glucosidase [Source:RGD Symbol;Acc:9236907]
ENSRNOG00000026162	Cetn4	Translation	0.385528	0.61941	No	-3.26614	0.00322488	Yes	centrin 4 [Source:RGD Symbol;Acc:1586489]
ENSRNOG00000021474	Siglec5	Translation	-0.0993214	0.700533	No	-3.24511	2.60664e-05	Yes	sialic acid binding Ig-like lectin 5 [Source:RGD Symbol;Acc:1305432]
ENSRNOG00000010841	Col8a2	Translation	0.171766	0.614499	No	-3.22417	2.51427e-06	Yes	collagen type VIII alpha 2 chain [Source:RGD Symbol;Acc:1305182]
ENSRNOG00000012098	Adcyap1r1	Translation	-0.367732	0.464903	No	-3.21917	4.55072e-05	Yes	ADCYAP receptor type I [Source:RGD Symbol;Acc:2038]
ENSRNOG00000040052	RT1-M6-2	Translation	-0.928447	0.523191	No	-3.20945	0.00078762	Yes	RT1 class I, locus M6, gene 2 [Source:RGD Symbol;Acc:1595815]
ENSRNOG00000043203	Krt75	Translation	0.301656	0.735329	No	-3.19878	0.0341603	Yes	keratin 75 [Source:RGD Symbol;Acc:1359576]
ENSRNOG00000015155	Tnnc2	Translation	1.1375	0.528486	No	-3.18057	0.00533423	Yes	troponin C2, fast skeletal type [Source:RGD Symbol;Acc:1311973]
ENSRNOG00000017165	Akr1e2	Translation	-0.102199	0.534769	No	-3.17477	4.388e-06	Yes	aldo-keto reductase family 1, member E2 [Source:RGD Symbol;Acc:1309599]
ENSRNOG00000025716	Lsm10	Translation	0.0116751	0.996022	No	-3.16581	0.00533423	Yes	LSM10, U7 small nuclear RNA associated [Source:RGD Symbol;Acc:1584914]
ENSRNOG00000042352	Dnase1l2	Translation	-2.38827	0.117953	No	-3.16099	0.00533423	Yes	deoxyribonuclease 1 like 2 [Source:RGD Symbol;Acc:1583566]
ENSRNOG00000033652	AABR07045321.1	Translation	0	1	No	-3.1577	1.43525e-06	Yes	-
ENSRNOG00000015756	AABR07053687.1	Translation	0.0216103	0.95303	No	-3.14048	7.95439e-05	Yes	nephrocystin 1 [Source:NCBI gene;Acc:296136]
ENSRNOG00000032396	RGD1559575	Translation	-0.127379	0.747124	No	-3.11548	3.76071e-08	Yes	similar to novel protein [Source:RGD Symbol;Acc:1559575]
ENSRNOG00000026952	Rgsl1	Translation	0.584963	0.602255	No	-3.10434	0.00533423	Yes	regulator of G-protein signaling like 1 [Source:MGI Symbol;Acc:MGI:2685048]
ENSRNOG00000009382	AABR07052486.1	Translation	-0.279368	0.650594	No	-3.09079	0.000185926	Yes	-
ENSRNOG00000009106	C2cd4b	Translation	0.158429	0.779948	No	-3.09039	0.00875247	Yes	C2 calcium-dependent domain containing 4B [Source:RGD Symbol;Acc:1591932]
ENSRNOG00000026336	Tmem255b	Translation	-0.199518	0.621824	No	-3.08649	0.00616346	Yes	transmembrane protein 255B [Source:RGD Symbol;Acc:1566042]
ENSRNOG00000056851	AABR07041779.2	Translation	0	1	No	-3.078	0.00875247	Yes	-
ENSRNOG00000031802	LOC691427	Translation	1.47255	0.184165	No	-3.07109	0.00875247	Yes	similar to 6.8 kDa mitochondrial proteolipid [Source:RGD Symbol;Acc:1583946]
ENSRNOG00000017053	Fbxo36	Translation	0.080116	0.779035	No	-3.0694	1.2989e-05	Yes	F-box protein 36 [Source:RGD Symbol;Acc:1307870]
ENSRNOG00000060021	Txlnb	Translation	-0.814444	0.277996	No	-3.05889	0.00875247	Yes	taxilin beta [Source:RGD Symbol;Acc:1307979]
ENSRNOG00000005772	Hacd4	Translation	-0.412195	0.553141	No	-3.05352	0.00875247	Yes	3-hydroxyacyl-CoA dehydratase 4 [Source:RGD Symbol;Acc:1310339]
ENSRNOG00000048948	AABR07067082.1	Translation	0.350497	0.487721	No	-3.04196	7.11291e-07	Yes	-
ENSRNOG00000045597	AABR07018132.1	Translation	-0.135675	0.187867	No	-3.03932	4.10908e-09	Yes	-
ENSRNOG00000000378	AABR07044914.1	Translation	-0.060754	0.943911	No	-3.02148	2.24585e-05	Yes	catenin alpha 3 [Source:NCBI gene;Acc:361839]
ENSRNOG00000028713	Acvrl1	Translation	-0.146841	0.671948	No	-3.006	0.000395556	Yes	activin A receptor like type 1 [Source:RGD Symbol;Acc:2029]
ENSRNOG00000053769	Soat2	Translation	-1	0.769575	No	-2.99048	0.0142226	Yes	sterol O-acyltransferase 2 [Source:RGD Symbol;Acc:628865]
ENSRNOG00000061438	LOC100360491	Translation	0.638901	0.63997	No	-2.98591	1.14239e-09	Yes	60S ribosomal protein L13-like [Source:RGD Symbol;Acc:2322065]
ENSRNOG00000050668	Olr158	Translation	0	1	No	-2.97654	0.0142226	Yes	olfactory receptor 158 [Source:RGD Symbol;Acc:1334411]
ENSRNOG00000049335	Sult6b1	Translation	-0.14439	0.909796	No	-2.96123	0.0142226	Yes	sulfotransferase family 6B member 1 [Source:RGD Symbol;Acc:1598187]
ENSRNOG00000008045	Slamf9	Translation	-0.123932	0.749515	No	-2.95818	0.0142226	Yes	SLAM family member 9 [Source:RGD Symbol;Acc:1305945]
ENSRNOG00000055221	Acot1	Translation	-0.028759	0.850182	No	-2.94536	0.00322488	Yes	acyl-CoA thioesterase 1 [Source:RGD Symbol;Acc:70894]
ENSRNOG00000053339	AABR07062512.1	Translation	0.279336	0.553391	No	-2.94228	6.13598e-06	Yes	-
ENSRNOG00000059456	Grk3	Translation	-0.141687	0.602111	No	-2.94072	5.12059e-08	Yes	G protein-coupled receptor kinase 3 [Source:RGD Symbol;Acc:2063]
ENSRNOG00000053410	Adcy10	Translation	-0.0848889	0.891769	No	-2.9386	0.0231134	Yes	adenylate cyclase 10 [Source:RGD Symbol;Acc:708450]
ENSRNOG00000023318	Tigd3	Translation	-0.0896785	0.829662	No	-2.93664	0.000673434	Yes	tigger transposable element derived 3 [Source:RGD Symbol;Acc:1305393]
ENSRNOG00000028087	Sdhaf4	Translation	0.11853	0.724603	No	-2.926	0.000673434	Yes	succinate dehydrogenase complex assembly factor 4 [Source:RGD Symbol;Acc:1588998]
ENSRNOG00000015071	Zim1	Translation	0.402965	0.26146	No	-2.89202	0.00322488	Yes	zinc finger, imprinted 1 [Source:RGD Symbol;Acc:1310930]
ENSRNOG00000052981	AABR07058464.1	Translation	0.715119	0.256181	No	-2.85798	6.524e-05	Yes	-
ENSRNOG00000045811	Cldn5	Translation	0	1	No	-2.85244	0.000110044	Yes	claudin 5 [Source:RGD Symbol;Acc:68431]
ENSRNOG00000005810	Nlrc4	Translation	0.125531	0.873421	No	-2.848	0.0231134	Yes	NLR family, CARD domain containing 4 [Source:RGD Symbol;Acc:1309831]
ENSRNOG00000001807	Sspn	Translation	0.260998	0.152556	No	-2.84659	1.75621e-05	Yes	sarcospan [Source:RGD Symbol;Acc:1559723]
ENSRNOG00000047943	Alkbh6	Translation	-1.41504	0.405089	No	-2.84079	1.27995e-07	Yes	alkB homolog 6 [Source:RGD Symbol;Acc:1566318]
ENSRNOG00000015188	AABR07053681.1	Translation	0.123658	0.699057	No	-2.83551	0.0231134	Yes	-
ENSRNOG00000047982	LOC501317	Translation	0.35057	0.656709	No	-2.82525	0.00139097	Yes	hypothetical LOC501317 [Source:RGD Symbol;Acc:1588425]
ENSRNOG00000006979	Hpca	Translation	0.367881	0.352509	No	-2.82227	0.0142226	Yes	hippocalcin [Source:RGD Symbol;Acc:620060]
ENSRNOG00000003442	Adora1	Translation	-0.0066728	0.920738	No	-2.81695	4.28821e-07	Yes	adenosine A1 receptor [Source:RGD Symbol;Acc:2048]
ENSRNOG00000047506	LOC100362980	Translation	-0.00883736	0.851999	No	-2.81108	4.28821e-07	Yes	CG3918-like [Source:RGD Symbol;Acc:2323713]
ENSRNOG00000000782	Trim10	Translation	-0.586908	0.0850953	No	-2.79727	0.000185926	Yes	tripartite motif-containing 10 [Source:RGD Symbol;Acc:1359438]
ENSRNOG00000001474	Tmem270	Translation	0.119507	0.837275	No	-2.79077	0.000185926	Yes	transmembrane protein 270 [Source:RGD Symbol;Acc:1561903]
ENSRNOG00000027911	Stkld1	Translation	0	1	No	-2.77978	1.067e-10	Yes	serine/threonine kinase-like domain containing 1 [Source:RGD Symbol;Acc:1307355]
ENSRNOG00000042080	Il31ra	Translation	-0.263034	0.913239	No	-2.77761	0.00193078	Yes	interleukin 31 receptor A [Source:RGD Symbol;Acc:1586478]
ENSRNOG00000022937	Bpifc	Translation	-0.862496	0.455365	No	-2.7761	0.000185926	Yes	BPI fold containing family C [Source:RGD Symbol;Acc:1311686]
ENSRNOG00000022691	St8sia5	Translation	-1.22707	0.252875	No	-2.76553	0.00193078	Yes	ST8 alpha-N-acetyl-neuraminide alpha-2,8-sialyltransferase 5 [Source:RGD Symbol;Acc:1302934]
ENSRNOG00000052246	AABR07070085.1	Translation	-6.05889	0.834195	No	-2.7645	0.00030676	Yes	-
ENSRNOG00000019427	Tescl	Translation	-1	0.613009	No	-2.76155	0.00193078	Yes	tescalcin-like [Source:RGD Symbol;Acc:1311676]
ENSRNOG00000008409	Myo1f	Translation	-0.275235	0.166451	No	-2.75651	7.23979e-07	Yes	myosin IF [Source:RGD Symbol;Acc:1309750]
ENSRNOG00000000471	B3galt4	Translation	-0.366231	0.220687	No	-2.75097	0.00193078	Yes	Beta-1,3-galactosyltransferase 4 [Source:RGD Symbol;Acc:620328]
ENSRNOG00000004517	Igf1	Translation	0.0215653	0.69973	No	-2.7267	0.00030676	Yes	insulin-like growth factor 1 [Source:RGD Symbol;Acc:2868]
ENSRNOG00000017084	Hsd11b2	Translation	-0.0848889	0.915577	No	-2.72583	0.0371854	Yes	hydroxysteroid 11-beta dehydrogenase 2 [Source:RGD Symbol;Acc:2835]
ENSRNOG00000010378	Slc4a5	Translation	-0.469485	0.783674	No	-2.72583	4.9329e-05	Yes	solute carrier family 4 member 5 [Source:RGD Symbol;Acc:1303009]
ENSRNOG00000006278	Tspyl5	Translation	0.18786	0.343582	No	-2.72514	0.00030676	Yes	TSPY-like 5 [Source:RGD Symbol;Acc:1311262]
ENSRNOG00000014052	Ccna1	Translation	0.724366	0.461342	No	-2.71882	0.0371854	Yes	cyclin A1 [Source:RGD Symbol;Acc:1310639]
ENSRNOG00000049866	Plcxd1	Translation	0.263034	0.855803	No	-2.71097	0.0371854	Yes	phosphatidylinositol-specific phospholipase C, X domain containing 1 [Source:RGD Symbol;Acc:1560935]
ENSRNOG00000050846	Timm10b	Translation	0.0628368	0.678899	No	-2.6971	8.25166e-05	Yes	translocase of inner mitochondrial membrane 10B [Source:RGD Symbol;Acc:71097]
ENSRNOG00000053766	Ramp3	Translation	0.0141082	0.985652	No	-2.69366	8.25166e-05	Yes	receptor activity modifying protein 3 [Source:RGD Symbol;Acc:61873]
ENSRNOG00000004666	Prr5l	Translation	0.234736	0.553467	No	-2.69061	8.25166e-05	Yes	proline rich 5 like [Source:RGD Symbol;Acc:1309969]
ENSRNOG00000014233	Krt19	Translation	-0.238599	0.228936	No	-2.68249	3.88676e-08	Yes	keratin 19 [Source:RGD Symbol;Acc:619936]
ENSRNOG00000020995	Fut1	Translation	0.198684	0.714877	No	-2.67807	0.00322488	Yes	fucosyltransferase 1 [Source:RGD Symbol;Acc:2638]
ENSRNOG00000026572	Zfp473	Translation	0.0438543	0.914512	No	-2.66985	0.0371854	Yes	zinc finger protein 473 [Source:RGD Symbol;Acc:1305084]
ENSRNOG00000032720	Rpl10l	Translation	-0.134989	0.681654	No	-2.65996	1.53376e-09	Yes	ribosomal protein L10-like [Source:RGD Symbol;Acc:1305913]
ENSRNOG00000011260	Cmbl	Translation	-0.135113	0.378306	No	-2.65167	0.000845121	Yes	carboxymethylenebutenolidase homolog [Source:RGD Symbol;Acc:1306952]
ENSRNOG00000016573	Dgat2	Translation	-0.202838	0.0105734	No	-2.63941	4.07286e-12	Yes	diacylglycerol O-acyltransferase 2 [Source:RGD Symbol;Acc:620329]
ENSRNOG00000020531	Fen1	Translation	0.0202408	0.958876	No	-2.63454	4.36573e-09	Yes	flap structure-specific endonuclease 1 [Source:RGD Symbol;Acc:621821]
ENSRNOG00000004645	Galnt5	Translation	0	0.983521	No	-2.62936	0.0149414	Yes	polypeptide N-acetylgalactosaminyltransferase 5 [Source:RGD Symbol;Acc:620361]
ENSRNOG00000052304	AC096201.1	Translation	0	1	No	-2.61717	4.75733e-08	Yes	-
ENSRNOG00000002272	Lnx1	Translation	-0.332616	0.0723965	No	-2.59694	0.000222012	Yes	ligand of numb-protein X 1 [Source:RGD Symbol;Acc:1308159]
ENSRNOG00000003601	RGD1564463	Translation	-0.741932	0.318975	No	-2.59538	0.0149414	Yes	similar to Mdes protein [Source:RGD Symbol;Acc:1564463]
ENSRNOG00000010532	Abitram	Translation	0.00898878	0.971228	No	-2.58972	0.00139097	Yes	actin binding transcription modulator [Source:RGD Symbol;Acc:1594560]
ENSRNOG00000002972	Spata46	Translation	-1.96083	0.136654	No	-2.58696	0.000222012	Yes	spermatogenesis associated 46 [Source:RGD Symbol;Acc:1565283]
ENSRNOG00000001199	Pop5	Translation	-0.072852	0.524021	No	-2.58496	9.11746e-06	Yes	POP5 homolog, ribonuclease P/MRP subunit [Source:RGD Symbol;Acc:1311819]
ENSRNOG00000013279	LOC681458	Translation	-0.238859	5.78024e-05	No	-2.54597	0.000397235	Yes	similar to stearoyl-coenzyme A desaturase 3 [Source:RGD Symbol;Acc:1595370]
ENSRNOG00000012807	C1qa	Translation	-0.429788	0.000222984	No	-2.54473	4.83528e-11	Yes	complement C1q A chain [Source:RGD Symbol;Acc:1306716]
ENSRNOG00000019265	Pcdh12	Translation	-0.750972	0.136871	No	-2.53797	5.16312e-09	Yes	protocadherin 12 [Source:RGD Symbol;Acc:619917]
ENSRNOG00000016437	Tm4sf4	Translation	-0.317341	0.602071	No	-2.53029	0.000364095	Yes	transmembrane 4 L six family member 4 [Source:RGD Symbol;Acc:621784]
ENSRNOG00000049028	C5ar2	Translation	-0.152458	0.505743	No	-2.52442	0.000364095	Yes	complement component 5a receptor 2 [Source:RGD Symbol;Acc:1303027]
ENSRNOG00000051458	Hic2	Translation	0.267863	0.233536	No	-2.51307	0.0234878	Yes	HIC ZBTB transcriptional repressor 2 [Source:RGD Symbol;Acc:1305338]
ENSRNOG00000021540	RGD1563441	Translation	0.422781	0.405237	No	-2.50826	0.0022824	Yes	similar to RIKEN cDNA A030009H04 [Source:RGD Symbol;Acc:1563441]
ENSRNOG00000014641	Rpl3l	Translation	1.11548	0.482517	No	-2.49099	0.0234878	Yes	ribosomal protein L3-like [Source:RGD Symbol;Acc:1306315]
ENSRNOG00000049592	AABR07035791.1	Translation	0.530515	0.812536	No	-2.48727	0.0234878	Yes	-
ENSRNOG00000008373	Colec11	Translation	-0.200299	0.536204	No	-2.48543	0.0234878	Yes	collectin sub-family member 11 [Source:RGD Symbol;Acc:1309678]
ENSRNOG00000026157	Pnpla4	Translation	-0.558295	0.211324	No	-2.48368	0.0234878	Yes	patatin like phospholipase domain containing 4 [Source:RGD Symbol;Acc:1562200]
ENSRNOG00000014197	Tmem51	Translation	-0.29416	0.238931	No	-2.47681	0.0234878	Yes	transmembrane protein 51 [Source:RGD Symbol;Acc:1565452]
ENSRNOG00000042332	Slc44a5	Translation	-0.215729	0.41841	No	-2.47249	0.000590199	Yes	solute carrier family 44, member 5 [Source:RGD Symbol;Acc:1564620]
ENSRNOG00000024707	Tp73	Translation	0.195256	0.493519	No	-2.47003	0.000590199	Yes	tumor protein p73 [Source:RGD Symbol;Acc:1307083]
ENSRNOG00000015438	LOC501233	Translation	-0.765535	0.976213	No	-2.45943	0.0149414	Yes	LRRGT00080 [Source:RGD Symbol;Acc:1564453]
ENSRNOG00000010626	Sphk1	Translation	-0.0430687	0.896909	No	-2.44859	9.81704e-09	Yes	sphingosine kinase 1 [Source:RGD Symbol;Acc:620048]
ENSRNOG00000011171	Rims3	Translation	-0.209541	0.00360403	No	-2.44544	9.24076e-08	Yes	regulating synaptic membrane exocytosis 3 [Source:RGD Symbol;Acc:628762]
ENSRNOG00000005386	Kitlg	Translation	-0.141598	0.426456	No	-2.4332	3.07803e-14	Yes	KIT ligand [Source:RGD Symbol;Acc:3086]
ENSRNOG00000014574	Entpd1	Translation	0.0675633	0.841601	No	-2.43296	9.24076e-08	Yes	ectonucleoside triphosphate diphosphohydrolase 1 [Source:RGD Symbol;Acc:69265]
ENSRNOG00000018488	Cd40	Translation	0.15899	0.843867	No	-2.43063	0.00372188	Yes	CD40 molecule [Source:RGD Symbol;Acc:619830]
ENSRNOG00000009917	LOC500227	Translation	0.1541	0.705365	No	-2.42114	0.000104896	Yes	hypothetical gene supported by BC079424 [Source:RGD Symbol;Acc:1566019]
ENSRNOG00000016245	Neto2	Translation	-0.169568	0.263453	No	-2.41674	1.51132e-07	Yes	neuropilin and tolloid like 2 [Source:RGD Symbol;Acc:1305310]
ENSRNOG00000025643	Ccdc13	Translation	-0.480626	0.470224	No	-2.41504	0.000958941	Yes	coiled-coil domain containing 13 [Source:RGD Symbol;Acc:1586605]
ENSRNOG00000005024	Cdkn2aipnl	Translation	-0.123808	0.091742	No	-2.41405	6.95437e-06	Yes	CDKN2A interacting protein N-terminal like [Source:RGD Symbol;Acc:1308696]
ENSRNOG00000032368	Tlr11	Translation	0	1	No	-2.40939	0.0366684	Yes	toll-like receptor 11 [Source:RGD Symbol;Acc:1564460]
ENSRNOG00000001752	Nrros	Translation	0.369646	0.486994	No	-2.38606	0.0366684	Yes	negative regulator of reactive oxygen species [Source:RGD Symbol;Acc:1310771]
ENSRNOG00000000096	Pdzk1	Translation	-0.435449	0.281886	No	-2.3837	0.0366684	Yes	PDZ domain containing 1 [Source:RGD Symbol;Acc:70924]
ENSRNOG00000017463	Bloc1s3	Translation	-0.192548	0.410694	No	-2.37984	2.72095e-09	Yes	biogenesis of lysosomal organelles complex-1, subunit 3 [Source:RGD Symbol;Acc:1591724]
ENSRNOG00000020693	Tmem138	Translation	0.309254	0.263751	No	-2.3641	1.75492e-08	Yes	transmembrane protein 138 [Source:RGD Symbol;Acc:735168]
ENSRNOG00000006324	Trpc6	Translation	-0.610053	0.376823	No	-2.3505	0.0366684	Yes	transient receptor potential cation channel, subfamily C, member 6 [Source:RGD Symbol;Acc:619788]
ENSRNOG00000042233	Rpl41	Translation	0.0543362	0.293268	No	-2.34683	5.11969e-15	Yes	ribosomal protein L41 [Source:RGD Symbol;Acc:621210]
ENSRNOG00000011193	Hmgcll1	Translation	0.0844863	0.462612	No	-2.34379	1.78632e-05	Yes	3-hydroxymethyl-3-methylglutaryl-CoA lyase-like 1 [Source:RGD Symbol;Acc:1565090]
ENSRNOG00000017775	Slc5a1	Translation	-0.169925	0.840402	No	-2.33121	0.00598988	Yes	solute carrier family 5 member 1 [Source:RGD Symbol;Acc:3713]
ENSRNOG00000009912	Fgr	Translation	0.22566	0.629895	No	-2.3278	0.00154214	Yes	FGR proto-oncogene, Src family tyrosine kinase [Source:RGD Symbol;Acc:621319]
ENSRNOG00000053790	AABR07036007.1	Translation	0	1	No	-2.3205	2.51446e-11	Yes	-
ENSRNOG00000050885	Sult1c2	Translation	0	1	No	-2.31159	0.00246583	Yes	sulfotransferase family 1C member 2 [Source:RGD Symbol;Acc:621064]
ENSRNOG00000021644	Slc15a3	Translation	-0.188345	0.553905	No	-2.30117	0.000109786	Yes	solute carrier family 15 member 3 [Source:RGD Symbol;Acc:628663]
ENSRNOG00000042740	Mrpl42	Translation	0.0116075	0.98843	No	-2.28816	3.0361e-08	Yes	mitochondrial ribosomal protein L42 [Source:RGD Symbol;Acc:1304915]
ENSRNOG00000007509	Slc1a6	Translation	0.714598	0.46999	No	-2.2697	0.00392524	Yes	solute carrier family 1 member 6 [Source:RGD Symbol;Acc:620340]
ENSRNOG00000010068	Plpp7	Translation	-0.058464	0.754009	No	-2.26961	0.00948569	Yes	phospholipid phosphatase 7 (inactive) [Source:RGD Symbol;Acc:1305821]
ENSRNOG00000057837	AABR07017236.2	Translation	0	1	No	-2.26679	0.00948569	Yes	-
ENSRNOG00000020000	AABR07005779.2	Translation	-0.066855	0.742685	No	-2.26491	0.000174198	Yes	transmembrane protein 219 [Source:NCBI gene;Acc:308986]
ENSRNOG00000025957	Ooep	Translation	-4.90689	0.834195	No	-2.2645	0.00948569	Yes	oocyte expressed protein [Source:RGD Symbol;Acc:1311103]
ENSRNOG00000033740	Lurap1l	Translation	0.415037	0.184631	No	-2.26149	0.000415201	Yes	leucine rich adaptor protein 1-like [Source:RGD Symbol;Acc:1308059]
ENSRNOG00000043053	Zfp639	Translation	0.0678367	0.663235	No	-2.26139	0.000415201	Yes	zinc finger protein 639 [Source:RGD Symbol;Acc:1585689]
ENSRNOG00000056654	Dnaaf4	Translation	-0.448668	0.333828	No	-2.26053	0.000174198	Yes	dynein axonemal assembly factor 4 [Source:RGD Symbol;Acc:1549760]
ENSRNOG00000012109	Otulinl	Translation	-0.270252	0.397897	No	-2.26009	1.84543e-05	Yes	OTU deubiquitinase with linear linkage specificity like [Source:RGD Symbol;Acc:1563205]
ENSRNOG00000009322	Ccdc126	Translation	0.023544	0.94136	No	-2.25894	0.00101679	Yes	coiled-coil domain containing 126 [Source:RGD Symbol;Acc:1561171]
ENSRNOG00000046245	AABR07057423.1	Translation	-0.394332	0.151124	No	-2.2571	0.000415201	Yes	-
ENSRNOG00000051372	Mycn	Translation	0.340075	0.255879	No	-2.25481	0.00948569	Yes	MYCN proto-oncogene, bHLH transcription factor [Source:RGD Symbol;Acc:1584995]
ENSRNOG00000022838	Cnksr1	Translation	-0.316973	0.360246	No	-2.25239	0.000415201	Yes	connector enhancer of kinase suppressor of Ras 1 [Source:RGD Symbol;Acc:1311879]
ENSRNOG00000016848	Fzd4	Translation	0.267664	0.120106	No	-2.25192	0.00948569	Yes	frizzled class receptor 4 [Source:RGD Symbol;Acc:71017]
ENSRNOG00000009096	Pon3	Translation	0.16665	0.889359	No	-2.22094	2.91936e-05	Yes	paraoxonase 3 [Source:RGD Symbol;Acc:1302965]
ENSRNOG00000047230	AABR07002134.1	Translation	-0.142019	0.733385	No	-2.2115	0.00065595	Yes	zinc finger protein 551 [Source:NCBI gene;Acc:682964]
ENSRNOG00000013229	Mthfs	Translation	-0.010244	0.909547	No	-2.20163	0.00160339	Yes	methenyltetrahydrofolate synthetase [Source:RGD Symbol;Acc:1306876]
ENSRNOG00000037435	Tmem196	Translation	0.246283	0.270565	No	-2.2005	0.00160339	Yes	transmembrane protein 196 [Source:RGD Symbol;Acc:1562527]
ENSRNOG00000038025	Rpp38	Translation	0.127453	0.640947	No	-2.19592	0.00160339	Yes	ribonuclease P/MRP subunit p38 [Source:RGD Symbol;Acc:1307474]
ENSRNOG00000005794	Slc10a1	Translation	2.32193	0.42593	No	-2.19526	0.00616346	Yes	solute carrier family 10 member 1 [Source:RGD Symbol;Acc:3681]
ENSRNOG00000013036	Epha8	Translation	-0.201634	0.586024	No	-2.19438	0.00616346	Yes	Eph receptor A8 [Source:RGD Symbol;Acc:708543]
ENSRNOG00000021714	Fam92b	Translation	-1.68589	0.242769	No	-2.19424	0.00616346	Yes	family with sequence similarity 92, member B [Source:RGD Symbol;Acc:1560673]
ENSRNOG00000042944	Cenpw	Translation	0.624724	0.105892	No	-2.18842	0.00616346	Yes	centromere protein W [Source:RGD Symbol;Acc:1593465]
ENSRNOG00000011648	Aqp1	Translation	-0.0133653	0.788596	No	-2.17821	2.88643e-13	Yes	aquaporin 1 (Colton blood group) [Source:RGD Symbol;Acc:2141]
ENSRNOG00000022419	Dok7	Translation	-0.110664	0.421429	No	-2.17668	0.000419163	Yes	docking protein 7 [Source:RGD Symbol;Acc:1566416]
ENSRNOG00000010188	Satb2	Translation	-0.29352	0.142019	No	-2.1745	0.00616346	Yes	SATB homeobox 2 [Source:RGD Symbol;Acc:1562369]
ENSRNOG00000004534	Spdya	Translation	0.0614005	0.953029	No	-2.16993	0.0149414	Yes	speedy/RINGO cell cycle regulator family member A [Source:RGD Symbol;Acc:621730]
ENSRNOG00000004425	Klhdc1	Translation	0.101434	0.538683	No	-2.16506	0.0149414	Yes	kelch domain containing 1 [Source:RGD Symbol;Acc:1308211]
ENSRNOG00000031398	Mab21l2	Translation	0.284208	0.607879	No	-2.16419	0.0149414	Yes	mab-21 like 2 [Source:RGD Symbol;Acc:1595520]
ENSRNOG00000039668	Col8a1	Translation	-0.175219	0.0577994	No	-2.16077	8.07018e-09	Yes	collagen type VIII alpha 1 chain [Source:RGD Symbol;Acc:1309361]
ENSRNOG00000016547	Rgs19	Translation	0.3092	0.0688825	No	-2.13846	7.57216e-06	Yes	regulator of G-protein signaling 19 [Source:RGD Symbol;Acc:629471]
ENSRNOG00000059073	Slamf1	Translation	-0.234257	0.283772	No	-2.13826	1.29089e-08	Yes	signaling lymphocytic activation molecule family member 1 [Source:RGD Symbol;Acc:1560634]
ENSRNOG00000047848	Cbr1	Translation	-0.211241	0.0360364	No	-2.13541	5.16312e-09	Yes	carbonyl reductase 1 [Source:RGD Symbol;Acc:2286]
ENSRNOG00000014925	Mesp2	Translation	-0.0257226	0.887133	No	-2.1343	0.002513	Yes	mesoderm posterior bHLH transcription factor 2 [Source:RGD Symbol;Acc:1305959]
ENSRNOG00000031041	Rps4y2	Translation	-0.0476349	0.597475	No	-2.12611	1.84543e-05	Yes	ribosomal protein S4, Y-linked 2 [Source:RGD Symbol;Acc:1590988]
ENSRNOG00000016070	Trpc3	Translation	-0.0893595	0.861533	No	-2.1251	4.99786e-11	Yes	transient receptor potential cation channel, subfamily C, member 3 [Source:RGD Symbol;Acc:61973]
ENSRNOG00000005154	Alkal2	Translation	0.0788736	0.651102	No	-2.12329	0.000654272	Yes	ALK and LTK ligand 2 [Source:RGD Symbol;Acc:1587117]
ENSRNOG00000030027	Fbxw17	Translation	-0.138579	0.370485	No	-2.11681	3.19579e-07	Yes	F-box and WD-40 domain protein 17 [Source:RGD Symbol;Acc:1566133]
ENSRNOG00000016975	Pxmp4	Translation	0.169633	0.103803	No	-2.11628	2.04417e-08	Yes	peroxisomal membrane protein 4 [Source:RGD Symbol;Acc:628782]
ENSRNOG00000048082	AABR07013776.1	Translation	0	1	No	-2.11412	0.00956107	Yes	-
ENSRNOG00000016294	Cd4	Translation	-0.39893	0.0271647	No	-2.11191	2.6003e-21	Yes	Cd4 molecule [Source:RGD Symbol;Acc:2306]
ENSRNOG00000030319	Morn2	Translation	0.471532	0.425412	No	-2.11189	0.00956107	Yes	MORN repeat containing 2 [Source:RGD Symbol;Acc:1563988]
ENSRNOG00000017869	Irf8	Translation	-0.263881	0.338326	No	-2.108	0.00011092	Yes	interferon regulatory factor 8 [Source:RGD Symbol;Acc:1312024]
ENSRNOG00000034139	Lyc2	Translation	-0.683143	0.328263	No	-2.10127	1.35146e-10	Yes	lysozyme C type 2 [Source:RGD Symbol;Acc:1593616]
ENSRNOG00000016502	Dscaml1	Translation	-0.0752881	0.772834	No	-2.09954	5.30455e-09	Yes	DS cell adhesion molecule-like 1 [Source:RGD Symbol;Acc:1304887]
ENSRNOG00000037967	Thap7	Translation	-0.00460435	0.883214	No	-2.09868	0.00160277	Yes	THAP domain containing 7 [Source:RGD Symbol;Acc:1308061]
ENSRNOG00000016200	Lzic	Translation	0.0270962	0.875198	No	-2.09579	1.33966e-13	Yes	leucine zipper and CTNNBIP1 domain containing [Source:RGD Symbol;Acc:1309253]
ENSRNOG00000017897	Adam8	Translation	0.23816	0.3678	No	-2.08746	1.33874e-12	Yes	ADAM metallopeptidase domain 8 [Source:RGD Symbol;Acc:1566394]
ENSRNOG00000021536	Plxdc1	Translation	-0.0740006	0.926127	No	-2.08746	0.0234878	Yes	plexin domain containing 1 [Source:RGD Symbol;Acc:1307496]
ENSRNOG00000014964	Hp	Translation	-0.175223	0.696132	No	-2.08746	7.62148e-06	Yes	haptoglobin [Source:RGD Symbol;Acc:2825]
ENSRNOG00000015325	Pigf	Translation	-0.382349	0.242969	No	-2.08512	1.25524e-06	Yes	phosphatidylinositol glycan anchor biosynthesis, class F [Source:RGD Symbol;Acc:1584658]
ENSRNOG00000028668	Slc28a2	Translation	-0.129525	0.5661	No	-2.08446	1.35594e-09	Yes	solute carrier family 28 member 2 [Source:RGD Symbol;Acc:61840]
ENSRNOG00000060366	Hist2h3c2	Translation	0.0593341	0.964443	No	-2.08395	3.24474e-14	Yes	histone cluster 2 H3 family member C2 [Source:RGD Symbol;Acc:1306445]
ENSRNOG00000018582	Exosc6	Translation	0.278629	0.154435	No	-2.08312	1.25524e-06	Yes	exosome component 6 [Source:RGD Symbol;Acc:1309832]
ENSRNOG00000019318	Syt3	Translation	-0.716522	0.0796398	No	-2.07973	0.0149414	Yes	synaptotagmin 3 [Source:RGD Symbol;Acc:3805]
ENSRNOG00000011575	Adamts18	Translation	0.584963	0.285492	No	-2.07973	0.000412177	Yes	ADAM metallopeptidase with thrombospondin type 1 motif, 18 [Source:RGD Symbol;Acc:1560118]
ENSRNOG00000017625	Htr2b	Translation	-0.0957112	0.800902	No	-2.07529	0.0234878	Yes	5-hydroxytryptamine receptor 2B [Source:RGD Symbol;Acc:61801]
ENSRNOG00000050653	AABR07072562.1	Translation	0	1	No	-2.0745	0.00393482	Yes	-
ENSRNOG00000042747	Fam72a	Translation	-0.0743822	0.858229	No	-2.07358	0.0234878	Yes	family with sequence similarity 72, member A [Source:RGD Symbol;Acc:1598023]
ENSRNOG00000013753	Tssk5	Translation	5.73697	0.337112	No	-2.07166	0.0234878	Yes	testis-specific serine kinase 5 [Source:RGD Symbol;Acc:1308613]
ENSRNOG00000008362	Zfp775	Translation	-0.0838909	0.402026	No	-2.07039	0.00101443	Yes	zinc finger protein 775 [Source:RGD Symbol;Acc:1304910]
ENSRNOG00000016973	Tmem242	Translation	-0.0671142	0.502838	No	-2.06939	0.0234878	Yes	transmembrane protein 242 [Source:RGD Symbol;Acc:1307262]
ENSRNOG00000059545	AC114446.1	Translation	0	1	No	-2.06433	0.00380557	Yes	-
ENSRNOG00000055757	AABR07042629.1	Translation	0	1	No	-2.06326	2.86825e-05	Yes	-
ENSRNOG00000018040	Gins4	Translation	0.179965	0.369884	No	-2.05547	1.17817e-05	Yes	GINS complex subunit 4 [Source:RGD Symbol;Acc:1307397]
ENSRNOG00000049282	Oas2	Translation	-0.887525	0.520937	No	-2.04891	0.0234878	Yes	2'-5' oligoadenylate synthetase 2 [Source:RGD Symbol;Acc:1359697]
ENSRNOG00000011582	Rab3d	Translation	-0.08706	0.0545374	No	-2.0474	4.57357e-05	Yes	RAB3D, member RAS oncogene family [Source:RGD Symbol;Acc:620924]
ENSRNOG00000045623	Capn10	Translation	0.045108	0.796768	No	-2.03814	1.34727e-09	Yes	calpain 10 [Source:RGD Symbol;Acc:69354]
ENSRNOG00000019738	Gpr61	Translation	-0.287658	0.187282	No	-2.03161	0.00247355	Yes	G protein-coupled receptor 61 [Source:RGD Symbol;Acc:1310176]
ENSRNOG00000042787	Fam229a	Translation	1.03456	0.141903	No	-2.0288	0.0147126	Yes	family with sequence similarity 229, member A [Source:RGD Symbol;Acc:1564163]
ENSRNOG00000060820	AABR07061801.2	Translation	0	1	No	-2.01694	0.000397033	Yes	-
ENSRNOG00000004360	Gemin2	Translation	0.0127235	0.986316	No	-2.01455	0.00155405	Yes	gem (nuclear organelle) associated protein 2 [Source:RGD Symbol;Acc:620842]
ENSRNOG00000007341	Mroh8	Translation	0.224873	0.71799	No	-2.01238	0.00924857	Yes	maestro heat-like repeat family member 8 [Source:RGD Symbol;Acc:2321481]
ENSRNOG00000001519	Dlx2	Translation	-0.321928	0.811952	No	-2.01082	7.19134e-05	Yes	distal-less homeobox 2 [Source:RGD Symbol;Acc:1304853]
ENSRNOG00000048751	AABR07065531.3	Translation	-0.0815299	0.497618	No	-2.00771	0	Yes	-
ENSRNOG00000024043	Orc6	Translation	-0.156923	0.363883	No	-2	4.75221e-06	Yes	origin recognition complex, subunit 6 [Source:RGD Symbol;Acc:1311437]
ENSRNOG00000024437	Blcap	Translation	0.00895241	0.986422	No	-1.99848	0.000972654	Yes	BLCAP, apoptosis inducing factor [Source:RGD Symbol;Acc:621666]
ENSRNOG00000019566	LOC100911109	Translation	0.948161	0.23254	No	-1.98806	0.00236876	Yes	sperm-associated antigen 4 protein-like [Source:RGD Symbol;Acc:6495088]
ENSRNOG00000048056	Spag4	Translation	-7.78136	0.234663	No	-1.98806	0.00236876	Yes	sperm associated antigen 4 [Source:RGD Symbol;Acc:620151]
ENSRNOG00000010636	Coa7	Translation	-0.0949403	0.56623	No	-1.98296	0.00380557	Yes	cytochrome c oxidase assembly factor 7 [Source:RGD Symbol;Acc:1305274]
ENSRNOG00000012817	Lrrc17	Translation	-0.339486	0.71188	No	-1.98162	0.00380557	Yes	leucine rich repeat containing 17 [Source:RGD Symbol;Acc:1560165]
ENSRNOG00000027126	Dpy30	Translation	0.0313926	0.88582	No	-1.98124	0.00380557	Yes	dpy-30 histone methyltransferase complex regulatory subunit [Source:RGD Symbol;Acc:708575]
ENSRNOG00000019745	Actn3	Translation	0.0531113	0.950891	No	-1.96897	0.00155405	Yes	actinin alpha 3 [Source:RGD Symbol;Acc:621792]
ENSRNOG00000007882	Ablim2	Translation	-0.237612	0.329448	No	-1.96709	7.36741e-06	Yes	actin binding LIM protein family, member 2 [Source:RGD Symbol;Acc:1303094]
ENSRNOG00000049392	Sowahd	Translation	-0.257496	0.691861	No	-1.96408	0.0366684	Yes	sosondowah ankyrin repeat domain family member D [Source:RGD Symbol;Acc:1563086]
ENSRNOG00000004245	Mgst3	Translation	-0.0139637	0.841117	No	-1.9626	7.05689e-05	Yes	microsomal glutathione S-transferase 3 [Source:RGD Symbol;Acc:1306373]
ENSRNOG00000005550	Lrfn5	Translation	-0.0504948	0.791992	No	-1.95818	0.0226789	Yes	leucine rich repeat and fibronectin type III domain containing 5 [Source:RGD Symbol;Acc:1309357]
ENSRNOG00000000376	Tmem167b	Translation	0	1	No	-1.95655	0.00024951	Yes	transmembrane protein 167B [Source:RGD Symbol;Acc:1564454]
ENSRNOG00000011074	Calcb	Translation	-0.120976	0.231252	No	-1.9541	4.42194e-05	Yes	calcitonin-related polypeptide, beta [Source:RGD Symbol;Acc:620997]
ENSRNOG00000050651	Zfp647	Translation	-0.128324	0.703487	No	-1.95109	0.000636739	Yes	zinc finger protein 647 [Source:RGD Symbol;Acc:1308203]
ENSRNOG00000050661	LOC102555083	Translation	-0.128324	0.703487	No	-1.95109	0.000636739	Yes	zinc finger protein 250-like [Source:RGD Symbol;Acc:7691715]
ENSRNOG00000016879	Ldlrad4	Translation	-0.384307	0.126694	No	-1.94404	0.0226789	Yes	low density lipoprotein receptor class A domain containing 4 [Source:RGD Symbol;Acc:1587105]
ENSRNOG00000001273	Psmg3	Translation	-0.286578	0.00617542	No	-1.9401	1.11835e-05	Yes	proteasome assembly chaperone 3 [Source:RGD Symbol;Acc:2319950]
ENSRNOG00000020951	Slc4a1	Translation	-0.247928	0.594107	No	-1.9386	0.0147126	Yes	solute carrier family 4 member 1 (Diego blood group) [Source:RGD Symbol;Acc:3710]
ENSRNOG00000021229	Avp	Translation	0.0499881	0.914702	No	-1.93615	7.07782e-06	Yes	arginine vasopressin [Source:RGD Symbol;Acc:2184]
ENSRNOG00000021433	Arhgef39	Translation	-0.281727	0.0995478	No	-1.9343	0.0226789	Yes	Rho guanine nucleotide exchange factor 39 [Source:RGD Symbol;Acc:1310376]
ENSRNOG00000015615	Tnfrsf11a	Translation	-0.0339473	0.908213	No	-1.93074	0.0139452	Yes	TNF receptor superfamily member 11A [Source:RGD Symbol;Acc:1563614]
ENSRNOG00000012008	S100a3	Translation	0.0315737	0.952482	No	-1.92792	0.0139452	Yes	S100 calcium binding protein A3 [Source:RGD Symbol;Acc:620260]
ENSRNOG00000016961	Rps27	Translation	0.104901	0.257957	No	-1.92646	0.000108411	Yes	ribosomal protein S27 [Source:RGD Symbol;Acc:621045]
ENSRNOG00000020150	Il18bp	Translation	-0.168858	0.650773	No	-1.92465	2.72638e-06	Yes	interleukin 18 binding protein [Source:RGD Symbol;Acc:620042]
ENSRNOG00000008602	Steap4	Translation	0.716752	0.0712347	No	-1.91754	1.64883e-05	Yes	STEAP4 metalloreductase [Source:RGD Symbol;Acc:1560331]
ENSRNOG00000003746	Gjb1	Translation	2.30812	0.306311	No	-1.91184	0.0231134	Yes	gap junction protein, beta 1 [Source:RGD Symbol;Acc:61926]
ENSRNOG00000009803	LOC100362176	Translation	0.197232	0.796579	No	-1.90929	0.00359923	Yes	hypothetical protein LOC100362176 [Source:RGD Symbol;Acc:2318708]
ENSRNOG00000005515	Rhbdl3	Translation	0.16665	0.629794	No	-1.90067	0.00137779	Yes	rhomboid like 3 [Source:RGD Symbol;Acc:1311901]
ENSRNOG00000023764	Kctd2	Translation	-0.139698	0.0889333	No	-1.88498	0.000166037	Yes	potassium channel tetramerization domain containing 2 [Source:RGD Symbol;Acc:1566063]
ENSRNOG00000051056	AABR07063279.1	Translation	-0.120003	0.243111	No	-1.88423	0.000103653	Yes	-
ENSRNOG00000024789	LOC499219	Translation	0	1	No	-1.88337	1.13429e-11	Yes	hypothetical protein LOC499219 [Source:RGD Symbol;Acc:1565298]
ENSRNOG00000008062	Dqx1	Translation	0.150721	0.545487	No	-1.87503	1.16676e-10	Yes	DEAQ box RNA-dependent ATPase 1 [Source:RGD Symbol;Acc:1591766]
ENSRNOG00000029862	Spc24	Translation	0.267772	0.255126	No	-1.86734	1.70751e-07	Yes	SPC24 component of NDC80 kinetochore complex [Source:RGD Symbol;Acc:1307631]
ENSRNOG00000021670	Frem2	Translation	-1	0.479494	No	-1.85798	0.0344367	Yes	FRAS1 related extracellular matrix 2 [Source:RGD Symbol;Acc:1566012]
ENSRNOG00000005371	Klhl29	Translation	-0.120513	0.414613	No	-1.85446	5.11238e-08	Yes	kelch-like family member 29 [Source:RGD Symbol;Acc:1311076]
ENSRNOG00000014555	Aox4	Translation	-0.0608822	0.815928	No	-1.85148	0.0211107	Yes	aldehyde oxidase 4 [Source:RGD Symbol;Acc:1311975]
ENSRNOG00000010867	Msantd1	Translation	0	0.938881	No	-1.84938	0.00333717	Yes	Myb/SANT DNA binding domain containing 1 [Source:RGD Symbol;Acc:1565796]
ENSRNOG00000024689	Hopx	Translation	-0.0399309	0.652118	No	-1.84897	0.00537636	Yes	HOP homeobox [Source:RGD Symbol;Acc:621841]
ENSRNOG00000022303	Pdf	Translation	0.0408512	0.886953	No	-1.848	0.00127049	Yes	peptide deformylase (mitochondrial) [Source:RGD Symbol;Acc:1582894]
ENSRNOG00000002057	Slc10a6	Translation	0.334825	0.419052	No	-1.848	0.00867531	Yes	solute carrier family 10 member 6 [Source:RGD Symbol;Acc:727800]
ENSRNOG00000032177	LOC499843	Translation	0	1	No	-1.8475	0.00333717	Yes	LRRGT00091 [Source:RGD Symbol;Acc:1560877]
ENSRNOG00000017198	Hif3a	Translation	-0.893085	0.649311	No	-1.84635	5.93565e-06	Yes	hypoxia inducible factor 3 subunit alpha [Source:RGD Symbol;Acc:70332]
ENSRNOG00000001499	Mia	Translation	0.702456	0.493933	No	-1.84609	0.00537636	Yes	MIA SH3 domain containing [Source:RGD Symbol;Acc:620883]
ENSRNOG00000050347	Ptges3l	Translation	0.138076	0.770693	No	-1.84503	0.0344367	Yes	prostaglandin E synthase 3 like [Source:RGD Symbol;Acc:9413039]
ENSRNOG00000007398	Zfp691	Translation	-0.171302	0.323296	No	-1.84435	0.0344367	Yes	zinc finger protein 691 [Source:RGD Symbol;Acc:1308150]
ENSRNOG00000016248	Sox18	Translation	-0.412383	0.449069	No	-1.8408	0.0344367	Yes	SRY box 18 [Source:RGD Symbol;Acc:1311718]
ENSRNOG00000014205	Klf2	Translation	-0.636678	0.176335	No	-1.84052	0.0211107	Yes	Kruppel-like factor 2 [Source:RGD Symbol;Acc:1359220]
ENSRNOG00000015089	Mcoln2	Translation	-0.684498	0.473883	No	-1.83757	0.0211107	Yes	mucolipin 2 [Source:RGD Symbol;Acc:1308884]
ENSRNOG00000060431	AABR07006308.1	Translation	-1.05445	0.401267	No	-1.82491	0.0344367	Yes	pore forming protein-like [Source:NCBI gene;Acc:502380]
ENSRNOG00000017052	Pianp	Translation	-0.276502	0.112894	No	-1.82059	2.33268e-05	Yes	PILR alpha associated neural protein [Source:RGD Symbol;Acc:1304952]
ENSRNOG00000022772	Prickle1	Translation	-0.0191936	0.862496	No	-1.81992	3.75817e-05	Yes	prickle planar cell polarity protein 1 [Source:RGD Symbol;Acc:735090]
ENSRNOG00000015320	Atp5mc2	Translation	-0.0591356	0.196111	No	-1.81424	9.6124e-13	Yes	ATP synthase membrane subunit c locus 2 [Source:RGD Symbol;Acc:620051]
ENSRNOG00000050024	Ms4a4a	Translation	-0.13196	0.660801	No	-1.80556	0.0455547	Yes	membrane spanning 4-domains A4A [Source:RGD Symbol;Acc:1307006]
ENSRNOG00000045611	Ms4a4e	Translation	-0.355684	0.342101	No	-1.80556	0.0455547	Yes	membrane spanning 4-domains A4E [Source:RGD Symbol;Acc:6493207]
ENSRNOG00000050946	Fam110a	Translation	-0.0642071	0.466803	No	-1.80513	6.51622e-07	Yes	family with sequence similarity 110, member A [Source:RGD Symbol;Acc:1308904]
ENSRNOG00000033844	LOC100912195	Translation	-0.106759	0.235727	No	-1.80187	0.0211107	Yes	protein BEX1-like [Source:RGD Symbol;Acc:6488322]
ENSRNOG00000020486	Bcl2l12	Translation	0.0521678	0.888193	No	-1.79817	1.54171e-08	Yes	BCL2 like 12 [Source:RGD Symbol;Acc:1307361]
ENSRNOG00000020421	Fndc7	Translation	0.0447879	0.96197	No	-1.794	0.00493693	Yes	fibronectin type III domain containing 7 [Source:RGD Symbol;Acc:1309189]
ENSRNOG00000017800	Foxc1	Translation	0.379934	0.290206	No	-1.79385	0.00305064	Yes	forkhead box C1 [Source:RGD Symbol;Acc:1589718]
ENSRNOG00000031211	Acsm5	Translation	0	1	No	-1.79281	1.08547e-33	Yes	acyl-CoA synthetase medium-chain family member 5 [Source:RGD Symbol;Acc:1309578]
ENSRNOG00000007415	Ptgs1	Translation	-0.235443	0.160771	No	-1.79132	2.24405e-12	Yes	prostaglandin-endoperoxide synthase 1 [Source:RGD Symbol;Acc:3439]
ENSRNOG00000028584	Alkbh2	Translation	0.169106	0.676374	No	-1.79102	0.00795955	Yes	alkB homolog 2, alpha-ketoglutarate-dependent dioxygenase [Source:RGD Symbol;Acc:1306377]
ENSRNOG00000031060	LOC498826	Translation	-0.0439028	0.95972	No	-1.78632	9.39156e-84	Yes	LRRGT00165 [Source:RGD Symbol;Acc:1560045]
ENSRNOG00000021945	Ccdc184	Translation	0.150886	0.67087	No	-1.78381	0.00795955	Yes	coiled-coil domain containing 184 [Source:RGD Symbol;Acc:1593153]
ENSRNOG00000007883	Timm10	Translation	0.0970937	0.669196	No	-1.78221	0.000136814	Yes	translocase of inner mitochondrial membrane 10 [Source:RGD Symbol;Acc:621741]
ENSRNOG00000019184	Npr3	Translation	0.200465	0.681652	No	-1.78215	0.000219108	Yes	natriuretic peptide receptor 3 [Source:RGD Symbol;Acc:3196]
ENSRNOG00000017119	Ciao2a	Translation	-0.140258	0.311748	No	-1.77591	0.0130819	Yes	cytosolic iron-sulfur assembly component 2A [Source:RGD Symbol;Acc:1307481]
ENSRNOG00000025184	Prss35	Translation	-0.0510742	0.898317	No	-1.77354	0.0315565	Yes	serine protease 35 [Source:RGD Symbol;Acc:1311282]
ENSRNOG00000049038	LOC108348105	Translation	0	1	No	-1.77003	0.000353645	Yes	allergen Fel d 4-like [Source:RGD Symbol;Acc:11497057]
ENSRNOG00000003224	Nudt16l1	Translation	-0.0685391	0.505465	No	-1.76932	5.26149e-07	Yes	nudix hydrolase 16 like 1 [Source:RGD Symbol;Acc:1561451]
ENSRNOG00000018257	Hpx	Translation	-0.298762	0.593024	No	-1.76682	8.56135e-07	Yes	hemopexin [Source:RGD Symbol;Acc:62040]
ENSRNOG00000046147	Knop1	Translation	-0.274571	0.140213	No	-1.76248	1.39064e-17	Yes	lysine rich nucleolar protein 1 [Source:MGI Symbol;Acc:MGI:1913606]
ENSRNOG00000003675	Ptchd1	Translation	0.209034	0.420285	No	-1.76184	0.0130819	Yes	patched domain containing 1 [Source:RGD Symbol;Acc:1564527]
ENSRNOG00000062002	Kcna3	Translation	0.0381351	0.912632	No	-1.76121	0.0211107	Yes	potassium voltage-gated channel subfamily A member 3 [Source:RGD Symbol;Acc:2951]
ENSRNOG00000012749	C1qb	Translation	-0.536175	0.00058121	No	-1.75737	5.04069e-09	Yes	complement C1q B chain [Source:RGD Symbol;Acc:2229]
ENSRNOG00000048518	AABR07028558.1	Translation	0	1	No	-1.75513	0.0130819	Yes	-
ENSRNOG00000060175	Tsen2	Translation	0.0393055	0.866154	No	-1.75138	5.51377e-06	Yes	tRNA splicing endonuclease subunit 2 [Source:RGD Symbol;Acc:1309946]
ENSRNOG00000006345	Sec61b	Translation	0.138743	0.216679	No	-1.74719	9.68524e-49	Yes	Sec61 translocon beta subunit [Source:RGD Symbol;Acc:1304997]
ENSRNOG00000050450	LOC100911951	Translation	-0.140352	0.950727	No	-1.74697	8.86461e-09	Yes	Kv channel-interacting protein 2-like [Source:RGD Symbol;Acc:6489795]
ENSRNOG00000030170	Krt10	Translation	-0.221253	0.585844	No	-1.74496	0.0455547	Yes	keratin 10 [Source:RGD Symbol;Acc:1359092]
ENSRNOG00000018958	Mt3	Translation	-0.25175	0.0608923	No	-1.74102	8.70797e-08	Yes	metallothionein 3 [Source:RGD Symbol;Acc:621252]
ENSRNOG00000017850	Dctpp1	Translation	0.241376	0.269366	No	-1.74093	0.000326763	Yes	dCTP pyrophosphatase 1 [Source:RGD Symbol;Acc:620933]
ENSRNOG00000006395	Tldc2	Translation	-0.514573	0.816253	No	-1.73423	0.00729751	Yes	TBC/LysM-associated domain containing 2 [Source:RGD Symbol;Acc:1561343]
ENSRNOG00000013024	Csgalnact1	Translation	-0.237039	0.0345743	No	-1.73394	4.28489e-09	Yes	chondroitin sulfate N-acetylgalactosaminyltransferase 1 [Source:RGD Symbol;Acc:1307618]
ENSRNOG00000026235	Hk3	Translation	-0.141893	0.579761	No	-1.73094	4.83567e-07	Yes	hexokinase 3 [Source:RGD Symbol;Acc:2798]
ENSRNOG00000048897	Vmac	Translation	0.0839013	0.829234	No	-1.7242	0.011873	Yes	vimentin-type intermediate filament associated coiled-coil protein [Source:RGD Symbol;Acc:1303340]
ENSRNOG00000018505	Cidea	Translation	0.104099	0.726284	No	-1.71308	0.000298502	Yes	cell death-inducing DFFA-like effector a [Source:RGD Symbol;Acc:1305106]
ENSRNOG00000018411	Pold3	Translation	0.0813547	0.567875	No	-1.70873	1.74022e-06	Yes	DNA polymerase delta 3, accessory subunit [Source:RGD Symbol;Acc:1312027]
ENSRNOG00000046535	Ppm1m	Translation	0.293393	0.202959	No	-1.70757	7.14008e-05	Yes	protein phosphatase, Mg2+/Mn2+ dependent, 1M [Source:RGD Symbol;Acc:1584266]
ENSRNOG00000006608	Tmem70	Translation	0.234492	0.0680072	No	-1.70448	0.000480848	Yes	transmembrane protein 70 [Source:RGD Symbol;Acc:1566224]
ENSRNOG00000024259	Tmem54	Translation	-0.356806	0.0825317	No	-1.70218	0.000480848	Yes	transmembrane protein 54 [Source:RGD Symbol;Acc:1304886]
ENSRNOG00000059878	Rad51ap1	Translation	0.197423	0.455545	No	-1.70044	0.0065732	Yes	RAD51 associated protein 1 [Source:RGD Symbol;Acc:1597431]
ENSRNOG00000011914	Dtnb	Translation	-0.14141	0.342612	No	-1.69909	1.10482e-07	Yes	dystrobrevin, beta [Source:RGD Symbol;Acc:1309579]
ENSRNOG00000016196	Dlgap1	Translation	-0.107282	0.19424	No	-1.69907	2.77078e-07	Yes	DLG associated protein 1 [Source:RGD Symbol;Acc:620223]
ENSRNOG00000013683	S1pr1	Translation	-0.227601	0.598849	No	-1.6979	0.0065732	Yes	sphingosine-1-phosphate receptor 1 [Source:RGD Symbol;Acc:61958]
ENSRNOG00000012804	C1qc	Translation	-0.575271	6.91571e-06	No	-1.69626	1.98656e-05	Yes	complement C1q C chain [Source:RGD Symbol;Acc:1306828]
ENSRNOG00000043060	Dnajc4	Translation	0.0127862	0.951126	No	-1.6933	8.20202e-06	Yes	DnaJ heat shock protein family (Hsp40) member C4 [Source:RGD Symbol;Acc:1308693]
ENSRNOG00000053811	Arg2	Translation	0.466535	0.0965821	No	-1.69157	0.000271694	Yes	arginase 2 [Source:RGD Symbol;Acc:2151]
ENSRNOG00000051494	AABR07002870.2	Translation	-7.29155	0.183431	No	-1.69032	0.0413428	Yes	-
ENSRNOG00000056062	AABR07002893.1	Translation	0.465664	0.351426	No	-1.69032	0.0413428	Yes	-
ENSRNOG00000015456	Zfp787	Translation	0.122634	0.415279	No	-1.68885	6.45368e-05	Yes	zinc finger protein 787 [Source:RGD Symbol;Acc:1310536]
ENSRNOG00000003778	Opn3	Translation	-0.0819112	0.618172	No	-1.6888	0.000271694	Yes	opsin 3 [Source:RGD Symbol;Acc:1594385]
ENSRNOG00000049415	AABR07055413.1	Translation	-4.90689	0.834195	No	-1.68748	0.000245898	Yes	-
ENSRNOG00000049881	AABR07001160.1	Translation	0.216575	0.915633	No	-1.68667	0.0249441	Yes	-
ENSRNOG00000046855	AABR07055154.1	Translation	0.216575	0.915633	No	-1.68667	0.0249441	Yes	-
ENSRNOG00000050478	Hist2h3c2	Translation	-0.799573	0.337048	No	-1.68516	3.62219e-73	Yes	histone cluster 2 H3 family member C2 [Source:RGD Symbol;Acc:1306445]
ENSRNOG00000019162	Emc9	Translation	0.105134	0.679646	No	-1.6806	0.0106625	Yes	ER membrane protein complex subunit 9 [Source:RGD Symbol;Acc:1308113]
ENSRNOG00000048986	D430019H16Rik	Translation	-1.72299	0.0819495	No	-1.67792	1.81927e-05	Yes	RIKEN cDNA D430019H16 gene [Source:MGI Symbol;Acc:MGI:2443127]
ENSRNOG00000000633	Rhobtb1	Translation	-0.386498	0.0278272	No	-1.67671	0.0106625	Yes	Rho-related BTB domain containing 1 [Source:RGD Symbol;Acc:1306871]
ENSRNOG00000011406	Ccl4	Translation	1.13932	0.061313	No	-1.67598	0.0455547	Yes	C-C motif chemokine ligand 4 [Source:RGD Symbol;Acc:620441]
ENSRNOG00000010185	RGD1306941	Translation	-0.116591	0.346602	No	-1.67516	0.0106625	Yes	similar to CG31122-PA [Source:RGD Symbol;Acc:1306941]
ENSRNOG00000004710	Rbks	Translation	0.0957893	0.66688	No	-1.67516	0.0455547	Yes	ribokinase [Source:RGD Symbol;Acc:1310064]
ENSRNOG00000021161	Fermt3	Translation	-0.0252226	0.872762	No	-1.67496	2.39489e-09	Yes	fermitin family member 3 [Source:RGD Symbol;Acc:1310168]
ENSRNOG00000048898	Wasf3	Translation	-0.0483048	0.443881	No	-1.6746	6.45368e-05	Yes	WAS protein family, member 3 [Source:MGI Symbol;Acc:MGI:2658986]
ENSRNOG00000012980	Hyls1	Translation	0.233995	0.586005	No	-1.67243	0.0455547	Yes	HYLS1, centriolar and ciliogenesis associated [Source:MGI Symbol;Acc:MGI:1924082]
ENSRNOG00000009113	Marcksl1	Translation	0.0990089	0.0319155	No	-1.66985	0.011873	Yes	MARCKS-like 1 [Source:RGD Symbol;Acc:621197]
ENSRNOG00000054614	AABR07002779.1	Translation	-7.38082	0.249199	No	-1.66985	0.011873	Yes	-
ENSRNOG00000014768	Glis3	Translation	0.249229	0.52711	No	-1.66985	0.0455547	Yes	GLIS family zinc finger 3 [Source:MGI Symbol;Acc:MGI:2444289]
ENSRNOG00000009084	Rpusd3	Translation	-0.137957	0.591594	No	-1.66954	0.000245898	Yes	RNA pseudouridine synthase D3 [Source:RGD Symbol;Acc:1307582]
ENSRNOG00000046918	Apoo	Translation	0.0013557	0.899647	No	-1.66529	0.000245898	Yes	apolipoprotein O [Source:RGD Symbol;Acc:1565289]
ENSRNOG00000020719	Hrc	Translation	-0.480329	0.434541	No	-1.66082	1.81927e-05	Yes	histidine rich calcium binding protein [Source:RGD Symbol;Acc:727864]
ENSRNOG00000037331	Cd33	Translation	-0.328836	0.515604	No	-1.65869	0.00587767	Yes	CD33 molecule [Source:RGD Symbol;Acc:1596020]
ENSRNOG00000023230	RGD1307621	Translation	0.402236	0.38942	No	-1.65869	0.00587767	Yes	hypothetical LOC314168 [Source:RGD Symbol;Acc:1307621]
ENSRNOG00000039464	Tmem229a	Translation	0.0241663	0.933916	No	-1.65688	0.00587767	Yes	transmembrane protein 229A [Source:RGD Symbol;Acc:1590212]
ENSRNOG00000052368	Clcnka	Translation	0.29956	0.773903	No	-1.65141	0.00153195	Yes	chloride voltage-gated channel Ka [Source:RGD Symbol;Acc:68435]
ENSRNOG00000009204	Il17re	Translation	-0.353637	0.655107	No	-1.65105	0.0173036	Yes	interleukin 17 receptor E [Source:RGD Symbol;Acc:735148]
ENSRNOG00000038212	Socs6	Translation	0.238434	0.0759463	No	-1.64467	1.00711e-05	Yes	suppressor of cytokine signaling 6 [Source:RGD Symbol;Acc:1304632]
ENSRNOG00000000801	Msl3l2	Translation	0.0266836	0.903725	No	-1.64428	0.00948569	Yes	male-specific lethal 3-like 2 (Drosophila) [Source:RGD Symbol;Acc:1308699]
ENSRNOG00000047746	AABR07000398.1	Translation	-0.405256	0.692132	No	-1.64332	1.27802e-143	Yes	-
ENSRNOG00000008257	Mfap2	Translation	0.236067	0.763081	No	-1.64035	0.00948569	Yes	microfibril associated protein 2 [Source:RGD Symbol;Acc:1306031]
ENSRNOG00000020792	Etv4	Translation	0.353121	0.0668363	No	-1.64007	1.00886e-10	Yes	ets variant 4 [Source:RGD Symbol;Acc:1306524]
ENSRNOG00000010408	Polr2k	Translation	0.000749257	0.958559	No	-1.63816	2.01243e-07	Yes	RNA polymerase II subunit K [Source:RGD Symbol;Acc:2319895]
ENSRNOG00000053402	Gabrq	Translation	0.0894982	0.881104	No	-1.63807	0.00948569	Yes	gamma-aminobutyric acid type A receptor theta subunit [Source:RGD Symbol;Acc:68331]
ENSRNOG00000048980	Gng2	Translation	0.0273229	0.701895	No	-1.63214	0.00519063	Yes	G protein subunit gamma 2 [Source:RGD Symbol;Acc:69268]
ENSRNOG00000047877	AABR07064622.1	Translation	0.242593	0.25511	No	-1.62989	0.0135346	Yes	-
ENSRNOG00000021395	LOC100363452	Translation	0	1	No	-1.62936	1.04721e-17	Yes	ribosomal protein S8-like [Source:RGD Symbol;Acc:2322993]
ENSRNOG00000039656	Abca17	Translation	0.289507	0.624733	No	-1.62449	0.0173036	Yes	ATP-binding cassette, subfamily A (ABC1), member 17 [Source:RGD Symbol;Acc:1560494]
ENSRNOG00000028231	AABR07029202.1	Translation	0	1	No	-1.62283	0.0413428	Yes	-
ENSRNOG00000057798	AC102976.1	Translation	-0.292843	0.0154888	No	-1.62161	8.50622e-05	Yes	-
ENSRNOG00000046484	Ccdc160	Translation	0.259087	0.817355	No	-1.62134	0.000579572	Yes	coiled-coil domain containing 160 [Source:RGD Symbol;Acc:1597791]
ENSRNOG00000017369	Mustn1	Translation	-0.0959553	0.163166	No	-1.61944	8.28424e-06	Yes	musculoskeletal, embryonic nuclear protein 1 [Source:RGD Symbol;Acc:727804]
ENSRNOG00000029371	Fam71a	Translation	-0.122857	0.844968	No	-1.61844	0.000579572	Yes	family with sequence similarity 71, member A [Source:RGD Symbol;Acc:1561646]
ENSRNOG00000027590	Jakmip3	Translation	0.0533734	0.79982	No	-1.61566	4.44336e-10	Yes	janus kinase and microtubule interacting protein 3 [Source:RGD Symbol;Acc:1307177]
ENSRNOG00000025502	Arhgef37	Translation	-0.0893475	0.483099	No	-1.60768	4.10337e-06	Yes	Rho guanine nucleotide exchange factor 37 [Source:RGD Symbol;Acc:1560471]
ENSRNOG00000002364	Rnf112	Translation	-0.0394301	0.875334	No	-1.59864	0.00170752	Yes	ring finger protein 112 [Source:RGD Symbol;Acc:3986]
ENSRNOG00000010468	LOC102549542	Translation	0.0255998	0.926773	No	-1.59845	2.09644e-13	Yes	elongation of very long chain fatty acids protein 6-like [Source:RGD Symbol;Acc:7527008]
ENSRNOG00000019346	Tmco3	Translation	0.125137	0.4585	No	-1.59837	1.24668e-25	Yes	transmembrane and coiled-coil domains 3 [Source:RGD Symbol;Acc:1306586]
ENSRNOG00000051528	Ddx11	Translation	-0.192645	0.439571	No	-1.59802	0.000945419	Yes	DEAD/H-box helicase 11 [Source:RGD Symbol;Acc:1306675]
ENSRNOG00000013641	Myo7a	Translation	-0.169301	0.38763	No	-1.59282	1.0765e-05	Yes	myosin VIIA [Source:RGD Symbol;Acc:628830]
ENSRNOG00000011138	Rpl29	Translation	-0.0325382	0.300593	No	-1.59179	1.19229e-09	Yes	ribosomal protein L29 [Source:RGD Symbol;Acc:62069]
ENSRNOG00000048394	Zfp560	Translation	0.290632	0.117866	No	-1.59172	0.0222018	Yes	zinc finger protein 560 [Source:RGD Symbol;Acc:2323078]
ENSRNOG00000039249	AABR07035539.1	Translation	0.0417523	0.659348	No	-1.59062	2.38147e-56	Yes	ribosomal protein L31-like 4 [Source:NCBI gene;Acc:100361974]
ENSRNOG00000026186	Syde2	Translation	0.236298	0.577204	No	-1.59048	0.000178681	Yes	synapse defective Rho GTPase homolog 2 [Source:RGD Symbol;Acc:1564206]
ENSRNOG00000023449	Atg9b	Translation	-0.00331273	0.944866	No	-1.58981	0.000460108	Yes	autophagy related 9B [Source:RGD Symbol;Acc:1560887]
ENSRNOG00000029333	Echdc2	Translation	-0.247928	0.735065	No	-1.58782	0.0135346	Yes	enoyl CoA hydratase domain containing 2 [Source:RGD Symbol;Acc:1308525]
ENSRNOG00000058626	Kcnh8	Translation	-0.246161	0.572235	No	-1.58769	3.76375e-08	Yes	potassium voltage-gated channel subfamily H member 8 [Source:RGD Symbol;Acc:2549]
ENSRNOG00000049593	Wbp11l1	Translation	-0.274161	0.622368	No	-1.58742	1.81541e-10	Yes	WW domain-binding protein 11-like 1 [Source:RGD Symbol;Acc:9435381]
ENSRNOG00000018870	Hapln2	Translation	-0.130951	0.65844	No	-1.58731	0.00153195	Yes	hyaluronan and proteoglycan link protein 2 [Source:RGD Symbol;Acc:621854]
ENSRNOG00000001837	Sst	Translation	0.0924133	0.86587	No	-1.58496	0.0249441	Yes	somatostatin [Source:RGD Symbol;Acc:3761]
ENSRNOG00000056130	AABR07028970.2	Translation	7.38082	0.545255	No	-1.58496	8.14595e-10	Yes	-
ENSRNOG00000046797	LOC100911166	Translation	0.0516105	0.845814	No	-1.57477	0.00175121	Yes	RNA pseudouridylate synthase domain-containing protein 2-like [Source:RGD Symbol;Acc:6494740]
ENSRNOG00000010528	Rpusd2	Translation	0.16477	0.521515	No	-1.57477	0.00175121	Yes	RNA pseudouridine synthase domain containing 2 [Source:RGD Symbol;Acc:1306147]
ENSRNOG00000043094	Oxct1	Translation	-0.404516	4.5831e-12	No	-1.57394	2.35154e-16	Yes	3-oxoacid CoA transferase 1 [Source:RGD Symbol;Acc:1584008]
ENSRNOG00000009318	Ttll5	Translation	0.04133	0.786247	No	-1.57314	6.5385e-12	Yes	tubulin tyrosine ligase like 5 [Source:RGD Symbol;Acc:1563583]
ENSRNOG00000040281	Zc3h10	Translation	-0.0181189	0.794373	No	-1.56958	0.000284809	Yes	zinc finger CCCH type containing 10 [Source:RGD Symbol;Acc:1587846]
ENSRNOG00000045653	Fam131a	Translation	-10.9415	1	No	-1.56871	0.0173036	Yes	family with sequence similarity 131, member A [Source:RGD Symbol;Acc:2322069]
ENSRNOG00000046177	LOC100912498	Translation	0.713237	0.699197	No	-1.56871	0.0173036	Yes	protein FAM131A-like [Source:RGD Symbol;Acc:6486684]
ENSRNOG00000015936	LOC108349548	Translation	0.103526	0.300784	No	-1.56675	0.0173036	Yes	guanine nucleotide-binding protein G(I)/G(S)/G(O) subunit gamma-5 [Source:RGD Symbol;Acc:11485321]
ENSRNOG00000025558	Palm2	Translation	-0.0148546	0.730774	No	-1.56446	0.00153195	Yes	paralemmin 2 [Source:RGD Symbol;Acc:6497336]
ENSRNOG00000042458	AABR07046707.1	Translation	0.031299	0.790795	No	-1.56437	6.48714e-07	Yes	-
ENSRNOG00000000531	Ccdc167	Translation	0.49304	0.216819	No	-1.55918	0.0120512	Yes	coiled-coil domain containing 167 [Source:RGD Symbol;Acc:1588733]
ENSRNOG00000012645	Mecom	Translation	1	0.250921	No	-1.55742	7.67727e-06	Yes	MDS1 and EVI1 complex locus [Source:RGD Symbol;Acc:1310997]
ENSRNOG00000001959	Mx1	Translation	-0.0659976	0.75518	No	-1.55582	0.00361909	Yes	myxovirus (influenza virus) resistance 1 [Source:RGD Symbol;Acc:3127]
ENSRNOG00000059500	Cdkn1c	Translation	0.0408062	0.997515	No	-1.5551	7.67727e-06	Yes	cyclin-dependent kinase inhibitor 1C [Source:RGD Symbol;Acc:727892]
ENSRNOG00000010078	Spag1	Translation	0.289507	0.377737	No	-1.5529	0.00122292	Yes	sperm associated antigen 1 [Source:RGD Symbol;Acc:1310702]
ENSRNOG00000010552	Lamtor3	Translation	-0.0570705	0.458342	No	-1.55254	0.0222018	Yes	late endosomal/lysosomal adaptor, MAPK and MTOR activator 3 [Source:RGD Symbol;Acc:1307133]
ENSRNOG00000020400	Mef2b	Translation	-0.462734	0.46609	No	-1.54749	0.0222018	Yes	myocyte enhancer factor 2B [Source:RGD Symbol;Acc:1561733]
ENSRNOG00000011718	C1rl	Translation	-0.176157	0.615601	No	-1.54119	0.00224471	Yes	complement C1r subcomponent like [Source:RGD Symbol;Acc:1302936]
ENSRNOG00000001489	Tbp	Translation	-0.189864	0.271852	No	-1.54072	0.000408686	Yes	TATA box binding protein [Source:RGD Symbol;Acc:67398]
ENSRNOG00000000692	Ung	Translation	-0.174135	0.297443	No	-1.54034	0.0105304	Yes	uracil-DNA glycosylase [Source:RGD Symbol;Acc:1307200]
ENSRNOG00000020894	Lsm12	Translation	0.0506752	0.588362	No	-1.53622	6.0201e-05	Yes	LSM12 homolog [Source:RGD Symbol;Acc:1309441]
ENSRNOG00000032596	RT1-T24-1	Translation	0.656992	0.229049	No	-1.5339	2.5639e-05	Yes	RT1 class I, locus T24, gene 1 [Source:RGD Symbol;Acc:1359499]
ENSRNOG00000029875	Mrpl41	Translation	-0.0722383	0.330606	No	-1.53251	1.05428e-07	Yes	mitochondrial ribosomal protein L41 [Source:RGD Symbol;Acc:1310241]
ENSRNOG00000000590	Naglt1	Translation	-0.335603	0.661276	No	-1.53197	7.67727e-06	Yes	Na+ dependent glucose transporter 1 [Source:RGD Symbol;Acc:631438]
ENSRNOG00000024809	Ntmt1	Translation	0.0798781	0.518266	No	-1.52629	3.70753e-05	Yes	N-terminal Xaa-Pro-Lys N-methyltransferase 1 [Source:RGD Symbol;Acc:1306582]
ENSRNOG00000012181	Lpl	Translation	0.0817431	0.827841	No	-1.52503	0.000364104	Yes	lipoprotein lipase [Source:RGD Symbol;Acc:3017]
ENSRNOG00000010268	Vom2r44	Translation	0.39776	0.312426	No	-1.52356	0.0195015	Yes	vomeronasal 2 receptor 44 [Source:RGD Symbol;Acc:708515]
ENSRNOG00000013840	Ankrd2	Translation	0.148863	0.89111	No	-1.52315	0.0195015	Yes	ankyrin repeat domain 2 [Source:RGD Symbol;Acc:1305104]
ENSRNOG00000002101	Paics	Translation	0.0570818	0.515562	No	-1.52268	1.19967e-28	Yes	phosphoribosylaminoimidazole carboxylase and phosphoribosylaminoimidazolesuccinocarboxamide synthase [Source:RGD Symbol;Acc:620066]
ENSRNOG00000023664	Lepr	Translation	0.385981	0.271899	No	-1.51457	0.00175121	Yes	leptin receptor [Source:RGD Symbol;Acc:3001]
ENSRNOG00000014613	Ddah1	Translation	-0.546647	2.41818e-26	No	-1.51241	0.000178681	Yes	dimethylarginine dimethylaminohydrolase 1 [Source:RGD Symbol;Acc:70968]
ENSRNOG00000019388	Egfl7	Translation	-0.51866	0.203336	No	-1.50423	0.0169837	Yes	EGF-like-domain, multiple 7 [Source:RGD Symbol;Acc:708507]
ENSRNOG00000057732	AABR07043288.1	Translation	0	1	No	-1.4923	1.5846e-12	Yes	-
ENSRNOG00000043225	Zfp771	Translation	0.0760572	0.449023	No	-1.4917	4.71121e-05	Yes	zinc finger protein 771 [Source:RGD Symbol;Acc:1305903]
ENSRNOG00000014683	Il1rl2	Translation	-0.207805	0.283258	No	-1.4911	0.00321012	Yes	interleukin 1 receptor-like 2 [Source:RGD Symbol;Acc:621782]
ENSRNOG00000005561	Brinp1	Translation	-0.0027195	0.940827	No	-1.49057	0.00283511	Yes	BMP/retinoic acid inducible neural specific 1 [Source:RGD Symbol;Acc:708519]
ENSRNOG00000003374	LOC103690141	Translation	-0.0889186	0.385537	No	-1.48894	0.00428984	Yes	coiled-coil domain-containing protein 85A-like [Source:RGD Symbol;Acc:9432491]
ENSRNOG00000009772	Kirrel3	Translation	-0.169291	0.570774	No	-1.4867	0.0147126	Yes	kirre like nephrin family adhesion molecule 3 [Source:RGD Symbol;Acc:1311382]
ENSRNOG00000019009	Arrdc2	Translation	-0.212524	0.217874	No	-1.48516	0.00283511	Yes	arrestin domain containing 2 [Source:RGD Symbol;Acc:1309659]
ENSRNOG00000001289	LOC498154	Translation	0.338071	0.112445	No	-1.48509	0.0147126	Yes	hypothetical protein LOC498154 [Source:RGD Symbol;Acc:1566418]
ENSRNOG00000003279	Syce2	Translation	0.862496	0.560134	No	-1.48252	0.0316877	Yes	synaptonemal complex central element protein 2 [Source:RGD Symbol;Acc:1311867]
ENSRNOG00000061533	AABR07001926.3	Translation	0.101086	0.767266	No	-1.4813	1.38976e-06	Yes	-
ENSRNOG00000012811	Spint1	Translation	-0.17148	0.446366	No	-1.48113	0.0147126	Yes	serine peptidase inhibitor, Kunitz type 1 [Source:RGD Symbol;Acc:1303138]
ENSRNOG00000007625	B3galt1	Translation	0.0635312	0.805888	No	-1.47814	0.000109519	Yes	Beta-1,3-galactosyltransferase 1 [Source:RGD Symbol;Acc:1311898]
ENSRNOG00000024237	Scel	Translation	-0.0464356	0.829382	No	-1.47107	0.0074142	Yes	sciellin [Source:RGD Symbol;Acc:1305102]
ENSRNOG00000003144	Gprc5c	Translation	-0.186566	0.0887082	No	-1.46888	0.000200293	Yes	G protein-coupled receptor, class C, group 5, member C [Source:RGD Symbol;Acc:1311408]
ENSRNOG00000054506	Nccrp1	Translation	-0.26523	0.146962	No	-1.46792	2.52174e-06	Yes	non-specific cytotoxic cell receptor protein 1 homolog (zebrafish) [Source:RGD Symbol;Acc:1305932]
ENSRNOG00000029425	AABR07021022.1	Translation	1.95061	0.0861003	No	-1.46755	5.92784e-05	Yes	-
ENSRNOG00000049192	Hmgn5	Translation	6.86625	0.271582	No	-1.46505	0.0074142	Yes	high mobility group nucleosome binding domain 5 [Source:RGD Symbol;Acc:6497694]
ENSRNOG00000039877	Smim11a	Translation	0.12526	0.750102	No	-1.46443	0.0274539	Yes	small integral membrane protein 11A [Source:RGD Symbol;Acc:2299853]
ENSRNOG00000021156	Vegfb	Translation	-0.124459	0.52442	No	-1.46417	4.09829e-07	Yes	vascular endothelial growth factor B [Source:RGD Symbol;Acc:619799]
ENSRNOG00000019659	Aspa	Translation	0.167554	0.508682	No	-1.46162	0.00572077	Yes	aspartoacylase [Source:RGD Symbol;Acc:621693]
ENSRNOG00000019339	AABR07051518.1	Translation	-0.481279	0.0162751	No	-1.46021	0.0022078	Yes	tubulin tyrosine ligase like11 [Source:NCBI gene;Acc:689746]
ENSRNOG00000002097	Rasl11b	Translation	0.184808	0.173446	No	-1.4602	9.13427e-09	Yes	RAS-like family 11 member B [Source:RGD Symbol;Acc:1303099]
ENSRNOG00000007988	Timm22	Translation	-0.0400342	0.555308	No	-1.4596	9.64534e-06	Yes	translocase of inner mitochondrial membrane 22 [Source:RGD Symbol;Acc:68406]
ENSRNOG00000022707	Pmp2	Translation	0.232314	0.0232739	No	-1.45684	0.0065306	Yes	peripheral myelin protein 2 [Source:RGD Symbol;Acc:1585218]
ENSRNOG00000005093	Lgr6	Translation	0.130223	0.670027	No	-1.4549	0.0238255	Yes	leucine-rich repeat-containing G protein-coupled receptor 6 [Source:RGD Symbol;Acc:1560339]
ENSRNOG00000003680	Gabrb2	Translation	0.448543	0.238041	No	-1.45211	8.5641e-06	Yes	gamma-aminobutyric acid type A receptor beta 2 subunit [Source:RGD Symbol;Acc:2650]
ENSRNOG00000011271	Mcc	Translation	0.157064	0.481319	No	-1.4518	5.62111e-08	Yes	MCC regulator of WNT signaling pathway [Source:RGD Symbol;Acc:1561988]
ENSRNOG00000047800	C5ar1	Translation	0.0187889	0.963344	No	-1.45056	0.000155378	Yes	complement C5a receptor 1 [Source:RGD Symbol;Acc:70553]
ENSRNOG00000023366	Styxl1	Translation	0.0663595	0.82417	No	-1.44643	0.00405088	Yes	serine/threonine/tyrosine interacting-like 1 [Source:RGD Symbol;Acc:1305845]
ENSRNOG00000054780	AC132740.1	Translation	-0.0867212	0.548221	No	-1.44553	5.54376e-170	Yes	-
ENSRNOG00000015983	Maip1	Translation	-0.0444812	0.691505	No	-1.43827	8.43305e-05	Yes	matrix AAA peptidase interacting protein 1 [Source:RGD Symbol;Acc:1303159]
ENSRNOG00000003073	Gpr161	Translation	-0.383036	0.000790061	No	-1.4361	0.00354736	Yes	G protein-coupled receptor 161 [Source:RGD Symbol;Acc:1563245]
ENSRNOG00000005888	Fsip1	Translation	0.0411387	0.902355	No	-1.43451	0.0206942	Yes	fibrous sheath interacting protein 1 [Source:RGD Symbol;Acc:1306874]
ENSRNOG00000025245	RGD1311946	Translation	-0.122529	0.17273	No	-1.43338	0.0206942	Yes	similar to RIKEN cDNA 1810055G02 [Source:RGD Symbol;Acc:1311946]
ENSRNOG00000008605	Ost4	Translation	0.0300319	0.833118	No	-1.43325	0.0206942	Yes	oligosaccharyltransferase complex subunit 4, non-catalytic [Source:RGD Symbol;Acc:2300150]
ENSRNOG00000019270	P2ry6	Translation	-0.390931	0.167287	No	-1.43267	0.0206942	Yes	pyrimidinergic receptor P2Y6 [Source:RGD Symbol;Acc:620269]
ENSRNOG00000033099	Dcc	Translation	0.238572	0.382469	No	-1.43232	0.000281415	Yes	DCC netrin 1 receptor [Source:RGD Symbol;Acc:2492]
ENSRNOG00000037327	F8a1	Translation	0.0444574	0.639738	No	-1.43223	1.41641e-11	Yes	coagulation factor VIII-associated 1 [Source:RGD Symbol;Acc:1566014]
ENSRNOG00000014660	Usp53	Translation	0.202044	0.0932435	No	-1.4319	7.41604e-05	Yes	ubiquitin specific peptidase 53 [Source:RGD Symbol;Acc:1306615]
ENSRNOG00000007327	Pars2	Translation	-0.271241	0.126748	No	-1.42626	0.0206942	Yes	prolyl-tRNA synthetase 2, mitochondrial [Source:RGD Symbol;Acc:1305345]
ENSRNOG00000015142	Timm21	Translation	0.0121054	0.991458	No	-1.4219	0.0105304	Yes	translocase of inner mitochondrial membrane 21 [Source:RGD Symbol;Acc:1307279]
ENSRNOG00000000598	Tube1	Translation	0.234671	0.449769	No	-1.42172	5.65826e-05	Yes	tubulin, epsilon 1 [Source:RGD Symbol;Acc:1306048]
ENSRNOG00000031420	Hyal2	Translation	0.176564	0.0869986	No	-1.41985	3.79963e-09	Yes	hyaluronidase 2 [Source:RGD Symbol;Acc:620321]
ENSRNOG00000015336	Isl2	Translation	0.0612912	0.678909	No	-1.41914	0.000451555	Yes	ISL LIM homeobox 2 [Source:RGD Symbol;Acc:621849]
ENSRNOG00000006622	Cry1	Translation	0.00533838	0.93352	No	-1.41871	0.00308445	Yes	cryptochrome circadian regulator 1 [Source:RGD Symbol;Acc:735083]
ENSRNOG00000004571	RGD1563680	Translation	-0.321928	0.424389	No	-1.41844	0.0438918	Yes	similar to CDNA sequence BC052040 [Source:RGD Symbol;Acc:1563680]
ENSRNOG00000046981	Gp1bb	Translation	-6.26053	0.383519	No	-1.4184	0.0438918	Yes	glycoprotein Ib platelet subunit beta [Source:RGD Symbol;Acc:621050]
ENSRNOG00000013468	Prxl2b	Translation	-0.0567418	0.651173	No	-1.41718	2.82901e-05	Yes	peroxiredoxin like 2B [Source:RGD Symbol;Acc:1308251]
ENSRNOG00000021359	Mtfr1	Translation	-0.248951	0.191729	No	-1.41399	0.000397033	Yes	mitochondrial fission regulator 1 [Source:RGD Symbol;Acc:1304936]
ENSRNOG00000000858	Sapcd1	Translation	-0.164745	0.210153	No	-1.41144	0.000397033	Yes	suppressor APC domain containing 1 [Source:RGD Symbol;Acc:1359359]
ENSRNOG00000016889	Fancc	Translation	0.124179	0.68458	No	-1.41063	0.0438918	Yes	FA complementation group C [Source:RGD Symbol;Acc:2593]
ENSRNOG00000042504	Zfp964	Translation	-0.19027	0.491061	No	-1.40896	0.0438918	Yes	zinc finger protein 964 [Source:RGD Symbol;Acc:2318713]
ENSRNOG00000010985	Zfp410	Translation	0.0603828	0.569632	No	-1.40812	3.33921e-08	Yes	zinc finger protein 410 [Source:RGD Symbol;Acc:1305636]
ENSRNOG00000011542	Coa8	Translation	0.0125756	0.976258	No	-1.40678	0.0316877	Yes	cytochrome c oxidase assembly factor 8 [Source:RGD Symbol;Acc:1304719]
ENSRNOG00000058920	Coa8	Translation	-0.142038	0.411441	No	-1.40678	0.0316877	Yes	cytochrome c oxidase assembly factor 8 [Source:RGD Symbol;Acc:1304719]
ENSRNOG00000014806	Pnkd	Translation	0.14963	0.0707938	No	-1.40665	7.06458e-06	Yes	PNKD metallo-beta-lactamase domain containing [Source:RGD Symbol;Acc:2300155]
ENSRNOG00000015717	Ptpre	Translation	0.0901978	0.656419	No	-1.40385	1.00923e-07	Yes	protein tyrosine phosphatase, receptor type, E [Source:RGD Symbol;Acc:620771]
ENSRNOG00000025764	AC128848.1	Translation	0	1	No	-1.39995	0.0023451	Yes	-
ENSRNOG00000014343	Anln	Translation	0.237428	0.0450808	No	-1.39855	5.65826e-05	Yes	anillin, actin binding protein [Source:RGD Symbol;Acc:1561367]
ENSRNOG00000016387	Rpl34	Translation	0.0572468	0.690954	No	-1.39306	0.012948	Yes	ribosomal protein L34 [Source:RGD Symbol;Acc:1309402]
ENSRNOG00000019321	Cck	Translation	-0.182186	0.0178337	No	-1.39304	8.87864e-06	Yes	cholecystokinin [Source:RGD Symbol;Acc:2288]
ENSRNOG00000005540	Nin	Translation	0.224141	0.114995	No	-1.39153	2.3057e-15	Yes	ninein [Source:RGD Symbol;Acc:1306492]
ENSRNOG00000018916	Bcl7c	Translation	0.112002	0.464187	No	-1.39099	0.00496464	Yes	BAF chromatin remodeling complex subunit BCL7C [Source:RGD Symbol;Acc:1308439]
ENSRNOG00000060949	Anxa8	Translation	-0.559485	7.33784e-07	No	-1.38979	0.00496464	Yes	annexin A8 [Source:RGD Symbol;Acc:1307719]
ENSRNOG00000021528	Tusc2	Translation	-0.00614474	0.742159	No	-1.38815	0.000642811	Yes	tumor suppressor 2, mitochondrial calcium regulator [Source:RGD Symbol;Acc:1561664]
ENSRNOG00000006759	Ankrd24	Translation	-0.114993	0.466549	No	-1.38589	0.000192057	Yes	ankyrin repeat domain 24 [Source:RGD Symbol;Acc:1311385]
ENSRNOG00000008984	Irak1bp1	Translation	-0.0117134	0.901406	No	-1.38481	0.0334	Yes	interleukin-1 receptor-associated kinase 1 binding protein 1 [Source:RGD Symbol;Acc:1305012]
ENSRNOG00000004112	RGD1308775	Translation	-0.273376	0.527449	No	-1.38479	0.00428984	Yes	similar to RIKEN cDNA 4921536K21 [Source:RGD Symbol;Acc:1308775]
ENSRNOG00000018123	Ccny	Translation	0.0175456	0.979851	No	-1.38212	0.000560926	Yes	cyclin Y [Source:RGD Symbol;Acc:1565969]
ENSRNOG00000014753	Tcf7l1	Translation	0.0824622	0.782368	No	-1.38065	0.000487533	Yes	transcription factor 7 like 1 [Source:RGD Symbol;Acc:1311671]
ENSRNOG00000048894	LOC103690038	Translation	0.0426233	0.903388	No	-1.37954	0.0111818	Yes	zinc finger protein 569 [Source:RGD Symbol;Acc:9235705]
ENSRNOG00000046937	Zfp74	Translation	0.0426233	0.903388	No	-1.37954	0.0111818	Yes	zinc finger protein 74 [Source:RGD Symbol;Acc:1563223]
ENSRNOG00000050348	LOC684270	Translation	0.154141	0.293586	No	-1.37791	3.2791e-07	Yes	similar to isochorismatase domain containing 2 [Source:RGD Symbol;Acc:1592677]
ENSRNOG00000023035	Smim8	Translation	-0.0353424	0.652773	No	-1.37734	0.012948	Yes	small integral membrane protein 8 [Source:RGD Symbol;Acc:1305158]
ENSRNOG00000002501	Ddx3y	Translation	-0.149665	0.580544	No	-1.37697	0.0438918	Yes	DEAD-box helicase 3, Y-linked [Source:RGD Symbol;Acc:1309586]
ENSRNOG00000016204	Lrrc24	Translation	0.123401	0.516262	No	-1.37435	1.39169e-06	Yes	leucine rich repeat containing 24 [Source:RGD Symbol;Acc:1308720]
ENSRNOG00000022260	Senp1	Translation	-0.0263113	0.992107	No	-1.37335	1.37316e-08	Yes	SUMO specific peptidase 1 [Source:RGD Symbol;Acc:1310275]
ENSRNOG00000033734	Tnnt2	Translation	-0.911296	0.158747	No	-1.37307	0.00326893	Yes	troponin T2, cardiac type [Source:RGD Symbol;Acc:3882]
ENSRNOG00000029871	Slc8a3	Translation	0.027894	0.915199	No	-1.37255	0.0387392	Yes	solute carrier family 8 member A3 [Source:RGD Symbol;Acc:620197]
ENSRNOG00000032605	Rpl32	Translation	0	1	No	-1.37255	3.06107e-24	Yes	ribosomal protein L32 [Source:RGD Symbol;Acc:621203]
ENSRNOG00000010746	Rpl32	Translation	0.0166596	0.88181	No	-1.37255	3.06107e-24	Yes	ribosomal protein L32 [Source:RGD Symbol;Acc:621203]
ENSRNOG00000021261	Rassf2	Translation	0.214594	0.311347	No	-1.3718	0.0244414	Yes	Ras association domain family member 2 [Source:RGD Symbol;Acc:1305551]
ENSRNOG00000013734	Dnai1	Translation	-0.813345	0.0982084	No	-1.37084	0.0286066	Yes	dynein, axonemal, intermediate chain 1 [Source:RGD Symbol;Acc:1565671]
ENSRNOG00000019503	Rec8	Translation	-0.415037	0.777971	No	-1.37049	0.0244414	Yes	REC8 meiotic recombination protein [Source:RGD Symbol;Acc:1309376]
ENSRNOG00000011690	Rmdn3	Translation	0.0214845	0.941005	No	-1.37008	2.00973e-05	Yes	regulator of microtubule dynamics 3 [Source:RGD Symbol;Acc:1308697]
ENSRNOG00000039582	RGD1561161	Translation	0.345135	0.277681	No	-1.36923	0.00176742	Yes	similar to BC067074 protein [Source:RGD Symbol;Acc:1561161]
ENSRNOG00000052256	Dact3	Translation	0.368274	0.00287152	No	-1.36602	0.012948	Yes	dishevelled-binding antagonist of beta-catenin 3 [Source:RGD Symbol;Acc:1563892]
ENSRNOG00000001785	Etv5	Translation	-0.418981	4.98109e-07	No	-1.36478	1.62852e-13	Yes	ets variant 5 [Source:RGD Symbol;Acc:1309590]
ENSRNOG00000006623	Cd302	Translation	-0.0449364	0.769303	No	-1.36328	0.00176742	Yes	CD302 molecule [Source:RGD Symbol;Acc:1307606]
ENSRNOG00000048668	LOC100911305	Translation	0.113393	0.668746	No	-1.36325	0.0178401	Yes	methionine--tRNA ligase, mitochondrial-like [Source:RGD Symbol;Acc:6494075]
ENSRNOG00000050002	Mars2	Translation	0.113393	0.668746	No	-1.36325	0.0178401	Yes	methionyl-tRNA synthetase 2, mitochondrial [Source:RGD Symbol;Acc:1311527]
ENSRNOG00000006814	Klrg2	Translation	0.385493	0.578811	No	-1.36124	0.012948	Yes	killer cell lectin like receptor G2 [Source:RGD Symbol;Acc:1587495]
ENSRNOG00000001603	N6amt1	Translation	-0.0295645	0.811226	No	-1.36083	0.012948	Yes	N-6 adenine-specific DNA methyltransferase 1 [Source:RGD Symbol;Acc:1311843]
ENSRNOG00000013014	Cyba	Translation	-0.129989	0.424008	No	-1.36015	2.24535e-06	Yes	cytochrome b-245 alpha chain [Source:RGD Symbol;Acc:620573]
ENSRNOG00000050453	AABR07002848.1	Translation	0.152003	0.71089	No	-1.3598	0.000177643	Yes	-
ENSRNOG00000016917	Clcn1	Translation	0.122484	0.745251	No	-1.35669	0.00697792	Yes	chloride voltage-gated channel 1 [Source:RGD Symbol;Acc:2360]
ENSRNOG00000020371	Pgap2	Translation	0.0809361	0.66538	No	-1.35669	0.00288748	Yes	post-GPI attachment to proteins 2 [Source:RGD Symbol;Acc:619744]
ENSRNOG00000016628	Scgn	Translation	0.424108	0.34756	No	-1.35573	0.00794179	Yes	secretagogin, EF-hand calcium binding protein [Source:RGD Symbol;Acc:1303281]
ENSRNOG00000047045	LOC108348111	Translation	-0.0283436	0.627602	No	-1.35524	1.51576e-05	Yes	succinate dehydrogenase assembly factor 1, mitochondrial [Source:RGD Symbol;Acc:11365590]
ENSRNOG00000005353	Rybp	Translation	-0.19608	0.00719431	No	-1.35416	7.95439e-05	Yes	RING1 and YY1 binding protein [Source:RGD Symbol;Acc:1307077]
ENSRNOG00000027864	Ppia	Translation	0.0143673	0.8954	No	-1.35384	8.00816e-75	Yes	peptidylprolyl isomerase A [Source:RGD Symbol;Acc:3372]
ENSRNOG00000037137	Svip	Translation	0.0326144	0.856277	No	-1.35041	0.00697792	Yes	small VCP interacting protein [Source:RGD Symbol;Acc:1565432]
ENSRNOG00000004247	Nhp2	Translation	0.532132	0.318875	No	-1.34828	0.045166	Yes	NHP2 ribonucleoprotein [Source:RGD Symbol;Acc:1309435]
ENSRNOG00000039658	G4	Translation	-0.0135254	0.880365	No	-1.34425	3.16326e-06	Yes	G4 protein [Source:RGD Symbol;Acc:1303038]
ENSRNOG00000001575	Grik1	Translation	-0.0446318	0.534011	No	-1.34352	8.81442e-08	Yes	glutamate ionotropic receptor kainate type subunit 1 [Source:RGD Symbol;Acc:2732]
ENSRNOG00000059919	Mtg2	Translation	-0.0113898	0.867954	No	-1.34228	0.0052124	Yes	mitochondrial ribosome-associated GTPase 2 [Source:RGD Symbol;Acc:1359243]
ENSRNOG00000024363	Sertad1	Translation	-0.135156	0.0950222	No	-1.34019	2.37987e-06	Yes	SERTA domain containing 1 [Source:RGD Symbol;Acc:1549778]
ENSRNOG00000014455	LOC499136	Translation	0	1	No	-1.33622	9.23334e-18	Yes	LRRGT00021 [Source:RGD Symbol;Acc:1559542]
ENSRNOG00000051152	LOC102549817	Translation	0.742202	0.169628	No	-1.33568	0.0178401	Yes	zinc finger protein 124-like [Source:RGD Symbol;Acc:7645610]
ENSRNOG00000018384	Adam12	Translation	-0.00123996	0.911244	No	-1.3356	6.77099e-06	Yes	ADAM metallopeptidase domain 12 [Source:RGD Symbol;Acc:1583652]
ENSRNOG00000050190	Eng	Translation	-0.183625	0.293201	No	-1.33554	8.86461e-09	Yes	endoglin [Source:RGD Symbol;Acc:1593188]
ENSRNOG00000050231	Gng12	Translation	-0.238762	0.0904119	No	-1.33541	0.00024397	Yes	G protein subunit gamma 12 [Source:RGD Symbol;Acc:621516]
ENSRNOG00000002754	Areg	Translation	-0.229986	0.424823	No	-1.33252	0.00392053	Yes	amphiregulin [Source:RGD Symbol;Acc:2149]
ENSRNOG00000021794	Znhit2	Translation	0.0243747	0.913238	No	-1.32909	9.62872e-05	Yes	zinc finger, HIT-type containing 2 [Source:RGD Symbol;Acc:1307918]
ENSRNOG00000002207	Guf1	Translation	0.0499014	0.748821	No	-1.32873	8.34714e-05	Yes	GUF1 homolog, GTPase [Source:RGD Symbol;Acc:1310774]
ENSRNOG00000045992	Tlr8	Translation	-0.659295	0.060797	No	-1.32544	8.34714e-05	Yes	toll-like receptor 8 [Source:RGD Symbol;Acc:1590327]
ENSRNOG00000049551	AABR07043601.3	Translation	0	1	No	-1.32527	5.88636e-40	Yes	-
ENSRNOG00000018061	Tmem80	Translation	-0.0214015	0.726928	No	-1.32467	0.00217424	Yes	transmembrane protein 80 [Source:RGD Symbol;Acc:1308399]
ENSRNOG00000037476	Galnt9	Translation	0.0230142	0.896058	No	-1.32368	4.11011e-08	Yes	polypeptide N-acetylgalactosaminyltransferase 9 [Source:RGD Symbol;Acc:1311523]
ENSRNOG00000021105	Gabpb2	Translation	-0.128873	0.664642	No	-1.32193	0.0338473	Yes	GA binding protein transcription factor subunit beta 2 [Source:RGD Symbol;Acc:1565234]
ENSRNOG00000048660	Haspin	Translation	0.0828834	0.747969	No	-1.32193	0.00110718	Yes	histone H3 associated protein kinase [Source:RGD Symbol;Acc:1596276]
ENSRNOG00000058434	Cfap99	Translation	0.566815	0.186685	No	-1.32045	0.000825485	Yes	cilia and flagella associated protein 99 [Source:RGD Symbol;Acc:1564567]
ENSRNOG00000006122	Igf2bp1	Translation	-0.0671142	0.891477	No	-1.31895	0.045166	Yes	insulin-like growth factor 2 mRNA binding protein 1 [Source:RGD Symbol;Acc:708580]
ENSRNOG00000010301	Eif4e3	Translation	-0.0165335	0.820305	No	-1.31889	0.039583	Yes	eukaryotic translation initiation factor 4E family member 3 [Source:RGD Symbol;Acc:1586185]
ENSRNOG00000016795	Rabl6	Translation	-0.0597674	0.339303	No	-1.31824	9.05243e-12	Yes	RAB, member RAS oncogene family-like 6 [Source:RGD Symbol;Acc:1307615]
ENSRNOG00000000316	Sobp	Translation	0.0361464	0.846157	No	-1.31786	0.000956564	Yes	sine oculis binding protein homolog [Source:RGD Symbol;Acc:1560479]
ENSRNOG00000058130	Pym1	Translation	-0.056725	0.592704	No	-1.31762	0.000100151	Yes	PYM homolog 1, exon junction complex associated factor [Source:RGD Symbol;Acc:1306096]
ENSRNOG00000009347	Arhgap25	Translation	-0.142019	0.715109	No	-1.31626	0.0338473	Yes	Rho GTPase activating protein 25 [Source:RGD Symbol;Acc:1562105]
ENSRNOG00000001418	Znhit1	Translation	-0.0542254	0.477102	No	-1.31555	2.96409e-09	Yes	zinc finger, HIT-type containing 1 [Source:RGD Symbol;Acc:2322870]
ENSRNOG00000046276	Myh3	Translation	-0.425306	0.502628	No	-1.3155	0.00830725	Yes	myosin heavy chain 3 [Source:RGD Symbol;Acc:3138]
ENSRNOG00000020342	Samd11	Translation	1.08989	0.103625	No	-1.31464	0.0338473	Yes	sterile alpha motif domain containing 11 [Source:RGD Symbol;Acc:1310271]
ENSRNOG00000005698	Ndufa5	Translation	0.0439998	0.718141	No	-1.31115	0.000337724	Yes	NADH:ubiquinone oxidoreductase subunit A5 [Source:RGD Symbol;Acc:3155]
ENSRNOG00000002456	Hlf	Translation	0.451937	0.488853	No	-1.30905	0.00962861	Yes	HLF transcription factor, PAR bZIP family member [Source:RGD Symbol;Acc:1582828]
ENSRNOG00000047466	Bdnf	Translation	-0.194953	0.0452739	No	-1.30706	5.82711e-06	Yes	brain-derived neurotrophic factor [Source:RGD Symbol;Acc:2202]
ENSRNOG00000012815	Chst10	Translation	0.149696	0.245522	No	-1.30615	0.00830725	Yes	carbohydrate sulfotransferase 10 [Source:RGD Symbol;Acc:621216]
ENSRNOG00000009570	Pdxp	Translation	-0.167673	0.332763	No	-1.30599	0.00962861	Yes	pyridoxal phosphatase [Source:RGD Symbol;Acc:1586212]
ENSRNOG00000056697	Kcnab1	Translation	0.0279562	0.898658	No	-1.3051	0.000115566	Yes	potassium voltage-gated channel subfamily A member regulatory beta subunit 1 [Source:RGD Symbol;Acc:61827]
ENSRNOG00000032700	Zbtb34	Translation	-0.023811	0.854987	No	-1.30444	7.26579e-05	Yes	zinc finger and BTB domain containing 34 [Source:RGD Symbol;Acc:1596130]
ENSRNOG00000036885	Gbp3	Translation	0.377701	0.491291	No	-1.30415	0.039583	Yes	guanylate binding protein 3 [Source:RGD Symbol;Acc:1597766]
ENSRNOG00000001211	Gatd3a	Translation	-0.153255	0.00456502	No	-1.3035	3.11329e-09	Yes	glutamine amidotransferase like class 1 domain containing 3A [Source:RGD Symbol;Acc:1303003]
ENSRNOG00000016561	Pclaf	Translation	-0.262495	0.696188	No	-1.30231	0.00722389	Yes	PCNA clamp associated factor [Source:RGD Symbol;Acc:1303041]
ENSRNOG00000057212	AABR07043271.1	Translation	0	1	No	-1.30132	0.000460162	Yes	-
ENSRNOG00000016484	Gstk1	Translation	-0.164619	0.316969	No	-1.30048	0.00722389	Yes	glutathione S-transferase kappa 1 [Source:RGD Symbol;Acc:735188]
ENSRNOG00000013428	Atp6v0a4	Translation	0.122619	0.85339	No	-1.30039	0.00606249	Yes	ATPase H+ transporting V0 subunit a4 [Source:RGD Symbol;Acc:1305055]
ENSRNOG00000024889	Snip1	Translation	0.493996	0.896573	No	-1.29941	2.99131e-06	Yes	Smad nuclear interacting protein 1 [Source:RGD Symbol;Acc:1359268]
ENSRNOG00000046920	NEWGENE_1359268	Translation	-0.102236	0.963021	No	-1.29941	2.99131e-06	Yes	Smad nuclear interacting protein 1 [Source:RGD Symbol;Acc:11378778]
ENSRNOG00000014936	Ifitm2	Translation	-0.258423	0.0286907	No	-1.29616	0.00213107	Yes	interferon induced transmembrane protein 2 [Source:RGD Symbol;Acc:69332]
ENSRNOG00000057851	LOC680254	Translation	-0.180451	0.109551	No	-1.29606	0.00290914	Yes	hypothetical protein LOC680254 [Source:RGD Symbol;Acc:1594177]
ENSRNOG00000016723	Phpt1	Translation	-0.0565775	0.600844	No	-1.29533	0.00290914	Yes	phosphohistidine phosphatase 1 [Source:RGD Symbol;Acc:1311355]
ENSRNOG00000004104	Zkscan7	Translation	0.15788	0.469517	No	-1.28997	3.02439e-05	Yes	zinc finger with KRAB and SCAN domains 7 [Source:RGD Symbol;Acc:1305242]
ENSRNOG00000008600	Sytl1	Translation	-0.309147	0.0538213	No	-1.28896	0.00071332	Yes	synaptotagmin-like 1 [Source:RGD Symbol;Acc:1310715]
ENSRNOG00000019639	Pgpep1	Translation	0.00114876	0.896408	No	-1.28806	0.000460162	Yes	pyroglutamyl-peptidase I [Source:RGD Symbol;Acc:1303133]
ENSRNOG00000047557	LOC108349682	Translation	0	1	No	-1.28667	0.0450326	Yes	60S ribosomal protein L35a [Source:RGD Symbol;Acc:11401413]
ENSRNOG00000033625	AABR07027015.1	Translation	0	1	No	-1.28667	0.0450326	Yes	-
ENSRNOG00000049536	LOC108349682	Translation	0	1	No	-1.28667	0.0450326	Yes	60S ribosomal protein L35a [Source:RGD Symbol;Acc:11401413]
ENSRNOG00000032303	LOC103690996	Translation	-0.222252	0.510921	No	-1.28667	0.0450326	Yes	uncharacterized LOC103690996 [Source:RGD Symbol;Acc:9247033]
ENSRNOG00000049498	Nat2	Translation	0.468553	0.220506	No	-1.2844	0.00830725	Yes	N-acetyltransferase 2 [Source:RGD Symbol;Acc:70492]
ENSRNOG00000015980	Dclre1c	Translation	-0.0783284	0.687348	No	-1.27984	1.17808e-05	Yes	DNA cross-link repair 1C [Source:RGD Symbol;Acc:708574]
ENSRNOG00000010390	Hmbs	Translation	-0.0133005	0.8108	No	-1.27889	1.17808e-05	Yes	hydroxymethylbilane synthase [Source:RGD Symbol;Acc:2801]
ENSRNOG00000040024	AABR07028805.1	Translation	-7.51833	0.468443	No	-1.278	0.000164255	Yes	-
ENSRNOG00000005929	Them6	Translation	-0.183708	0.000417703	No	-1.27785	1.391e-11	Yes	thioesterase superfamily member 6 [Source:RGD Symbol;Acc:1359378]
ENSRNOG00000037452	AABR07042542.1	Translation	0.630766	0.576799	No	-1.27274	2.92165e-20	Yes	-
ENSRNOG00000017767	Mrvi1	Translation	-0.280108	0.693793	No	-1.27246	0.0211566	Yes	murine retrovirus integration site 1 homolog [Source:RGD Symbol;Acc:1309828]
ENSRNOG00000016800	Ss18	Translation	0.0753629	0.305815	No	-1.27095	0.0106965	Yes	SS18 subunit of BAF chromatin remodeling complex [Source:RGD Symbol;Acc:1311919]
ENSRNOG00000013380	Rhov	Translation	-0.17364	0.0532063	No	-1.27018	0.00249144	Yes	ras homolog family member V [Source:RGD Symbol;Acc:628824]
ENSRNOG00000025596	Ago4	Translation	0.108581	0.688622	No	-1.26887	0.0114976	Yes	argonaute RISC component 4 [Source:RGD Symbol;Acc:1304583]
ENSRNOG00000061902	Wbp1	Translation	0.702071	0.064342	No	-1.2671	0.00983472	Yes	WW domain binding protein 1 [Source:RGD Symbol;Acc:1304961]
ENSRNOG00000008720	LOC103692173	Translation	-0.180983	0.0538091	No	-1.2671	0.00983472	Yes	WW domain-binding protein 1 [Source:RGD Symbol;Acc:9309531]
ENSRNOG00000048199	Rps19l2	Translation	-0.0314792	0.376561	No	-1.26586	1.35087e-31	Yes	ribosomal protein S19-like2 [Source:RGD Symbol;Acc:68440]
ENSRNOG00000000957	Rpl21	Translation	-0.013144	0.655874	No	-1.26514	3.72494e-19	Yes	ribosomal protein L21 [Source:RGD Symbol;Acc:68390]
ENSRNOG00000019908	Lamtor2	Translation	-0.0026648	0.878255	No	-1.26468	0.0163735	Yes	late endosomal/lysosomal adaptor, MAPK and MTOR activator 2 [Source:RGD Symbol;Acc:1562501]
ENSRNOG00000014658	Zfp423	Translation	-0.376218	0.0587206	No	-1.26434	0.00627882	Yes	zinc finger protein 423 [Source:RGD Symbol;Acc:621664]
ENSRNOG00000033837	Cdh9	Translation	-0.0970987	0.803534	No	-1.26388	0.00537739	Yes	cadherin 9 [Source:RGD Symbol;Acc:1308343]
ENSRNOG00000008546	Mrpl35	Translation	0.0510938	0.766648	No	-1.26286	1.91873e-06	Yes	mitochondrial ribosomal protein L35 [Source:RGD Symbol;Acc:1307065]
ENSRNOG00000028782	RGD1565498	Translation	0.152703	0.247569	No	-1.26274	0.000103233	Yes	similar to Hypothetical protein LOC270802 [Source:RGD Symbol;Acc:1565498]
ENSRNOG00000003504	Rnaseh2a	Translation	-0.0857668	0.368725	No	-1.26266	6.62443e-05	Yes	ribonuclease H2, subunit A [Source:RGD Symbol;Acc:1307248]
ENSRNOG00000008237	Unc13b	Translation	-0.131812	0.0405551	No	-1.26191	2.35408e-14	Yes	unc-13 homolog B [Source:RGD Symbol;Acc:619723]
ENSRNOG00000018054	F2rl2	Translation	-0.543065	0.000380761	No	-1.26164	0.00845113	Yes	coagulation factor II (thrombin) receptor-like 2 [Source:RGD Symbol;Acc:620871]
ENSRNOG00000001852	Ergic2	Translation	0.0712907	0.454672	No	-1.26153	9.40596e-08	Yes	ERGIC and golgi 2 [Source:RGD Symbol;Acc:1310606]
ENSRNOG00000043192	Hacd1	Translation	-0.285754	0.504303	No	-1.26065	0.0450326	Yes	3-hydroxyacyl-CoA dehydratase 1 [Source:RGD Symbol;Acc:1595507]
ENSRNOG00000000504	Fance	Translation	-0.0109526	0.922276	No	-1.26044	0.0211566	Yes	FA complementation group E [Source:RGD Symbol;Acc:1561045]
ENSRNOG00000013847	Nova2	Translation	0.0733078	0.842631	No	-1.25939	0.0133796	Yes	NOVA alternative splicing regulator 2 [Source:RGD Symbol;Acc:1308032]
ENSRNOG00000001861	Ydjc	Translation	-0.0575853	0.445945	No	-1.25913	0.00949044	Yes	YdjC chitooligosaccharide deacetylase homolog [Source:RGD Symbol;Acc:1359227]
ENSRNOG00000001728	Fam43a	Translation	-0.0501522	0.594913	No	-1.25876	1.15996e-19	Yes	family with sequence similarity 43, member A [Source:RGD Symbol;Acc:1304790]
ENSRNOG00000002983	Nf1x	Translation	0.247399	0.210312	No	-1.25873	1.21189e-08	Yes	nuclear factor 1 X [Source:RGD Symbol;Acc:69080]
ENSRNOG00000020946	Ccdc12	Translation	0.133442	0.489801	No	-1.25231	6.64011e-08	Yes	coiled-coil domain containing 12 [Source:RGD Symbol;Acc:1306081]
ENSRNOG00000034007	Nr3c2	Translation	-0.0990798	0.774243	No	-1.25192	0.0450326	Yes	nuclear receptor subfamily 3, group C, member 2 [Source:RGD Symbol;Acc:3094]
ENSRNOG00000046231	Cacna1s	Translation	-0.103093	0.820557	No	-1.24793	0.00730444	Yes	calcium voltage-gated channel subunit alpha1 S [Source:RGD Symbol;Acc:70983]
ENSRNOG00000052141	Rps10l1	Translation	-0.0312913	0.596352	No	-1.24725	9.22296e-13	Yes	ribosomal protein S10-like 1 [Source:RGD Symbol;Acc:2323006]
ENSRNOG00000051470	Card9	Translation	-0.214908	0.212377	No	-1.24606	2.25745e-05	Yes	caspase recruitment domain family, member 9 [Source:RGD Symbol;Acc:708370]
ENSRNOG00000022712	Bend7	Translation	-0.293978	0.346845	No	-1.24479	7.83144e-05	Yes	BEN domain containing 7 [Source:RGD Symbol;Acc:1305898]
ENSRNOG00000012550	Uqcrh	Translation	0.202283	0.0543114	No	-1.24416	1.03829e-25	Yes	ubiquinol-cytochrome c reductase hinge protein [Source:RGD Symbol;Acc:1305987]
ENSRNOG00000008165	Tpx2	Translation	0.118919	0.45212	No	-1.2436	2.66291e-08	Yes	TPX2, microtubule nucleation factor [Source:RGD Symbol;Acc:1311894]
ENSRNOG00000059748	Hist1h2ac	Translation	0.219846	0.718175	No	-1.24209	1.10704e-27	Yes	histone cluster 1 H2A family member C [Source:RGD Symbol;Acc:1597155]
ENSRNOG00000018881	Rnasek	Translation	-0.019729	0.513004	No	-1.24134	2.13712e-11	Yes	ribonuclease K [Source:RGD Symbol;Acc:1305687]
ENSRNOG00000010253	Cd163	Translation	-0.393018	0.000457027	No	-1.23628	3.17846e-15	Yes	CD163 molecule [Source:RGD Symbol;Acc:1310382]
ENSRNOG00000023799	Pak1ip1	Translation	0.0913283	0.535524	No	-1.23568	0.00159659	Yes	PAK1 interacting protein 1 [Source:RGD Symbol;Acc:1565353]
ENSRNOG00000010699	Trim43a	Translation	0.0370893	0.935832	No	-1.23298	0.00186196	Yes	tripartite motif-containing 43A [Source:RGD Symbol;Acc:1561074]
ENSRNOG00000002791	Bcl2	Translation	-0.0150496	0.94048	No	-1.2304	0.000620771	Yes	BCL2, apoptosis regulator [Source:RGD Symbol;Acc:2199]
ENSRNOG00000010838	Araf	Translation	-0.021765	0.61734	No	-1.22957	9.9912e-19	Yes	A-Raf proto-oncogene, serine/threonine kinase [Source:RGD Symbol;Acc:2148]
ENSRNOG00000000187	Csf2rb	Translation	-0.309328	0.210629	No	-1.22811	0.0115624	Yes	colony stimulating factor 2 receptor beta common subunit [Source:RGD Symbol;Acc:620189]
ENSRNOG00000014869	Wdr31	Translation	-0.0537997	0.834515	No	-1.22729	0.00606249	Yes	WD repeat domain 31 [Source:RGD Symbol;Acc:1309367]
ENSRNOG00000061612	Zfp184	Translation	0.068387	0.502023	No	-1.2271	6.21808e-12	Yes	zinc finger protein 184 [Source:RGD Symbol;Acc:1304798]
ENSRNOG00000039390	Slc37a2	Translation	-0.327701	0.0398435	No	-1.22699	3.14304e-09	Yes	solute carrier family 37 member 2 [Source:RGD Symbol;Acc:1564160]
ENSRNOG00000006893	Ppm1k	Translation	0.0701072	0.98064	No	-1.22646	6.81546e-07	Yes	protein phosphatase, Mg2+/Mn2+ dependent, 1K [Source:RGD Symbol;Acc:1308501]
ENSRNOG00000025691	Pla2g7	Translation	-0.268579	0.159511	No	-1.22607	2.49673e-23	Yes	phospholipase A2 group VII [Source:RGD Symbol;Acc:1310734]
ENSRNOG00000014066	Jade1	Translation	-0.101585	0.374426	No	-1.22588	1.4579e-05	Yes	jade family PHD finger 1 [Source:RGD Symbol;Acc:1306920]
ENSRNOG00000058589	AABR07046778.1	Translation	0	1	No	-1.22404	4.2651e-86	Yes	-
ENSRNOG00000050563	Sub1	Translation	-0.0203021	0.601623	No	-1.2219	4.56946e-19	Yes	SUB1 homolog, transcriptional regulator [Source:RGD Symbol;Acc:621582]
ENSRNOG00000021475	Ldah	Translation	0.0793358	0.447737	No	-1.22165	0.0133928	Yes	lipid droplet associated hydrolase [Source:RGD Symbol;Acc:1311648]
ENSRNOG00000010435	Nupl2	Translation	-0.113595	0.428481	No	-1.22144	0.0133928	Yes	nucleoporin like 2 [Source:RGD Symbol;Acc:1560934]
ENSRNOG00000029865	Prss56	Translation	-0.185598	0.431891	No	-1.21909	0.0288673	Yes	serine protease 56 [Source:RGD Symbol;Acc:1563955]
ENSRNOG00000010840	Adamtsl3	Translation	-0.448274	0.085399	No	-1.21842	0.0155629	Yes	ADAMTS-like 3 [Source:RGD Symbol;Acc:1305155]
ENSRNOG00000003081	Ribc1	Translation	-0.164097	0.328583	No	-1.21319	3.63543e-05	Yes	RIB43A domain with coiled-coils 1 [Source:RGD Symbol;Acc:1359621]
ENSRNOG00000001869	Rab44	Translation	0.169925	0.686017	No	-1.21242	2.72939e-06	Yes	RAB44, member RAS oncogene family [Source:RGD Symbol;Acc:1560150]
ENSRNOG00000038047	Mt1	Translation	0.109235	0.465972	No	-1.21222	0.00251556	Yes	metallothionein 1 [Source:RGD Symbol;Acc:3117]
ENSRNOG00000010496	Med17	Translation	0.0314439	0.867368	No	-1.21085	3.76649e-09	Yes	mediator complex subunit 17 [Source:RGD Symbol;Acc:1311120]
ENSRNOG00000017093	Pxdc1	Translation	0.317863	0.0666495	No	-1.21063	0.0338473	Yes	PX domain containing 1 [Source:RGD Symbol;Acc:1311307]
ENSRNOG00000020401	Adcy4	Translation	0.0623965	0.873011	No	-1.20597	0.00844482	Yes	adenylate cyclase 4 [Source:RGD Symbol;Acc:2034]
ENSRNOG00000000105	Cplx2	Translation	-0.209404	1.88648e-06	No	-1.20198	0.000744589	Yes	complexin 2 [Source:RGD Symbol;Acc:70945]
ENSRNOG00000020975	Mrpl49	Translation	-0.0932491	0.216867	No	-1.19827	0.00398499	Yes	mitochondrial ribosomal protein L49 [Source:RGD Symbol;Acc:1309920]
ENSRNOG00000006410	Akap5	Translation	0.103505	0.852485	No	-1.19704	0.00398499	Yes	A-kinase anchoring protein 5 [Source:RGD Symbol;Acc:620829]
ENSRNOG00000014532	Lbp	Translation	-0.225609	0.153049	No	-1.19537	3.22786e-09	Yes	lipopolysaccharide binding protein [Source:RGD Symbol;Acc:61865]
ENSRNOG00000036660	Fn3krp	Translation	-0.11152	0.272059	No	-1.19291	0.0114271	Yes	fructosamine-3-kinase-related protein [Source:RGD Symbol;Acc:1304570]
ENSRNOG00000017746	Pard6a	Translation	-0.548893	0.118732	No	-1.19078	0.0133796	Yes	par-6 family cell polarity regulator alpha [Source:RGD Symbol;Acc:1303273]
ENSRNOG00000061995	Grtp1	Translation	-0.0935864	0.589177	No	-1.19002	0.000642811	Yes	growth hormone regulated TBC protein 1 [Source:RGD Symbol;Acc:1309210]
ENSRNOG00000045574	Morn3	Translation	0.415037	0.818404	No	-1.18934	0.0133796	Yes	MORN repeat containing 3 [Source:RGD Symbol;Acc:1583091]
ENSRNOG00000031661	Zfp839	Translation	-0.419483	0.0743995	No	-1.187	0.000301425	Yes	zinc finger protein 839 [Source:RGD Symbol;Acc:1562557]
ENSRNOG00000012481	Ppm1j	Translation	-0.16825	0.0631604	No	-1.1861	4.36914e-06	Yes	protein phosphatase, Mg2+/Mn2+ dependent, 1J [Source:RGD Symbol;Acc:1359104]
ENSRNOG00000008035	Cinp	Translation	0.0260711	0.83766	No	-1.18587	0.0154553	Yes	cyclin-dependent kinase 2-interacting protein [Source:RGD Symbol;Acc:1563395]
ENSRNOG00000017601	Srd5a1	Translation	-0.0235997	0.718323	No	-1.18283	0.00250722	Yes	steroid 5 alpha-reductase 1 [Source:RGD Symbol;Acc:3757]
ENSRNOG00000049649	Hist1h2ah	Translation	-0.902153	0.387322	No	-1.18269	3.76115e-39	Yes	histone cluster 1 H2A family member H [Source:RGD Symbol;Acc:1594367]
ENSRNOG00000007426	Tmem64	Translation	-0.450021	0.103797	No	-1.182	0.0181217	Yes	transmembrane protein 64 [Source:RGD Symbol;Acc:1596128]
ENSRNOG00000028581	Ccdc138	Translation	0.185215	0.635902	No	-1.18117	0.0154553	Yes	coiled-coil domain containing 138 [Source:RGD Symbol;Acc:1566050]
ENSRNOG00000005388	Rassf3	Translation	-0.0554324	0.657789	No	-1.17961	0.0181217	Yes	Ras association domain family member 3 [Source:RGD Symbol;Acc:1311450]
ENSRNOG00000018296	Anapc10	Translation	0.203938	0.123058	No	-1.17706	0.0211566	Yes	anaphase promoting complex subunit 10 [Source:RGD Symbol;Acc:1308936]
ENSRNOG00000015059	Mcfd2	Translation	-0.00367716	0.945859	No	-1.17447	0.0211566	Yes	multiple coagulation factor deficiency 2 [Source:RGD Symbol;Acc:628690]
ENSRNOG00000054374	Smim29	Translation	-0.143806	0.299317	No	-1.17407	0.000122794	Yes	small integral membrane protein 29 [Source:RGD Symbol;Acc:1564450]
ENSRNOG00000003769	Tmem163	Translation	0.0722914	0.56484	No	-1.17386	0.000745623	Yes	transmembrane protein 163 [Source:RGD Symbol;Acc:1306212]
ENSRNOG00000050741	Rbm4	Translation	0.0787374	0.49856	No	-1.17344	0.0270244	Yes	RNA binding motif protein 4 [Source:RGD Symbol;Acc:1306891]
ENSRNOG00000022164	Zscan2	Translation	-0.189617	0.395141	No	-1.17235	0.000870624	Yes	zinc finger and SCAN domain containing 2 [Source:RGD Symbol;Acc:1584548]
ENSRNOG00000038066	Fam155b	Translation	0.077316	0.374215	No	-1.17232	0.00398827	Yes	family with sequence similarity 155, member B [Source:RGD Symbol;Acc:1584125]
ENSRNOG00000018639	Zfand2b	Translation	-0.228216	0.0145671	No	-1.17076	1.70255e-12	Yes	zinc finger AN1-type containing 2B [Source:RGD Symbol;Acc:1306260]
ENSRNOG00000007784	Bloc1s1	Translation	-0.179591	0.105504	No	-1.17032	0.000870624	Yes	biogenesis of lysosomal organelles complex-1, subunit 1 [Source:RGD Symbol;Acc:1307564]
ENSRNOG00000031346	Ift22	Translation	-0.265784	0.0205948	No	-1.16967	0.00460403	Yes	intraflagellar transport 22 [Source:RGD Symbol;Acc:1305370]
ENSRNOG00000023538	Aldh5a1	Translation	-0.0299751	0.731569	No	-1.16848	0.00728735	Yes	aldehyde dehydrogenase 5 family, member A1 [Source:RGD Symbol;Acc:621422]
ENSRNOG00000050137	Ajap1	Translation	0.199796	0.0599396	No	-1.16672	0.0334908	Yes	adherens junctions associated protein 1 [Source:RGD Symbol;Acc:1590138]
ENSRNOG00000018775	Cystm1	Translation	0.071164	0.799982	No	-1.16589	9.10168e-05	Yes	cysteine-rich transmembrane module containing 1 [Source:MGI Symbol;Acc:MGI:1913310]
ENSRNOG00000011923	Mgarp	Translation	0.0631938	0.869046	No	-1.16513	0.0392594	Yes	mitochondria-localized glutamic acid-rich protein [Source:RGD Symbol;Acc:1586369]
ENSRNOG00000009928	Bckdhb	Translation	0.00909779	0.99781	No	-1.16341	0.00728735	Yes	branched chain keto acid dehydrogenase E1 subunit beta [Source:RGD Symbol;Acc:2197]
ENSRNOG00000015517	Zfp444	Translation	-0.0026423	0.716281	No	-1.16327	7.85014e-05	Yes	zinc finger protein 444 [Source:RGD Symbol;Acc:1304847]
ENSRNOG00000037456	P2rx2	Translation	0.15978	0.643631	No	-1.16309	0.0105304	Yes	purinergic receptor P2X 2 [Source:RGD Symbol;Acc:620251]
ENSRNOG00000017155	Nck2	Translation	0.0752186	0.391639	No	-1.16171	0.000404936	Yes	NCK adaptor protein 2 [Source:RGD Symbol;Acc:1305965]
ENSRNOG00000046600	AABR07015066.1	Translation	0	1	No	-1.16043	0	Yes	-
ENSRNOG00000055956	AABR07015078.1	Translation	0	1	No	-1.16043	0	Yes	-
ENSRNOG00000059586	AABR07015080.2	Translation	0	1	No	-1.16043	0	Yes	-
ENSRNOG00000060896	AABR07063424.1	Translation	0	1	No	-1.16043	0	Yes	-
ENSRNOG00000056747	AABR07015055.1	Translation	0	1	No	-1.16043	0	Yes	-
ENSRNOG00000017538	Lrrc27	Translation	-0.384341	0.256463	No	-1.15978	0.0316877	Yes	leucine rich repeat containing 27 [Source:RGD Symbol;Acc:1559981]
ENSRNOG00000017127	Rpl28	Translation	0.0243658	0.787178	No	-1.15892	2.03443e-10	Yes	ribosomal protein L28 [Source:RGD Symbol;Acc:621193]
ENSRNOG00000006086	Lynx1	Translation	-0.209011	3.97473e-05	No	-1.15611	2.00822e-07	Yes	Ly6/neurotoxin 1 [Source:RGD Symbol;Acc:1312017]
ENSRNOG00000058372	Ac1576	Translation	0.622437	0.475358	No	-1.15151	1.2538e-54	Yes	uncharacterized LOC102552783 [Source:RGD Symbol;Acc:7502825]
ENSRNOG00000037402	Cops9	Translation	-0.168296	0.0373446	No	-1.1464	9.12287e-06	Yes	COP9 signalosome subunit 9 [Source:RGD Symbol;Acc:1596701]
ENSRNOG00000021096	Tmem143	Translation	0.128061	0.407467	No	-1.14296	1.45504e-06	Yes	transmembrane protein 143 [Source:RGD Symbol;Acc:1305013]
ENSRNOG00000042261	Hdgf	Translation	-0.0474887	0.310676	No	-1.14294	2.71323e-10	Yes	heparin binding growth factor [Source:MGI Symbol;Acc:MGI:1194494]
ENSRNOG00000013604	Gpx4	Translation	-0.0222098	0.413187	No	-1.14226	0.000172075	Yes	glutathione peroxidase 4 [Source:RGD Symbol;Acc:69226]
ENSRNOG00000001060	Snrnp35	Translation	-0.0960229	0.483112	No	-1.14111	0.00019201	Yes	small nuclear ribonucleoprotein U11/U12 subunit 35 [Source:RGD Symbol;Acc:1310724]
ENSRNOG00000010100	Tyw5	Translation	-0.0581709	0.740469	No	-1.14052	4.35353e-07	Yes	tRNA-yW synthesizing protein 5 [Source:RGD Symbol;Acc:1311269]
ENSRNOG00000019574	Cuedc2	Translation	0.178337	0.408797	No	-1.14045	1.95939e-05	Yes	CUE domain containing 2 [Source:RGD Symbol;Acc:1308096]
ENSRNOG00000006663	Usp2	Translation	-0.121198	0.14752	No	-1.14034	1.028e-05	Yes	ubiquitin specific peptidase 2 [Source:RGD Symbol;Acc:621073]
ENSRNOG00000060988	Kcnc4	Translation	-0.377673	1.25602e-07	No	-1.13916	4.41446e-09	Yes	potassium voltage-gated channel subfamily C member 4 [Source:RGD Symbol;Acc:1589169]
ENSRNOG00000002632	Naca	Translation	0.0214622	0.820783	No	-1.13894	1.71273e-19	Yes	nascent polypeptide associated complex subunit alpha [Source:RGD Symbol;Acc:1308642]
ENSRNOG00000059799	Ficd	Translation	-0.133214	0.138867	No	-1.13872	7.65855e-05	Yes	FIC domain containing [Source:RGD Symbol;Acc:1359391]
ENSRNOG00000034287	AABR07035916.1	Translation	0.652077	0.717766	No	-1.13865	0.000392803	Yes	autism susceptibility 2 protein-like [Source:NCBI gene;Acc:103691310]
ENSRNOG00000053845	Hist1h2bl	Translation	2.07529	0.497602	No	-1.13693	0.000253516	Yes	histone cluster 1 H2B family member l [Source:RGD Symbol;Acc:1308088]
ENSRNOG00000047970	Lyrm4	Translation	0.211044	0.175347	No	-1.13693	0.0241382	Yes	LYR motif containing 4 [Source:RGD Symbol;Acc:7672286]
ENSRNOG00000017188	Cyp27a1	Translation	-0.136113	0.545278	No	-1.13691	0.00624625	Yes	cytochrome P450, family 27, subfamily a, polypeptide 1 [Source:RGD Symbol;Acc:727915]
ENSRNOG00000007285	Tp53rk	Translation	0.160313	0.463677	No	-1.136	0.0013312	Yes	TP53 regulating kinase [Source:RGD Symbol;Acc:1304911]
ENSRNOG00000018653	Pfdn1	Translation	0.0599738	0.53363	No	-1.13477	0.000103653	Yes	prefoldin subunit 1 [Source:RGD Symbol;Acc:1305603]
ENSRNOG00000016530	Nsa2	Translation	0.0351035	0.740753	No	-1.13444	0.00114557	Yes	NSA2 ribosome biogenesis factor [Source:RGD Symbol;Acc:621335]
ENSRNOG00000009397	Kbtbd4	Translation	0.0627748	0.778514	No	-1.13311	0.00217424	Yes	kelch repeat and BTB domain containing 4 [Source:RGD Symbol;Acc:1310234]
ENSRNOG00000038297	Plekhd1	Translation	-0.296817	0.0345138	No	-1.13297	0.00385917	Yes	pleckstrin homology and coiled-coil domain containing D1 [Source:RGD Symbol;Acc:1566112]
ENSRNOG00000042449	LOC100362023	Translation	-0.0342237	0.292734	No	-1.13285	0.00385917	Yes	CDC42 small effector 2-like [Source:RGD Symbol;Acc:2318957]
ENSRNOG00000006783	Neb	Translation	-0.0677446	0.727911	No	-1.13006	1.79039e-07	Yes	nebulin [Source:RGD Symbol;Acc:1311134]
ENSRNOG00000007636	Cadps2	Translation	0.0804498	0.793471	No	-1.12949	0.000120637	Yes	calcium dependent secretion activator 2 [Source:RGD Symbol;Acc:1559440]
ENSRNOG00000030055	Vamp3	Translation	0.329554	2.65411e-06	No	-1.12909	5.81887e-06	Yes	vesicle-associated membrane protein 3 [Source:RGD Symbol;Acc:61880]
ENSRNOG00000006709	Pzp	Translation	0.793549	0.264084	No	-1.12873	0.0172305	Yes	pregnancy-zone protein [Source:RGD Symbol;Acc:628643]
ENSRNOG00000006973	RGD1307947	Translation	-0.00798726	0.282683	No	-1.12829	0.000195777	Yes	similar to RIKEN cDNA C430008C19 [Source:RGD Symbol;Acc:1307947]
ENSRNOG00000014550	Plcxd3	Translation	0.0442159	0.84048	No	-1.12663	0.00446484	Yes	phosphatidylinositol-specific phospholipase C, X domain containing 3 [Source:RGD Symbol;Acc:1308448]
ENSRNOG00000001449	Pom121	Translation	0.0681268	0.411897	No	-1.12476	8.07611e-10	Yes	POM121 transmembrane nucleoporin [Source:RGD Symbol;Acc:620680]
ENSRNOG00000061317	AABR07011733.1	Translation	-0.0837513	0.822892	No	-1.12264	1.00134e-108	Yes	-
ENSRNOG00000003470	Fundc1	Translation	-0.0606456	0.406915	No	-1.12215	0.0438951	Yes	FUN14 domain containing 1 [Source:RGD Symbol;Acc:1563372]
ENSRNOG00000009343	Evpl	Translation	-0.14066	0.577544	No	-1.11958	0.00240979	Yes	envoplakin [Source:RGD Symbol;Acc:1306141]
ENSRNOG00000019727	Dph3	Translation	-0.0330065	0.598599	No	-1.11716	0.00615947	Yes	diphthamide biosynthesis 3 [Source:RGD Symbol;Acc:1590566]
ENSRNOG00000045665	Amigo1	Translation	-0.106246	0.193446	No	-1.11548	0.00282171	Yes	adhesion molecule with Ig like domain 1 [Source:RGD Symbol;Acc:1303079]
ENSRNOG00000018326	Pgls	Translation	0.0106534	0.977934	No	-1.11476	0.00114557	Yes	6-phosphogluconolactonase [Source:RGD Symbol;Acc:1307001]
ENSRNOG00000018657	Scrn3	Translation	-0.102774	0.164002	No	-1.11396	0.00367104	Yes	secernin 3 [Source:RGD Symbol;Acc:1305064]
ENSRNOG00000019752	Slc29a1	Translation	-0.0289922	0.845907	No	-1.11329	0.000161804	Yes	solute carrier family 29 member 1 [Source:RGD Symbol;Acc:61899]
ENSRNOG00000001360	Stag3	Translation	0.465664	0.466071	No	-1.11289	0.0202443	Yes	stromal antigen 3 [Source:RGD Symbol;Acc:621333]
ENSRNOG00000051606	AABR07009106.1	Translation	-0.150942	0.517787	No	-1.11113	0.00745559	Yes	zinc finger protein 457-like [Source:NCBI gene;Acc:100360380]
ENSRNOG00000007528	Kcnh7	Translation	-0.0958317	0.663716	No	-1.11002	2.25745e-05	Yes	potassium voltage-gated channel subfamily H member 7 [Source:RGD Symbol;Acc:621112]
ENSRNOG00000048273	Apod	Translation	-0.103782	0.571117	No	-1.10824	3.49725e-06	Yes	apolipoprotein D [Source:RGD Symbol;Acc:2137]
ENSRNOG00000001611	Rpl24	Translation	0.0207679	0.911613	No	-1.10507	2.53953e-12	Yes	ribosomal protein L24 [Source:RGD Symbol;Acc:621191]
ENSRNOG00000019802	Zfp428	Translation	0.0463387	0.82105	No	-1.10383	0.000281415	Yes	zinc finger protein 428 [Source:RGD Symbol;Acc:1564862]
ENSRNOG00000028585	Tceal8	Translation	-0.00266082	0.831693	No	-1.10271	3.56834e-10	Yes	transcription elongation factor A like 8 [Source:RGD Symbol;Acc:1359631]
ENSRNOG00000042427	Gskip	Translation	0.0369823	0.784994	No	-1.10264	0.00111378	Yes	GSK3B interacting protein [Source:RGD Symbol;Acc:1308470]
ENSRNOG00000023411	Vsig10l	Translation	-0.02551	0.724981	No	-1.10257	0.000338848	Yes	V-set and immunoglobulin domain containing 10 like [Source:RGD Symbol;Acc:1564982]
ENSRNOG00000003242	Gulp1	Translation	0.068291	0.732662	No	-1.09708	4.01026e-05	Yes	GULP PTB domain containing engulfment adaptor 1 [Source:RGD Symbol;Acc:1306380]
ENSRNOG00000016636	Lpin3	Translation	-0.234713	0.208139	No	-1.09702	0.0276358	Yes	lipin 3 [Source:RGD Symbol;Acc:1588534]
ENSRNOG00000049289	Robo4	Translation	-2.84435	0.30378	No	-1.09686	4.73914e-07	Yes	roundabout guidance receptor 4 [Source:RGD Symbol;Acc:727947]
ENSRNOG00000003386	Rbfox3	Translation	-0.0403971	0.596995	No	-1.09651	4.86403e-05	Yes	RNA binding fox-1 homolog 3 [Source:RGD Symbol;Acc:1560070]
ENSRNOG00000001692	Chaf1b	Translation	0.119739	0.783503	No	-1.09651	0.0325884	Yes	chromatin assembly factor 1 subunit B [Source:RGD Symbol;Acc:1307634]
ENSRNOG00000008691	Ick	Translation	-0.148497	0.103309	No	-1.09642	4.68052e-06	Yes	intestinal cell kinase [Source:RGD Symbol;Acc:71050]
ENSRNOG00000010556	Intu	Translation	0.44231	0.414064	No	-1.09433	0.0133796	Yes	inturned planar cell polarity protein [Source:MGI Symbol;Acc:MGI:2443752]
ENSRNOG00000021702	Mcmdc2	Translation	-0.060968	0.392774	No	-1.09422	0.0226901	Yes	minichromosome maintenance domain containing 2 [Source:RGD Symbol;Acc:1561068]
ENSRNOG00000011290	Tm2d3	Translation	0.112894	0.867847	No	-1.09348	1.17817e-05	Yes	TM2 domain containing 3 [Source:RGD Symbol;Acc:1564929]
ENSRNOG00000037673	AABR07071891.2	Translation	0.05111	0.512461	No	-1.09331	1.3392e-12	Yes	-
ENSRNOG00000024975	Atp8b3	Translation	-0.807355	0.347498	No	-1.09115	0.0325884	Yes	ATPase phospholipid transporting 8B3 [Source:RGD Symbol;Acc:1307622]
ENSRNOG00000008752	Nrf1	Translation	0.0907655	0.869732	No	-1.0911	3.90052e-05	Yes	nuclear respiratory factor 1 [Source:RGD Symbol;Acc:1304603]
ENSRNOG00000011451	Lrp3	Translation	0.00446844	0.918773	No	-1.0906	0.000179489	Yes	LDL receptor related protein 3 [Source:RGD Symbol;Acc:619729]
ENSRNOG00000032919	Zfp105	Translation	0.132326	0.357466	No	-1.0902	8.568e-09	Yes	zinc finger protein 105 [Source:RGD Symbol;Acc:1309905]
ENSRNOG00000014058	Tomm22	Translation	0.0439367	0.6807	No	-1.09005	0.00491066	Yes	translocase of outer mitochondrial membrane 22 [Source:RGD Symbol;Acc:1303260]
ENSRNOG00000008291	Thumpd2	Translation	-0.14439	0.58394	No	-1.08995	0.00591376	Yes	THUMP domain containing 2 [Source:RGD Symbol;Acc:1306878]
ENSRNOG00000015906	Tgif1	Translation	-0.221951	0.116692	No	-1.08833	1.15147e-06	Yes	TGFB-induced factor homeobox 1 [Source:RGD Symbol;Acc:1310517]
ENSRNOG00000016037	Mafb	Translation	-0.471394	0.00356867	No	-1.08704	9.92067e-05	Yes	MAF bZIP transcription factor B [Source:RGD Symbol;Acc:2982]
ENSRNOG00000033863	Ajm1	Translation	0.158011	0.30304	No	-1.08612	0.000206887	Yes	apical junction component 1 homolog [Source:RGD Symbol;Acc:1560470]
ENSRNOG00000002117	Barhl2	Translation	-0.309345	0.0172019	No	-1.08595	0.000446267	Yes	BarH-like homeobox 2 [Source:RGD Symbol;Acc:620726]
ENSRNOG00000002569	Mrps14	Translation	0.106447	0.366545	No	-1.08583	0.000949438	Yes	mitochondrial ribosomal protein S14 [Source:RGD Symbol;Acc:1309432]
ENSRNOG00000046629	AABR07048419.2	Translation	0.342421	0.171293	No	-1.08566	0.00175121	Yes	Zfp37 pseudo [Source:NCBI gene;Acc:100363405]
ENSRNOG00000054689	Cox7b	Translation	-0.000365035	0.915318	No	-1.08441	0.000446267	Yes	cytochrome c oxidase subunit 7B [Source:RGD Symbol;Acc:727789]
ENSRNOG00000008309	Rpa3	Translation	0.429358	0.0255282	No	-1.08399	0.00577493	Yes	replication protein A3 [Source:RGD Symbol;Acc:1306810]
ENSRNOG00000000277	Tet1	Translation	0.481127	0.279045	No	-1.08246	0.0312888	Yes	tet methylcytosine dioxygenase 1 [Source:RGD Symbol;Acc:1310993]
ENSRNOG00000017876	Dnajc21	Translation	-0.0648195	0.595957	No	-1.08192	6.228e-05	Yes	DnaJ heat shock protein family (Hsp40) member C21 [Source:RGD Symbol;Acc:621729]
ENSRNOG00000026662	Plekhf2	Translation	0.0530112	0.738318	No	-1.08092	0.0497458	Yes	pleckstrin homology and FYVE domain containing 2 [Source:RGD Symbol;Acc:1312029]
ENSRNOG00000024630	Igsf23	Translation	-0.506388	0.0505897	No	-1.07887	0.0264516	Yes	immunoglobulin superfamily, member 23 [Source:RGD Symbol;Acc:1564357]
ENSRNOG00000008177	Pim2	Translation	-0.150924	0.177392	No	-1.07876	0.00949044	Yes	Pim-2 proto-oncogene, serine/threonine kinase [Source:RGD Symbol;Acc:1560759]
ENSRNOG00000009220	Tmem17	Translation	0.14458	0.215705	No	-1.0787	2.13299e-06	Yes	transmembrane protein 17 [Source:RGD Symbol;Acc:1310566]
ENSRNOG00000018782	Gmnn	Translation	0.223536	0.244865	No	-1.07777	5.42612e-07	Yes	geminin, DNA replication inhibitor [Source:RGD Symbol;Acc:1308137]
ENSRNOG00000019570	Gng3	Translation	-0.0381595	0.108328	No	-1.07757	0.00674655	Yes	G protein subunit gamma 3 [Source:RGD Symbol;Acc:620805]
ENSRNOG00000015439	Man2a1	Translation	-0.0128383	0.784369	No	-1.07731	0.000234257	Yes	mannosidase, alpha, class 2A, member 1 [Source:RGD Symbol;Acc:3038]
ENSRNOG00000015523	RGD1308147	Translation	-0.0332796	0.668495	No	-1.07728	1.5165e-06	Yes	similar to expressed sequence AW209491 [Source:RGD Symbol;Acc:1308147]
ENSRNOG00000014692	Mogat1	Translation	-0.425394	0.309973	No	-1.07586	0.0334908	Yes	monoacylglycerol O-acyltransferase 1 [Source:RGD Symbol;Acc:1311644]
ENSRNOG00000040108	RGD1565355	Translation	-0.245112	0.717217	No	-1.07427	0.0126629	Yes	similar to fatty acid translocase/CD36 [Source:RGD Symbol;Acc:1565355]
ENSRNOG00000013773	Secisbp2	Translation	0.0958527	0.555814	No	-1.07348	9.8433e-07	Yes	SECIS binding protein 2 [Source:RGD Symbol;Acc:620991]
ENSRNOG00000032778	Bub1	Translation	0.215641	0.298638	No	-1.07306	0.00416749	Yes	BUB1 mitotic checkpoint serine/threonine kinase [Source:RGD Symbol;Acc:1311707]
ENSRNOG00000000805	Gja1	Translation	0.15967	0.347501	No	-1.07253	3.87487e-06	Yes	gap junction protein, alpha 1 [Source:RGD Symbol;Acc:2690]
ENSRNOG00000013583	Tbc1d8	Translation	0.17466	0.293946	No	-1.07108	0.000507133	Yes	TBC1 domain family, member 8 [Source:RGD Symbol;Acc:1595491]
ENSRNOG00000028015	Pf4	Translation	-0.538747	0.253376	No	-1.07039	0.000131222	Yes	platelet factor 4 [Source:RGD Symbol;Acc:3305]
ENSRNOG00000019692	Metrn	Translation	0.24063	3.44767e-06	No	-1.06792	1.23168e-13	Yes	meteorin, glial cell differentiation regulator [Source:RGD Symbol;Acc:1306222]
ENSRNOG00000045998	Sema6b	Translation	-0.156342	0.620469	No	-1.0674	0.0312888	Yes	semaphorin 6B [Source:RGD Symbol;Acc:69278]
ENSRNOG00000005825	Lyz2	Translation	-0.315455	2.20088e-09	No	-1.06653	1.97912e-10	Yes	lysozyme 2 [Source:RGD Symbol;Acc:3026]
ENSRNOG00000003880	Tph2	Translation	0.191411	0.394082	No	-1.06492	0.0251197	Yes	tryptophan hydroxylase 2 [Source:RGD Symbol;Acc:631332]
ENSRNOG00000016748	Poll	Translation	-0.122245	0.200857	No	-1.06436	0.00646166	Yes	DNA polymerase lambda [Source:RGD Symbol;Acc:1308053]
ENSRNOG00000015354	Aox1	Translation	0.626957	0.174049	No	-1.06413	0.0312888	Yes	aldehyde oxidase 1 [Source:RGD Symbol;Acc:620528]
ENSRNOG00000024309	Cox6b1	Translation	-0.0101667	0.806444	No	-1.064	0.000572301	Yes	cytochrome c oxidase subunit 6B1 [Source:RGD Symbol;Acc:1584097]
ENSRNOG00000047967	Arhgef19	Translation	-0.0189085	0.858219	No	-1.06233	5.16918e-06	Yes	Rho guanine nucleotide exchange factor 19 [Source:RGD Symbol;Acc:1304766]
ENSRNOG00000003622	Cybb	Translation	-0.283603	0.00757736	No	-1.062	5.37665e-15	Yes	cytochrome b-245 beta chain [Source:RGD Symbol;Acc:620574]
ENSRNOG00000010260	Dixdc1	Translation	0.100586	0.388872	No	-1.05956	1.21545e-05	Yes	DIX domain containing 1 [Source:RGD Symbol;Acc:1309902]
ENSRNOG00000002895	Nagpa	Translation	-0.0507919	0.758114	No	-1.05941	0.00273434	Yes	N-acetylglucosamine-1-phosphodiester alpha-N-acetylglucosaminidase [Source:RGD Symbol;Acc:1308972]
ENSRNOG00000015416	Nabp1	Translation	-0.0447503	0.686079	No	-1.05656	0.000572301	Yes	nucleic acid binding protein 1 [Source:RGD Symbol;Acc:1306658]
ENSRNOG00000004135	RGD1311745	Translation	-0.0893654	0.571435	No	-1.05599	0.00745559	Yes	similar to RIKEN cDNA 1110059G10 [Source:RGD Symbol;Acc:1311745]
ENSRNOG00000046085	Gon7	Translation	0.0732782	0.309358	No	-1.05484	8.27312e-05	Yes	GON7 subunit of KEOPS complex [Source:RGD Symbol;Acc:2302582]
ENSRNOG00000023809	Opcml	Translation	-0.563062	0.150325	No	-1.05409	0.0107698	Yes	opioid binding protein/cell adhesion molecule-like [Source:RGD Symbol;Acc:620635]
ENSRNOG00000016288	Tcea2	Translation	0.020515	0.928402	No	-1.05319	1.11724e-11	Yes	transcription elongation factor A2 [Source:RGD Symbol;Acc:61825]
ENSRNOG00000006930	Casq1	Translation	-0.304855	0.71641	No	-1.04935	0.0297152	Yes	calsequestrin 1 [Source:RGD Symbol;Acc:1586677]
ENSRNOG00000010941	Tifa	Translation	0.110807	0.426125	No	-1.04863	0.000865044	Yes	TRAF-interacting protein with forkhead-associated domain [Source:RGD Symbol;Acc:1359151]
ENSRNOG00000060568	Ptpn21	Translation	0.0502629	0.743929	No	-1.04546	4.8153e-08	Yes	protein tyrosine phosphatase, non-receptor type 21 [Source:RGD Symbol;Acc:620216]
ENSRNOG00000019575	Rell2	Translation	-0.145359	0.0390269	No	-1.04438	7.92658e-12	Yes	RELT-like 2 [Source:RGD Symbol;Acc:1305276]
ENSRNOG00000008857	Adamts10	Translation	0.0266024	0.944539	No	-1.04411	0.0030656	Yes	ADAM metallopeptidase with thrombospondin type 1 motif, 10 [Source:RGD Symbol;Acc:1598320]
ENSRNOG00000015520	Ticrr	Translation	0.196801	0.547279	No	-1.04363	0.00135107	Yes	TOPBP1-interacting checkpoint and replication regulator [Source:RGD Symbol;Acc:1308541]
ENSRNOG00000010783	Mak16	Translation	0.093547	0.494569	No	-1.04356	9.20978e-06	Yes	MAK16 homolog [Source:RGD Symbol;Acc:1311297]
ENSRNOG00000000245	Slc16a6	Translation	-0.0995357	0.369291	No	-1.04354	1.22331e-06	Yes	solute carrier family 16, member 6 [Source:RGD Symbol;Acc:735117]
ENSRNOG00000026502	Dscc1	Translation	0.168839	0.665025	No	-1.03983	0.00135107	Yes	DNA replication and sister chromatid cohesion 1 [Source:RGD Symbol;Acc:1561749]
ENSRNOG00000051235	C2	Translation	-0.217128	0.0481492	No	-1.03933	2.0747e-16	Yes	complement C2 [Source:RGD Symbol;Acc:2231]
ENSRNOG00000012215	Baiap2l2	Translation	0.659925	0.425585	No	-1.03838	0.0349246	Yes	BAI1-associated protein 2-like 2 [Source:RGD Symbol;Acc:1595091]
ENSRNOG00000013069	Sapcd2	Translation	-0.321129	0.0459794	No	-1.0372	0.00838349	Yes	suppressor APC domain containing 2 [Source:RGD Symbol;Acc:1590629]
ENSRNOG00000046283	Tmem41a	Translation	-0.085085	0.331542	No	-1.03682	1.37029e-06	Yes	transmembrane protein 41a [Source:RGD Symbol;Acc:1591692]
ENSRNOG00000048168	Gtpbp6	Translation	-0.00459092	0.955527	No	-1.03676	2.10069e-06	Yes	GTP binding protein 6 (putative) [Source:RGD Symbol;Acc:1305954]
ENSRNOG00000037426	LOC100912590	Translation	-0.00459092	0.955527	No	-1.03676	2.10069e-06	Yes	putative GTP-binding protein 6-like [Source:RGD Symbol;Acc:6486403]
ENSRNOG00000038622	Zfp628	Translation	-0.0087626	0.930636	No	-1.03671	0.00361099	Yes	zinc finger protein 628 [Source:MGI Symbol;Acc:MGI:2665174]
ENSRNOG00000045558	Cd34	Translation	0.438661	0.244179	No	-1.03648	0.00159659	Yes	CD34 molecule [Source:RGD Symbol;Acc:1306863]
ENSRNOG00000001577	Hoxd3	Translation	0.312765	0.17563	No	-1.036	0.00016124	Yes	homeo box D3 [Source:RGD Symbol;Acc:1588601]
ENSRNOG00000047115	Cox16	Translation	0.165898	0.370786	No	-1.03489	0.019404	Yes	cytochrome c oxidase assembly factor COX16 [Source:RGD Symbol;Acc:2311610]
ENSRNOG00000059949	LOC102549061	Translation	0.584963	0.697987	No	-1.03464	1.34648e-07	Yes	histone H2B type 1-N-like [Source:RGD Symbol;Acc:7729692]
ENSRNOG00000031950	Izumo4	Translation	-0.649023	0.233181	No	-1.03381	0.00361099	Yes	IZUMO family member 4 [Source:RGD Symbol;Acc:1564722]
ENSRNOG00000036921	LOC100364435	Translation	0	1	No	-1.03377	0.000188065	Yes	thymosin, beta 10-like [Source:RGD Symbol;Acc:2321025]
ENSRNOG00000003997	Pld5	Translation	-0.181494	0.306139	No	-1.03092	0.00251556	Yes	phospholipase D family, member 5 [Source:RGD Symbol;Acc:1562609]
ENSRNOG00000054764	Flt3	Translation	-0.335184	0.404697	No	-1.0305	0.0330619	Yes	fms-related tyrosine kinase 3 [Source:RGD Symbol;Acc:61308]
ENSRNOG00000030371	Mt-co2	Translation	0.165587	1.554e-07	No	-1.02921	6.63098e-234	Yes	mitochondrially encoded cytochrome c oxidase II [Source:RGD Symbol;Acc:621872]
ENSRNOG00000013654	Cbln2	Translation	0.399793	0.000224669	No	-1.02814	0.00981941	Yes	cerebellin 2 precursor [Source:RGD Symbol;Acc:1309715]
ENSRNOG00000046566	Tub	Translation	-0.264353	0.315889	No	-1.02814	0.00616346	Yes	tubby bipartite transcription factor [Source:RGD Symbol;Acc:3918]
ENSRNOG00000010233	Cald1	Translation	0.200312	2.26081e-07	No	-1.02777	1.98684e-16	Yes	caldesmon 1 [Source:RGD Symbol;Acc:2256]
ENSRNOG00000001484	Castor2	Translation	0.0873547	0.781879	No	-1.02736	0.00103157	Yes	cytosolic arginine sensor for mTORC1 subunit 2 [Source:RGD Symbol;Acc:1304672]
ENSRNOG00000018943	Tnnc1	Translation	-0.0110646	0.916822	No	-1.02586	0.0330619	Yes	troponin C1, slow skeletal and cardiac type [Source:RGD Symbol;Acc:1309921]
ENSRNOG00000009957	Slc25a13	Translation	-0.0502194	0.785381	No	-1.02548	0.00103157	Yes	solute carrier family 25 member 13 [Source:RGD Symbol;Acc:1565889]
ENSRNOG00000045738	Ak4	Translation	-0.202044	0.24681	No	-1.02534	0.0330619	Yes	adenylate kinase 4 [Source:RGD Symbol;Acc:2078]
ENSRNOG00000053366	AABR07002784.1	Translation	0.236471	0.277715	No	-1.02279	0.0471908	Yes	-
ENSRNOG00000054400	Sh3bp5l	Translation	-0.0439783	0.183366	No	-1.02211	1.7622e-07	Yes	SH3 binding domain protein 5 like [Source:RGD Symbol;Acc:1590939]
ENSRNOG00000016874	Zfp521	Translation	-0.0718929	0.520165	No	-1.01944	9.66244e-05	Yes	zinc finger protein 521 [Source:RGD Symbol;Acc:1307345]
ENSRNOG00000047035	Fadd	Translation	-0.0194214	0.610966	No	-1.01893	8.26372e-06	Yes	Fas associated via death domain [Source:RGD Symbol;Acc:628700]
ENSRNOG00000042094	Prr13	Translation	-0.0587324	0.034651	No	-1.01673	0.00142774	Yes	proline rich 13 [Source:RGD Symbol;Acc:1307129]
ENSRNOG00000007202	Sema3d	Translation	-0.354431	0.233208	No	-1.01495	0.0387794	Yes	semaphorin 3D [Source:RGD Symbol;Acc:727939]
ENSRNOG00000018066	Bccip	Translation	0.181053	0.202829	No	-1.01485	0.000180197	Yes	BRCA2 and CDKN1A interacting protein [Source:RGD Symbol;Acc:1307362]
ENSRNOG00000015546	MGC116121	Translation	0.109717	0.557765	No	-1.01474	0.00207112	Yes	similar to RIKEN cDNA 2700062C07 [Source:RGD Symbol;Acc:1564673]
ENSRNOG00000053541	LOC103690317	Translation	0.0615229	0.649745	No	-1.01377	0.00240512	Yes	KAT8 regulatory NSL complex subunit 2 [Source:RGD Symbol;Acc:9332946]
ENSRNOG00000016507	Snrpg	Translation	-0.0014583	0.946765	No	-1.01316	0.00116038	Yes	small nuclear ribonucleoprotein polypeptide G [Source:RGD Symbol;Acc:1584713]
ENSRNOG00000003985	Tmem19	Translation	-0.0447321	0.510606	No	-1.01262	5.17372e-05	Yes	transmembrane protein 19 [Source:RGD Symbol;Acc:735209]
ENSRNOG00000043451	Spp1	Translation	0.0326646	0.640316	No	-1.01171	2.61001e-44	Yes	secreted phosphoprotein 1 [Source:RGD Symbol;Acc:3752]
ENSRNOG00000056297	Fmnl3	Translation	0.0956582	0.668501	No	-1.01149	8.31982e-09	Yes	formin-like 3 [Source:RGD Symbol;Acc:1583854]
ENSRNOG00000014050	Ptges2	Translation	-0.0194441	0.778805	No	-1.01099	0.0216055	Yes	prostaglandin E synthase 2 [Source:RGD Symbol;Acc:1310836]
ENSRNOG00000011830	Plekha3	Translation	0.00685792	0.931506	No	-1.01024	0.000172075	Yes	pleckstrin homology domain containing A3 [Source:RGD Symbol;Acc:1305244]
ENSRNOG00000022576	Nudt12	Translation	-0.029344	0.811768	No	-1.0094	0.0133928	Yes	nudix hydrolase 12 [Source:RGD Symbol;Acc:1310902]
ENSRNOG00000000062	Pcgf3	Translation	-0.151757	0.0485238	No	-1.00886	4.72942e-07	Yes	polycomb group ring finger 3 [Source:RGD Symbol;Acc:1311479]
ENSRNOG00000022283	Lhfpl5	Translation	-0.180896	0.0724792	No	-1.0072	0.00312558	Yes	LHFPL tetraspan subfamily member 5 [Source:RGD Symbol;Acc:1359370]
ENSRNOG00000013933	Med27	Translation	0.241008	0.0393454	No	-1.00402	5.7945e-05	Yes	mediator complex subunit 27 [Source:RGD Symbol;Acc:1564993]
ENSRNOG00000010566	Cep44	Translation	-0.142697	0.390745	No	-1.00304	1.6518e-06	Yes	centrosomal protein 44 [Source:RGD Symbol;Acc:1308517]
ENSRNOG00000056376	Dusp22	Translation	0.129059	0.433285	No	1.00514	0.0226142	Yes	dual specificity phosphatase 22 [Source:RGD Symbol;Acc:1307146]
ENSRNOG00000022938	Ap4e1	Translation	-0.037412	0.650813	No	1.01182	2.84212e-09	Yes	adaptor related protein complex 4 subunit epsilon 1 [Source:RGD Symbol;Acc:1562199]
ENSRNOG00000016067	Ckap5	Translation	0.0320719	0.65467	No	1.01215	2.32527e-78	Yes	cytoskeleton associated protein 5 [Source:RGD Symbol;Acc:1563596]
ENSRNOG00000003853	Scoc	Translation	-0.00967374	0.631949	No	1.01268	5.22398e-05	Yes	short coiled-coil protein [Source:RGD Symbol;Acc:1311860]
ENSRNOG00000001050	Eif2ak1	Translation	0.121877	0.212528	No	1.01535	4.50923e-06	Yes	eukaryotic translation initiation factor 2 alpha kinase 1 [Source:RGD Symbol;Acc:70883]
ENSRNOG00000020394	Mcmbp	Translation	-0.0182102	0.772393	No	1.01697	1.96859e-22	Yes	minichromosome maintenance complex binding protein [Source:RGD Symbol;Acc:1306730]
ENSRNOG00000008196	Parp12	Translation	0.215056	0.192569	No	1.01833	2.0313e-07	Yes	poly (ADP-ribose) polymerase family, member 12 [Source:RGD Symbol;Acc:1308628]
ENSRNOG00000045775	Rnpepl1	Translation	-0.0162102	0.861807	No	1.02018	6.8239e-08	Yes	arginyl aminopeptidase like 1 [Source:RGD Symbol;Acc:1595210]
ENSRNOG00000039234	Zscan21	Translation	0.213588	0.0431883	No	1.02223	1.66186e-07	Yes	zinc finger and SCAN domain containing 21 [Source:RGD Symbol;Acc:1309981]
ENSRNOG00000061128	Pelo	Translation	-0.0347678	0.444685	No	1.02409	4.87164e-15	Yes	pelota mRNA surveillance and ribosome rescue factor [Source:RGD Symbol;Acc:1359591]
ENSRNOG00000042536	Pde4d	Translation	-0.0537106	0.689276	No	1.02415	1.73035e-07	Yes	phosphodiesterase 4D [Source:RGD Symbol;Acc:3281]
ENSRNOG00000004183	Ccdc59	Translation	0.0652177	0.751031	No	1.02571	0.0297152	Yes	coiled-coil domain containing 59 [Source:RGD Symbol;Acc:1311912]
ENSRNOG00000006002	Stk35	Translation	-0.0378285	0.800349	No	1.02628	0.00616346	Yes	serine/threonine kinase 35 [Source:RGD Symbol;Acc:1310247]
ENSRNOG00000001232	Slc19a1	Translation	0.260528	0.12091	No	1.0268	0.00616346	Yes	solute carrier family 19 member 1 [Source:RGD Symbol;Acc:3695]
ENSRNOG00000026740	LOC290876	Translation	1.20163	0.764975	No	1.02718	0.0226789	Yes	similar to RIKEN cDNA 1700029H14 [Source:RGD Symbol;Acc:1565445]
ENSRNOG00000018111	Slc12a5	Translation	0.140007	0.774244	No	1.02885	0.0297152	Yes	solute carrier family 12 member 5 [Source:RGD Symbol;Acc:620811]
ENSRNOG00000052305	Cnot10	Translation	0.0624354	0.560819	No	1.02915	7.6065e-10	Yes	CCR4-NOT transcription complex, subunit 10 [Source:RGD Symbol;Acc:1359219]
ENSRNOG00000042962	Pdss2	Translation	-0.031628	0.765945	No	1.02948	0.00497945	Yes	decaprenyl diphosphate synthase subunit 2 [Source:RGD Symbol;Acc:1359372]
ENSRNOG00000010402	Hspb2	Translation	0.00480099	0.975839	No	1.02998	0.0216055	Yes	heat shock protein family B (small) member 2 [Source:RGD Symbol;Acc:70914]
ENSRNOG00000057813	AABR07063281.1	Translation	-0.0988404	0.238854	No	1.03015	3.0101e-21	Yes	-
ENSRNOG00000019734	Mrpl14	Translation	-0.0116727	0.855636	No	1.0326	0.0174684	Yes	mitochondrial ribosomal protein L14 [Source:RGD Symbol;Acc:1306240]
ENSRNOG00000043167	Itga9	Translation	0.29033	0.136703	No	1.03484	6.76768e-07	Yes	integrin subunit alpha 9 [Source:RGD Symbol;Acc:1311191]
ENSRNOG00000018950	Fa2h	Translation	0.07191	0.777574	No	1.04137	0.0349246	Yes	fatty acid 2-hydroxylase [Source:RGD Symbol;Acc:1310347]
ENSRNOG00000008566	Mrpl15	Translation	-0.124096	0.119387	No	1.04338	0.0349246	Yes	mitochondrial ribosomal protein L15 [Source:RGD Symbol;Acc:1304796]
ENSRNOG00000014025	Rasgrf1	Translation	-0.292527	0.0743598	No	1.0439	0.00135107	Yes	RAS protein-specific guanine nucleotide-releasing factor 1 [Source:RGD Symbol;Acc:620395]
ENSRNOG00000047605	Ptprk	Translation	0.0519278	0.84702	No	1.04644	0.00838349	Yes	protein tyrosine phosphatase, receptor type, K [Source:RGD Symbol;Acc:619706]
ENSRNOG00000002496	Stxbp5l	Translation	-0.0389132	0.764844	No	1.04913	4.39566e-07	Yes	syntaxin binding protein 5-like [Source:RGD Symbol;Acc:1311561]
ENSRNOG00000017635	Inpp5a	Translation	0.241083	0.0894483	No	1.04997	0.00281973	Yes	inositol polyphosphate-5-phosphatase A [Source:RGD Symbol;Acc:1306168]
ENSRNOG00000004300	Gtf2a1	Translation	-0.0117879	0.728241	No	1.05031	8.59365e-06	Yes	general transcription factor 2A subunit 1 [Source:RGD Symbol;Acc:69246]
ENSRNOG00000000979	Bri3bp	Translation	0.132894	0.690392	No	1.0516	5.16124e-07	Yes	Bri3 binding protein [Source:RGD Symbol;Acc:1561711]
ENSRNOG00000011932	Snrpa1	Translation	-0.0293709	0.788602	No	1.05215	0.000385637	Yes	small nuclear ribonucleoprotein polypeptide A' [Source:RGD Symbol;Acc:2320494]
ENSRNOG00000009892	Adamts15	Translation	0.194663	0.115753	No	1.05409	1.37029e-06	Yes	ADAM metallopeptidase with thrombospondin type 1 motif, 15 [Source:RGD Symbol;Acc:1309770]
ENSRNOG00000022570	Pus7l	Translation	-0.318224	0.110387	No	1.05638	0.0411433	Yes	pseudouridine synthase 7 like [Source:RGD Symbol;Acc:1304692]
ENSRNOG00000021447	Prr7	Translation	0.043881	0.88375	No	1.05672	0.0226901	Yes	proline rich 7 (synaptic) [Source:RGD Symbol;Acc:1561898]
ENSRNOG00000049336	Lime1	Translation	0.0415525	0.909391	No	1.05824	0.000449048	Yes	Lck interacting transmembrane adaptor 1 [Source:RGD Symbol;Acc:1562795]
ENSRNOG00000054698	AABR07066792.1	Translation	0	1	No	1.05844	7.08778e-13	Yes	-
ENSRNOG00000016221	Scn2b	Translation	0.0703589	0.75775	No	1.05921	0.0165115	Yes	sodium voltage-gated channel beta subunit 2 [Source:RGD Symbol;Acc:3633]
ENSRNOG00000037715	RGD1560854	Translation	-0.180916	0.549926	No	1.05946	0.00981941	Yes	similar to FLJ41131 protein [Source:RGD Symbol;Acc:1560854]
ENSRNOG00000003553	Efemp1	Translation	0.0567442	0.698999	No	1.06546	1.33588e-08	Yes	EGF containing fibulin extracellular matrix protein 1 [Source:RGD Symbol;Acc:1308528]
ENSRNOG00000053460	Acot3	Translation	0.271047	0.298926	No	1.06673	0.00745559	Yes	acyl-CoA thioesterase 3 [Source:RGD Symbol;Acc:1564089]
ENSRNOG00000033719	Pcdhb12	Translation	0.0920606	0.780514	No	1.06954	0.000195777	Yes	protocadherin beta 12 [Source:RGD Symbol;Acc:3266]
ENSRNOG00000015632	Taf1c	Translation	0.00382576	0.998175	No	1.07333	1.31192e-09	Yes	TATA-box binding protein associated factor, RNA polymerase 1 subunit C [Source:RGD Symbol;Acc:1305658]
ENSRNOG00000026415	Col14a1	Translation	0.274082	0.000850824	No	1.07489	8.47128e-101	Yes	collagen type XIV alpha 1 chain [Source:RGD Symbol;Acc:1305806]
ENSRNOG00000014659	Ebpl	Translation	0.157252	0.427981	No	1.07512	0.000572301	Yes	EBP like [Source:RGD Symbol;Acc:1304571]
ENSRNOG00000009421	Ivd	Translation	-0.0383973	0.580292	No	1.07533	0.000469449	Yes	isovaleryl-CoA dehydrogenase [Source:RGD Symbol;Acc:2936]
ENSRNOG00000025806	Prr3	Translation	-0.00808597	0.866107	No	1.0755	0.023099	Yes	proline rich 3 [Source:RGD Symbol;Acc:1303270]
ENSRNOG00000061050	Mboat2	Translation	0.270089	0.0191448	No	1.08014	5.8747e-14	Yes	membrane bound O-acyltransferase domain containing 2 [Source:RGD Symbol;Acc:1305798]
ENSRNOG00000016257	Cotl1	Translation	0.255438	0.000392517	No	1.08045	0.00416749	Yes	coactosin-like F-actin binding protein 1 [Source:RGD Symbol;Acc:1305498]
ENSRNOG00000032150	Adcy2	Translation	0.181748	0.106924	No	1.08121	1.2241e-08	Yes	adenylate cyclase 2 [Source:RGD Symbol;Acc:619965]
ENSRNOG00000027087	Tmem186	Translation	0.129214	0.276549	No	1.08228	0.00745559	Yes	transmembrane protein 186 [Source:RGD Symbol;Acc:1561167]
ENSRNOG00000008569	Ndufa6	Translation	0.0682203	0.453364	No	1.08291	0.0312888	Yes	NADH:ubiquinone oxidoreductase subunit A6 [Source:RGD Symbol;Acc:1309818]
ENSRNOG00000009225	Copz2	Translation	-0.457473	0.07906	No	1.08901	0.00295427	Yes	coatomer protein complex, subunit zeta 2 [Source:RGD Symbol;Acc:1306948]
ENSRNOG00000016706	Fanca	Translation	-0.193942	0.392385	No	1.0902	0.0226901	Yes	FA complementation group A [Source:RGD Symbol;Acc:1311380]
ENSRNOG00000048978	Nphp3	Translation	-0.381429	0.147591	No	1.09132	0.000360964	Yes	nephrocystin 3 [Source:RGD Symbol;Acc:1563856]
ENSRNOG00000029342	Scn7a	Translation	0.345819	3.27828e-23	No	1.093	0	Yes	sodium voltage-gated channel alpha subunit 7 [Source:RGD Symbol;Acc:61922]
ENSRNOG00000007346	Grasp	Translation	-0.223583	0.474887	No	1.09307	8.24388e-08	Yes	general receptor for phosphoinositides 1 associated scaffold protein [Source:RGD Symbol;Acc:70554]
ENSRNOG00000013110	Nudt2	Translation	0.110188	0.523626	No	1.09766	0.00193078	Yes	nudix hydrolase 2 [Source:RGD Symbol;Acc:1303023]
ENSRNOG00000059059	Skp2	Translation	0.390617	0.184162	No	1.09861	1.79287e-05	Yes	S-phase kinase associated protein 2 [Source:RGD Symbol;Acc:1562456]
ENSRNOG00000005009	Zfp3	Translation	0.0964912	0.743824	No	1.09863	0.0226901	Yes	zinc finger protein 3 [Source:RGD Symbol;Acc:1565881]
ENSRNOG00000004681	Eny2	Translation	0.0560185	0.605094	No	1.0996	7.06458e-06	Yes	ENY2, transcription and export complex 2 subunit [Source:RGD Symbol;Acc:1596439]
ENSRNOG00000031864	AABR07021871.1	Translation	-0.0318448	0.355707	No	1.09974	0.0032005	Yes	-
ENSRNOG00000021573	Dpy19l3	Translation	0.148863	0.138841	No	1.0998	1.63808e-12	Yes	dpy-19 like C-mannosyltransferase 3 [Source:RGD Symbol;Acc:1308334]
ENSRNOG00000050910	LOC688583	Translation	-0.0110957	0.969616	No	1.1003	9.64762e-05	Yes	similar to High mobility group protein 4 (HMG-4) (High mobility group protein 2a) (HMG-2a) [Source:RGD Symbol;Acc:1587596]
ENSRNOG00000020054	LOC108348201	Translation	-0.263034	0.396577	No	1.10416	2.86418e-05	Yes	protocadherin beta-7-like [Source:RGD Symbol;Acc:11368541]
ENSRNOG00000058790	Fam120b	Translation	0.0162707	0.710866	No	1.10489	1.19903e-24	Yes	family with sequence similarity 120B [Source:RGD Symbol;Acc:1310304]
ENSRNOG00000029318	Tyrp1	Translation	0.191133	0.267011	No	1.11018	4.52299e-08	Yes	tyrosinase-related protein 1 [Source:RGD Symbol;Acc:1593266]
ENSRNOG00000007408	Ebf4	Translation	0.140178	0.736438	No	1.11286	3.3357e-05	Yes	EBF family member 4 [Source:RGD Symbol;Acc:1588215]
ENSRNOG00000030622	Enox2	Translation	0.0711332	0.678159	No	1.11482	0.036704	Yes	ecto-NOX disulfide-thiol exchanger 2 [Source:RGD Symbol;Acc:1563643]
ENSRNOG00000056748	AC229945.1	Translation	0.30709	0.312513	No	1.1151	5.27013e-08	Yes	-
ENSRNOG00000000237	RGD1310429	Translation	-0.204702	0.184788	No	1.1161	0.000382781	Yes	similar to Protein Njmu-R1 [Source:RGD Symbol;Acc:1310429]
ENSRNOG00000000257	Smpd3	Translation	0.133491	0.0696727	No	1.11683	1.60297e-06	Yes	sphingomyelin phosphodiesterase 3 [Source:RGD Symbol;Acc:619754]
ENSRNOG00000013994	Enpp1	Translation	0.149258	0.378606	No	1.11853	1.11785e-11	Yes	ectonucleotide pyrophosphatase/phosphodiesterase 1 [Source:RGD Symbol;Acc:628825]
ENSRNOG00000058166	AABR07057495.1	Translation	0.0166925	0.987489	No	1.12106	0.00674655	Yes	-
ENSRNOG00000006711	Zfp212	Translation	-0.106584	0.505419	No	1.1211	2.94199e-05	Yes	Zinc finger protein 212 [Source:RGD Symbol;Acc:1307836]
ENSRNOG00000050049	AABR07009787.1	Translation	0.211504	0.89237	No	1.12199	3.77059e-60	Yes	-
ENSRNOG00000001713	Il13ra1	Translation	0.112661	0.0678823	No	1.12337	7.1494e-37	Yes	interleukin 13 receptor subunit alpha 1 [Source:RGD Symbol;Acc:628741]
ENSRNOG00000027962	Smg7	Translation	0.0951286	0.152457	No	1.12563	1.80987e-07	Yes	SMG7 nonsense mediated mRNA decay factor [Source:RGD Symbol;Acc:1310761]
ENSRNOG00000053729	Tesk1	Translation	0.0773871	0.443231	No	1.12767	0.00171426	Yes	testis associated actin remodelling kinase 1 [Source:RGD Symbol;Acc:62059]
ENSRNOG00000008676	Emp1	Translation	0.0743053	0.0788916	No	1.13147	4.01415e-11	Yes	epithelial membrane protein 1 [Source:RGD Symbol;Acc:2552]
ENSRNOG00000021866	Bola3	Translation	-0.10619	0.495561	No	1.13588	0.00598988	Yes	bolA family member 3 [Source:RGD Symbol;Acc:1305975]
ENSRNOG00000009037	Sulf1	Translation	-0.0204641	0.880012	No	1.13676	0.00282171	Yes	sulfatase 1 [Source:RGD Symbol;Acc:708554]
ENSRNOG00000003737	Best2	Translation	0.980371	0.239148	No	1.13986	0.0426014	Yes	bestrophin 2 [Source:RGD Symbol;Acc:1305377]
ENSRNOG00000058677	Lsm8	Translation	0.214181	0.188865	No	1.14144	5.72809e-06	Yes	LSM8 homolog, U6 small nuclear RNA associated [Source:RGD Symbol;Acc:1308442]
ENSRNOG00000002175	Clock	Translation	-0.0736898	0.418632	No	1.14147	3.42361e-05	Yes	clock circadian regulator [Source:RGD Symbol;Acc:620271]
ENSRNOG00000050500	Tob2	Translation	0.0732983	0.605888	No	1.14194	0.000338848	Yes	transducer of ERBB2, 2 [Source:RGD Symbol;Acc:1359722]
ENSRNOG00000001793	Heg1	Translation	0.0754074	0.498598	No	1.1426	1.67365e-07	Yes	heart development protein with EGF-like domains 1 [Source:RGD Symbol;Acc:1564641]
ENSRNOG00000045943	Rnf170	Translation	-0.136395	0.329348	No	1.14359	0.00181806	Yes	ring finger protein 170 [Source:RGD Symbol;Acc:1590842]
ENSRNOG00000012959	Nab1	Translation	0.0841024	0.305594	No	1.14552	0.0151307	Yes	Ngfi-A binding protein 1 [Source:RGD Symbol;Acc:70882]
ENSRNOG00000011134	Lama2	Translation	0.237	2.73187e-07	No	1.14979	1.51569e-213	Yes	laminin subunit alpha 2 [Source:RGD Symbol;Acc:1308889]
ENSRNOG00000024364	Enkd1	Translation	-0.235813	0.594831	No	1.15085	0.0130819	Yes	enkurin domain containing 1 [Source:RGD Symbol;Acc:1307357]
ENSRNOG00000003052	Cox18	Translation	-0.102192	0.472614	No	1.15087	0.00699186	Yes	cytochrome c oxidase assembly factor COX18 [Source:RGD Symbol;Acc:1559547]
ENSRNOG00000015347	Trim45	Translation	0.165851	0.449005	No	1.152	0.0130819	Yes	tripartite motif-containing 45 [Source:RGD Symbol;Acc:1309168]
ENSRNOG00000052023	AABR07002885.1	Translation	0.561879	0.721972	No	1.16146	0.0497458	Yes	zinc finger protein 82-like [Source:NCBI gene;Acc:102547241]
ENSRNOG00000004001	Osgepl1	Translation	-0.155446	0.240805	No	1.16238	0.0083206	Yes	O-sialoglycoprotein endopeptidase-like 1 [Source:RGD Symbol;Acc:1305575]
ENSRNOG00000053615	Mrpl50	Translation	-0.00747641	0.901516	No	1.16332	0.0177643	Yes	mitochondrial ribosomal protein L50 [Source:RGD Symbol;Acc:1308008]
ENSRNOG00000033076	Thnsl1	Translation	0.0370526	0.804073	No	1.1635	3.67496e-07	Yes	threonine synthase-like 1 [Source:RGD Symbol;Acc:1564213]
ENSRNOG00000007864	Vrk2	Translation	0.0220544	0.975908	No	1.1635	0.000974345	Yes	VRK serine/threonine kinase 2 [Source:RGD Symbol;Acc:1311585]
ENSRNOG00000002005	Tmprss11f	Translation	0.258207	0.234067	No	1.16371	1.92901e-05	Yes	transmembrane serine protease 11F [Source:RGD Symbol;Acc:1560675]
ENSRNOG00000039745	Pm20d1	Translation	0.0123837	0.988597	No	1.16474	0.000974345	Yes	peptidase M20 domain containing 1 [Source:RGD Symbol;Acc:1564063]
ENSRNOG00000021815	Lig3	Translation	0.0337648	0.759398	No	1.16581	8.03674e-10	Yes	DNA ligase 3 [Source:RGD Symbol;Acc:1309875]
ENSRNOG00000019754	Gdap2	Translation	0.0326429	0.722974	No	1.16621	2.77112e-26	Yes	ganglioside-induced differentiation-associated-protein 2 [Source:RGD Symbol;Acc:1306050]
ENSRNOG00000042274	Fbxo31	Translation	-0.0265553	0.601682	No	1.16708	8.41402e-06	Yes	F-box protein 31 [Source:RGD Symbol;Acc:1561069]
ENSRNOG00000049235	Arl16	Translation	-0.0652576	0.679138	No	1.16773	0.0497458	Yes	ADP-ribosylation factor like GTPase 16 [Source:RGD Symbol;Acc:1590059]
ENSRNOG00000020151	Cdh1	Translation	0.217688	0.0122596	No	1.16849	2.58347e-89	Yes	cadherin 1 [Source:RGD Symbol;Acc:69279]
ENSRNOG00000004971	Txlng	Translation	0.0718022	0.768286	No	1.16922	0.00809401	Yes	taxilin gamma [Source:RGD Symbol;Acc:1564371]
ENSRNOG00000049853	Rtl9	Translation	0.357894	0.434174	No	1.17544	0.0497458	Yes	retrotransposon Gag like 9 [Source:RGD Symbol;Acc:6486824]
ENSRNOG00000020706	Kcnn3	Translation	0.127254	0.631585	No	1.17548	0.00039989	Yes	potassium calcium-activated channel subfamily N member 3 [Source:RGD Symbol;Acc:2964]
ENSRNOG00000033271	AABR07048271.1	Translation	0	1	No	1.17714	0.000122091	Yes	-
ENSRNOG00000038572	Ncapg	Translation	0.130489	0.543654	No	1.1774	2.3632e-08	Yes	non-SMC condensin I complex, subunit G [Source:RGD Symbol;Acc:1562646]
ENSRNOG00000012709	Bag2	Translation	0.138831	0.246762	No	1.17752	0.00114557	Yes	Bcl2-associated athanogene 2 [Source:RGD Symbol;Acc:1585173]
ENSRNOG00000043503	Ehd1	Translation	0.0328705	0.69604	No	1.17767	4.32659e-06	Yes	EH-domain containing 1 [Source:RGD Symbol;Acc:1309017]
ENSRNOG00000008151	Plscr4	Translation	0.37768	0.00380666	No	1.17769	0.00114557	Yes	phospholipid scramblase 4 [Source:RGD Symbol;Acc:1311693]
ENSRNOG00000015474	Nelfa	Translation	0.159114	0.19056	No	1.1805	1.27428e-06	Yes	negative elongation factor complex member A [Source:RGD Symbol;Acc:1305556]
ENSRNOG00000014758	Lgi1	Translation	-0.0174404	0.864719	No	1.1809	0.000120637	Yes	leucine-rich, glioma inactivated 1 [Source:RGD Symbol;Acc:628742]
ENSRNOG00000031097	Syce1l	Translation	0.551516	0.215358	No	1.18164	0.00972774	Yes	synaptonemal complex central element protein 1-like [Source:RGD Symbol;Acc:2320134]
ENSRNOG00000002075	Cnot6l	Translation	-0.126099	0.485184	No	1.18388	0.000728622	Yes	CCR4-NOT transcription complex, subunit 6-like [Source:RGD Symbol;Acc:1309128]
ENSRNOG00000003635	Disp1	Translation	0.10588	0.383633	No	1.18442	7.80364e-15	Yes	dispatched RND transporter family member 1 [Source:RGD Symbol;Acc:1307675]
ENSRNOG00000057978	AABR07028997.1	Translation	-0.178761	0.3865	No	1.1851	5.81887e-06	Yes	-
ENSRNOG00000003613	Mid1	Translation	0.613344	0.118318	No	1.18548	0.00972774	Yes	midline 1 [Source:RGD Symbol;Acc:2640]
ENSRNOG00000021437	AABR07073181.1	Translation	0.257268	3.51439e-11	No	1.18771	7.65393e-299	Yes	-
ENSRNOG00000019127	Zfp606	Translation	0.335103	0.247299	No	1.18803	0.000350194	Yes	zinc finger protein 606 [Source:RGD Symbol;Acc:1309810]
ENSRNOG00000052952	AABR07031963.1	Translation	-4.05889	0.834195	No	1.18837	0.0133796	Yes	-
ENSRNOG00000020084	Pcdhb5	Translation	-0.0190248	0.844376	No	1.18878	4.86403e-05	Yes	protocadherin beta 5 [Source:RGD Symbol;Acc:1304665]
ENSRNOG00000039457	Pcdhgb5	Translation	0.0950266	0.680333	No	1.19038	1.48725e-10	Yes	protocadherin gamma subfamily B, 5 [Source:RGD Symbol;Acc:1591752]
ENSRNOG00000007025	Evc2	Translation	0.271128	0.187303	No	1.19173	4.22904e-05	Yes	EvC ciliary complex subunit 2 [Source:RGD Symbol;Acc:1310417]
ENSRNOG00000022635	Dlg2	Translation	0.218822	0.254628	No	1.19187	0.02084	Yes	discs large MAGUK scaffold protein 2 [Source:RGD Symbol;Acc:619895]
ENSRNOG00000017102	Cmtr2	Translation	-0.108756	0.461504	No	1.19434	2.6937e-05	Yes	cap methyltransferase 2 [Source:RGD Symbol;Acc:1309394]
ENSRNOG00000005347	Fjx1	Translation	-0.0891259	0.513013	No	1.19682	0.000257197	Yes	four-jointed box kinase 1 [Source:RGD Symbol;Acc:1306113]
ENSRNOG00000021119	Pdcd2l	Translation	-0.0999818	0.412335	No	1.19714	0.000120637	Yes	programmed cell death 2-like [Source:RGD Symbol;Acc:1589941]
ENSRNOG00000007665	Cse1l	Translation	0.192645	0.00182077	No	1.19976	6.64301e-51	Yes	chromosome segregation 1 like [Source:RGD Symbol;Acc:1307536]
ENSRNOG00000025589	Jph4	Translation	0.0997691	0.352738	No	1.20429	3.1382e-05	Yes	junctophilin 4 [Source:RGD Symbol;Acc:1303170]
ENSRNOG00000050869	Cebpd	Translation	0.328632	0.00178184	No	1.20489	3.78614e-08	Yes	CCAAT/enhancer binding protein delta [Source:RGD Symbol;Acc:2328]
ENSRNOG00000022857	Wdr92	Translation	-0.00369685	0.909601	No	1.20597	0.000350194	Yes	WD repeat domain 92 [Source:RGD Symbol;Acc:1563863]
ENSRNOG00000005366	AABR07053472.1	Translation	-0.0202071	0.852184	No	1.20698	0.000745623	Yes	-
ENSRNOG00000049614	AABR07028488.1	Translation	-0.0449875	0.792848	No	1.20798	3.05789e-110	Yes	-
ENSRNOG00000012692	Riok2	Translation	0.0290201	0.933686	No	1.20873	9.20673e-06	Yes	RIO kinase 2 [Source:RGD Symbol;Acc:1311588]
ENSRNOG00000013220	Arhgap45	Translation	-0.132586	0.650613	No	1.20903	0.0114271	Yes	Rho GTPase activating protein 45 [Source:RGD Symbol;Acc:1308662]
ENSRNOG00000025028	Prkdc	Translation	-0.065095	0.334356	No	1.21243	3.26211e-28	Yes	protein kinase, DNA-activated, catalytic subunit [Source:RGD Symbol;Acc:1308982]
ENSRNOG00000028328	Tyw3	Translation	0.210672	0.393207	No	1.21299	0.0241382	Yes	tRNA-yW synthesizing protein 3 homolog [Source:RGD Symbol;Acc:1559623]
ENSRNOG00000012881	Fgl2	Translation	-0.0142339	0.885061	No	1.21309	1.45925e-12	Yes	fibrinogen-like 2 [Source:RGD Symbol;Acc:620170]
ENSRNOG00000021003	Sac3d1	Translation	-0.124042	0.229671	No	1.21618	3.20494e-06	Yes	SAC3 domain containing 1 [Source:MGI Symbol;Acc:MGI:1913656]
ENSRNOG00000058457	Chtopl1	Translation	0.00504439	0.994509	No	1.21638	7.07445e-09	Yes	chromatin target of PRMT1-like 1 [Source:RGD Symbol;Acc:1584868]
ENSRNOG00000020489	Tmem145	Translation	0.211157	0.392087	No	1.21741	3.64332e-12	Yes	transmembrane protein 145 [Source:RGD Symbol;Acc:1595911]
ENSRNOG00000013285	Imp4	Translation	0.0828702	0.39744	No	1.22103	1.10454e-07	Yes	IMP U3 small nucleolar ribonucleoprotein 4 [Source:RGD Symbol;Acc:1308463]
ENSRNOG00000003171	Mpz	Translation	0.173078	3.43801e-08	No	1.22188	2.19653e-78	Yes	myelin protein zero [Source:RGD Symbol;Acc:3109]
ENSRNOG00000060594	LOC100911672	Translation	-0.0580691	0.615442	No	1.22342	3.1382e-05	Yes	atrophin-1-like [Source:RGD Symbol;Acc:6491795]
ENSRNOG00000056135	Tsc22d3	Translation	0.00381918	0.904913	No	1.22533	6.71095e-05	Yes	TSC22 domain family, member 3 [Source:RGD Symbol;Acc:621654]
ENSRNOG00000039666	Srpx	Translation	0.0328919	0.921141	No	1.22633	0.00984969	Yes	sushi-repeat-containing protein, X-linked [Source:RGD Symbol;Acc:70950]
ENSRNOG00000007539	Rsad2	Translation	-0.0183202	0.913608	No	1.22781	0.00984969	Yes	radical S-adenosyl methionine domain containing 2 [Source:RGD Symbol;Acc:620495]
ENSRNOG00000021088	Tmod4	Translation	0.171187	0.768257	No	1.22882	0.0338473	Yes	tropomodulin 4 [Source:RGD Symbol;Acc:1308940]
ENSRNOG00000056325	Mocs2	Translation	0.16079	0.0638429	No	1.22939	0.00984969	Yes	molybdenum cofactor synthesis 2 [Source:RGD Symbol;Acc:1359477]
ENSRNOG00000050016	Gtf3a	Translation	-0.0462859	0.624202	No	1.23092	0.00984969	Yes	general transcription factor III A [Source:RGD Symbol;Acc:619746]
ENSRNOG00000005576	Rpia	Translation	0.0727971	0.684238	No	1.23143	2.7022e-05	Yes	ribose 5-phosphate isomerase A [Source:RGD Symbol;Acc:1311377]
ENSRNOG00000017250	Gmpr	Translation	-0.0587794	0.503751	No	1.23453	5.78824e-05	Yes	guanosine monophosphate reductase [Source:RGD Symbol;Acc:70980]
ENSRNOG00000057760	Stil	Translation	0.193183	0.494858	No	1.23827	0.00101587	Yes	STIL, centriolar assembly protein [Source:RGD Symbol;Acc:1304972]
ENSRNOG00000061415	Taf1b	Translation	-0.0315701	0.807756	No	1.23967	0.00101587	Yes	TATA-box binding protein associated factor, RNA polymerase I subunit B [Source:RGD Symbol;Acc:1596058]
ENSRNOG00000032446	Recql4	Translation	-0.0377549	0.846695	No	1.2404	0.00537739	Yes	RecQ like helicase 4 [Source:RGD Symbol;Acc:1307732]
ENSRNOG00000020922	Hspb6	Translation	-0.25104	0.316311	No	1.24049	0.0438951	Yes	heat shock protein family B (small) member 6 [Source:RGD Symbol;Acc:621554]
ENSRNOG00000020010	Kctd13	Translation	-0.0119741	0.757663	No	1.24259	0.000642474	Yes	potassium channel tetramerization domain containing 13 [Source:RGD Symbol;Acc:735189]
ENSRNOG00000014380	AABR07003176.1	Translation	0.0554583	0.827087	No	1.24286	0.0438951	Yes	-
ENSRNOG00000056243	ST7	Translation	-0.0289591	0.548268	No	1.24375	3.4298e-11	Yes	suppression of tumorigenicity 7 [Source:RGD Symbol;Acc:1303148]
ENSRNOG00000029490	Znf768	Translation	0.0970805	0.520196	No	1.24439	0.000550713	Yes	zinc finger protein 768 [Source:RGD Symbol;Acc:7609558]
ENSRNOG00000043098	Mt2A	Translation	-0.00845056	0.913047	No	1.24554	1.4579e-05	Yes	metallothionein 2A [Source:RGD Symbol;Acc:1592345]
ENSRNOG00000025424	Yrdc	Translation	-0.0773607	0.308764	No	1.24739	6.71095e-05	Yes	yrdC N(6)-threonylcarbamoyltransferase domain containing [Source:RGD Symbol;Acc:708492]
ENSRNOG00000045997	Chst14	Translation	0.3458	0.0766739	No	1.24783	1.27945e-06	Yes	carbohydrate sulfotransferase 14 [Source:RGD Symbol;Acc:1585023]
ENSRNOG00000002092	Hunk	Translation	0.169925	0.609587	No	1.24998	0.0284832	Yes	hormonally upregulated Neu-associated kinase [Source:RGD Symbol;Acc:1565091]
ENSRNOG00000007990	Adipor2	Translation	0.0164488	0.973399	No	1.25226	8.02842e-08	Yes	adiponectin receptor 2 [Source:RGD Symbol;Acc:1307891]
ENSRNOG00000011623	Rab3c	Translation	-0.0391677	0.578221	No	1.253	1.449e-10	Yes	RAB3C, member RAS oncogene family [Source:RGD Symbol;Acc:620923]
ENSRNOG00000051563	Giot1	Translation	0.0262913	0.991809	No	1.25739	0.0284832	Yes	gonadotropin inducible ovarian transcription factor 1 [Source:RGD Symbol;Acc:620184]
ENSRNOG00000017493	Pias2	Translation	-0.190538	0.0490243	No	1.25774	2.34801e-06	Yes	protein inhibitor of activated STAT, 2 [Source:RGD Symbol;Acc:71056]
ENSRNOG00000007461	Klhl41	Translation	0.0478285	0.862294	No	1.25954	0.000744589	Yes	kelch-like family member 41 [Source:RGD Symbol;Acc:620852]
ENSRNOG00000048431	Nynrin	Translation	0.208753	0.156587	No	1.25956	7.41881e-13	Yes	NYN domain and retroviral integrase containing [Source:RGD Symbol;Acc:6486974]
ENSRNOG00000010789	Dusp7	Translation	-0.0423569	0.488016	No	1.26095	5.80294e-08	Yes	dual specificity phosphatase 7 [Source:RGD Symbol;Acc:735026]
ENSRNOG00000015941	Fkbp10	Translation	0.13365	0.203014	No	1.26095	2.52465e-27	Yes	FKBP prolyl isomerase 10 [Source:RGD Symbol;Acc:1549751]
ENSRNOG00000049751	LOC100912163	Translation	0.0704968	0.769925	No	1.26607	0.000105905	Yes	AT-rich interactive domain-containing protein 4B-like [Source:RGD Symbol;Acc:6488837]
ENSRNOG00000018191	Oprm1	Translation	0.364922	0.199077	No	1.2687	2.59227e-13	Yes	opioid receptor, mu 1 [Source:RGD Symbol;Acc:3234]
ENSRNOG00000008067	Rcor1	Translation	0.16297	0.461108	No	1.26974	1.70452e-05	Yes	REST corepressor 1 [Source:RGD Symbol;Acc:7505493]
ENSRNOG00000016309	Rgp1	Translation	0.120048	0.35196	No	1.26983	1.9257e-09	Yes	RGP1 homolog, RAB6A GEF complex partner 1 [Source:RGD Symbol;Acc:1311757]
ENSRNOG00000021552	Uprt	Translation	0.282105	0.0614829	No	1.27065	9.14254e-06	Yes	uracil phosphoribosyltransferase homolog [Source:RGD Symbol;Acc:1564806]
ENSRNOG00000001689	Arl6	Translation	-0.0175898	0.759498	No	1.27188	1.45732e-09	Yes	ADP-ribosylation factor like GTPase 6 [Source:RGD Symbol;Acc:1305535]
ENSRNOG00000029841	Cdh19	Translation	0.363005	0.000512466	No	1.27193	3.55554e-167	Yes	cadherin 19 [Source:RGD Symbol;Acc:1307169]
ENSRNOG00000019195	Polh	Translation	0.20138	0.240151	No	1.27386	0.00251556	Yes	DNA polymerase eta [Source:RGD Symbol;Acc:1309893]
ENSRNOG00000001396	Mospd3	Translation	0.169604	0.239003	No	1.27705	0.00137346	Yes	motile sperm domain containing 3 [Source:RGD Symbol;Acc:1304973]
ENSRNOG00000034180	LOC100360841	Translation	0.00244078	0.927779	No	1.28273	9.82973e-137	Yes	ribosomal protein L37-like [Source:RGD Symbol;Acc:2321317]
ENSRNOG00000010291	Slc46a1	Translation	0.0214314	0.951826	No	1.28306	0.000546071	Yes	solute carrier family 46 member 1 [Source:RGD Symbol;Acc:1309472]
ENSRNOG00000038916	Dram1	Translation	0.488687	0.0105468	No	1.28593	0.0133928	Yes	DNA-damage regulated autophagy modulator 1 [Source:RGD Symbol;Acc:1598133]
ENSRNOG00000024955	Scyl2	Translation	0.120777	0.0531373	No	1.28615	1.14623e-25	Yes	SCY1 like pseudokinase 2 [Source:RGD Symbol;Acc:1305665]
ENSRNOG00000003792	Med14	Translation	0.10335	0.154022	No	1.28649	8.65435e-09	Yes	mediator complex subunit 14 [Source:RGD Symbol;Acc:1560170]
ENSRNOG00000047085	Lrrtm2	Translation	0.0113748	0.971794	No	1.28671	0.0334908	Yes	leucine rich repeat transmembrane neuronal 2 [Source:RGD Symbol;Acc:1593785]
ENSRNOG00000056753	Hectd2	Translation	-0.0386146	0.732318	No	1.28978	0.000121487	Yes	HECT domain E3 ubiquitin protein ligase 2 [Source:RGD Symbol;Acc:1305536]
ENSRNOG00000058470	Col12a1	Translation	-0.0238252	0.421362	No	1.29169	1.22639e-152	Yes	collagen type XII alpha 1 chain [Source:RGD Symbol;Acc:2374]
ENSRNOG00000014893	Wdr63	Translation	-0.0710195	0.760597	No	1.29589	9.04965e-06	Yes	WD repeat domain 63 [Source:RGD Symbol;Acc:1563105]
ENSRNOG00000002724	Prpsap2	Translation	0.0132724	0.965691	No	1.29591	1.96969e-16	Yes	phosphoribosyl pyrophosphate synthetase-associated protein 2 [Source:RGD Symbol;Acc:620207]
ENSRNOG00000050855	LOC100911994	Translation	3.2707	0.299665	No	1.29641	1.61468e-09	Yes	coiled-coil domain-containing protein 132-like [Source:RGD Symbol;Acc:6489220]
ENSRNOG00000008890	Slc18a2	Translation	-0.060003	0.612123	No	1.29783	1.20889e-06	Yes	solute carrier family 18 member A2 [Source:RGD Symbol;Acc:3694]
ENSRNOG00000004967	Snrpb2	Translation	0.101875	0.441419	No	1.29784	3.07856e-06	Yes	small nuclear ribonucleoprotein polypeptide B2 [Source:RGD Symbol;Acc:1310194]
ENSRNOG00000055383	AABR07067762.1	Translation	2.34915	0.202974	No	1.29799	0.0211566	Yes	-
ENSRNOG00000017181	Malt1	Translation	-0.085008	0.627809	No	1.30073	0.000636309	Yes	MALT1 paracaspase [Source:RGD Symbol;Acc:1309195]
ENSRNOG00000034037	Zfp266	Translation	0.129966	0.496187	No	1.30308	7.7338e-08	Yes	zinc finger protein 266 [Source:RGD Symbol;Acc:1308643]
ENSRNOG00000039439	AC121204.1	Translation	0	0.974712	No	1.30634	0.00392053	Yes	RGD1560723 [Source:NCBI gene;Acc:500448]
ENSRNOG00000003307	Gcdh	Translation	0.018659	0.945309	No	1.30724	1.68031e-05	Yes	glutaryl-CoA dehydrogenase [Source:RGD Symbol;Acc:1308829]
ENSRNOG00000006956	AABR07049085.1	Translation	0.300254	0.109374	No	1.31104	3.83206e-39	Yes	-
ENSRNOG00000001217	Lrrc3	Translation	0.0957488	0.552222	No	1.3126	1.35809e-08	Yes	leucine rich repeat containing 3 [Source:RGD Symbol;Acc:628861]
ENSRNOG00000059492	LOC100365363	Translation	0.129072	0.436393	No	1.31466	0.00135912	Yes	vomeronasal 1 receptor, F4-like [Source:RGD Symbol;Acc:2319215]
ENSRNOG00000012331	Casp8	Translation	-0.577658	0.189567	No	1.31734	0.0286066	Yes	caspase 8 [Source:RGD Symbol;Acc:620945]
ENSRNOG00000020835	Hipk4	Translation	0.478047	0.201161	No	1.31915	0.00117813	Yes	homeodomain interacting protein kinase 4 [Source:RGD Symbol;Acc:1307541]
ENSRNOG00000022101	Crabp2	Translation	0.0426534	0.756279	No	1.32051	0.000346591	Yes	cellular retinoic acid binding protein 2 [Source:RGD Symbol;Acc:62070]
ENSRNOG00000025034	RGD1304567	Translation	0.237811	0.0949786	No	1.32265	0.0062213	Yes	similar to RIKEN cDNA A430005L14 [Source:RGD Symbol;Acc:1304567]
ENSRNOG00000013232	Nr6a1	Translation	0.302218	0.46721	No	1.32342	0.00983472	Yes	nuclear receptor subfamily 6, group A, member 1 [Source:MGI Symbol;Acc:MGI:1352459]
ENSRNOG00000037428	Zfp605	Translation	0.0071955	0.97364	No	1.32374	0.00213107	Yes	zinc finger protein 605 [Source:RGD Symbol;Acc:2318406]
ENSRNOG00000012111	Poli	Translation	0.0391893	0.886216	No	1.32423	0.0062213	Yes	DNA polymerase iota [Source:RGD Symbol;Acc:1305212]
ENSRNOG00000058645	Tnc	Translation	0.0873294	0.0090637	No	1.32871	0	Yes	tenascin C [Source:RGD Symbol;Acc:621057]
ENSRNOG00000003861	Gorab	Translation	0.139424	0.35477	No	1.33158	4.67562e-08	Yes	golgin, RAB6-interacting [Source:RGD Symbol;Acc:1564990]
ENSRNOG00000011675	Zfp40	Translation	-0.113241	0.466331	No	1.33539	0.0062213	Yes	zinc finger protein 40 [Source:MGI Symbol;Acc:MGI:99185]
ENSRNOG00000021441	Reln	Translation	0.255555	2.78222e-18	No	1.33766	0	Yes	reelin [Source:RGD Symbol;Acc:3553]
ENSRNOG00000047635	Tmem178b	Translation	0.068186	0.422278	No	1.34239	0.000210988	Yes	transmembrane protein 178B [Source:RGD Symbol;Acc:1585938]
ENSRNOG00000055344	Trnau1ap	Translation	0.0597951	0.728099	No	1.34577	0.00135912	Yes	tRNA selenocysteine 1 associated protein 1 [Source:RGD Symbol;Acc:619995]
ENSRNOG00000020059	Pcdhb14	Translation	-0.175318	0.645439	No	1.35208	0.000852514	Yes	protocadherin beta 14 [Source:RGD Symbol;Acc:1307591]
ENSRNOG00000015641	Exoc3l1	Translation	-0.091423	0.746667	No	1.35364	0.0181865	Yes	exocyst complex component 3-like 1 [Source:RGD Symbol;Acc:1311132]
ENSRNOG00000024136	Fam151b	Translation	0.120495	0.527254	No	1.35564	4.68353e-05	Yes	family with sequence similarity 151, member B [Source:RGD Symbol;Acc:1561110]
ENSRNOG00000001313	Gnaz	Translation	0.00799437	0.965875	No	1.36386	3.38054e-05	Yes	G protein subunit alpha z [Source:RGD Symbol;Acc:2717]
ENSRNOG00000016289	Bmpr1b	Translation	-0.270735	0.347672	No	1.36446	0.000620771	Yes	bone morphogenetic protein receptor type 1B [Source:RGD Symbol;Acc:1595863]
ENSRNOG00000018532	Pcgf5	Translation	0.0401959	0.873464	No	1.36518	0.0178401	Yes	polycomb group ring finger 5 [Source:RGD Symbol;Acc:1583513]
ENSRNOG00000010697	Hadh	Translation	0.0378819	0.760315	No	1.37289	3.90383e-05	Yes	hydroxyacyl-CoA dehydrogenase [Source:RGD Symbol;Acc:69321]
ENSRNOG00000012628	Gpr18	Translation	1	0.573943	No	1.37579	0.0334	Yes	G protein-coupled receptor 18 [Source:RGD Symbol;Acc:1304889]
ENSRNOG00000007645	Kcnj9	Translation	0.0345277	0.903882	No	1.37724	0.00176742	Yes	potassium voltage-gated channel subfamily J member 9 [Source:RGD Symbol;Acc:621440]
ENSRNOG00000021984	Rgs7	Translation	0.0701486	0.446241	No	1.37778	5.36587e-06	Yes	regulator of G-protein signaling 7 [Source:RGD Symbol;Acc:3570]
ENSRNOG00000029738	Diras1	Translation	-0.0735536	0.241343	No	1.38026	5.88806e-06	Yes	DIRAS family GTPase 1 [Source:RGD Symbol;Acc:1310445]
ENSRNOG00000005271	Rapgef5	Translation	0.328623	0.389295	No	1.38205	0.0334	Yes	Rap guanine nucleotide exchange factor 5 [Source:RGD Symbol;Acc:1561668]
ENSRNOG00000012556	Isl1	Translation	0.139203	0.304002	No	1.38975	3.90383e-05	Yes	ISL LIM homeobox 1 [Source:RGD Symbol;Acc:61957]
ENSRNOG00000045583	AABR07002068.1	Translation	-0.247928	0.707635	No	1.3918	2.00973e-05	Yes	-
ENSRNOG00000056248	Marf1	Translation	0.00559944	0.905412	No	1.39967	7.35322e-09	Yes	meiosis regulator and mRNA stability factor 1 [Source:RGD Symbol;Acc:619770]
ENSRNOG00000039861	LOC690617	Translation	-0.0753818	0.852657	No	1.39971	0.0133796	Yes	hypothetical protein LOC690617 [Source:RGD Symbol;Acc:1593449]
ENSRNOG00000006076	Steap2	Translation	0.023133	0.916142	No	1.40302	0.00126868	Yes	STEAP2 metalloreductase [Source:RGD Symbol;Acc:1307050]
ENSRNOG00000033087	Cdh23	Translation	-0.0588937	0.954585	No	1.40526	0.00126868	Yes	cadherin 23 (otocadherin) [Source:MGI Symbol;Acc:MGI:1890219]
ENSRNOG00000018867	Klhdc7a	Translation	-0.149576	0.472534	No	1.40568	0.000201666	Yes	kelch domain containing 7A [Source:RGD Symbol;Acc:1309439]
ENSRNOG00000051758	LOC100910554	Translation	1.51584	0.322932	No	1.40714	0.0052124	Yes	histone H2A type 1-like [Source:RGD Symbol;Acc:6497956]
ENSRNOG00000000636	Rtkn2	Translation	-0.443808	0.227135	No	1.40972	0.0147126	Yes	rhotekin 2 [Source:RGD Symbol;Acc:1304834]
ENSRNOG00000010473	Cand2	Translation	0.198823	0.180051	No	1.41145	5.89673e-20	Yes	cullin-associated and neddylation-dissociated 2 (putative) [Source:RGD Symbol;Acc:620480]
ENSRNOG00000009849	Eef1akmt1	Translation	0.0274807	0.932153	No	1.41431	0.045166	Yes	EEF1A lysine methyltransferase 1 [Source:RGD Symbol;Acc:1306762]
ENSRNOG00000045670	Tnfsf12	Translation	0.150612	0.406539	No	1.41807	0.0147126	Yes	TNF superfamily member 12 [Source:RGD Symbol;Acc:1359620]
ENSRNOG00000013408	Npas2	Translation	-0.36257	0.36084	No	1.42018	0.00377592	Yes	neuronal PAS domain protein 2 [Source:RGD Symbol;Acc:1309681]
ENSRNOG00000012183	Glrx	Translation	0.279785	0.0129256	No	1.42139	0.00377592	Yes	glutaredoxin [Source:RGD Symbol;Acc:70951]
ENSRNOG00000014745	AABR07026654.1	Translation	0.0660599	0.447637	No	1.42197	9.65263e-20	Yes	pyruvate dehydrogenase (lipoamide) alpha 1-like 1 [Source:NCBI gene;Acc:685778]
ENSRNOG00000014585	Cfap53	Translation	-0.0458037	0.864954	No	1.42489	0.00606249	Yes	cilia and flagella associated protein 53 [Source:RGD Symbol;Acc:1306734]
ENSRNOG00000015538	Abcd2	Translation	-0.0605415	0.88648	No	1.42717	0.0238255	Yes	ATP binding cassette subfamily D member 2 [Source:RGD Symbol;Acc:69244]
ENSRNOG00000059857	Rnd1	Translation	0.0112781	0.999926	No	1.43176	0.000232325	Yes	Rho family GTPase 1 [Source:RGD Symbol;Acc:1306338]
ENSRNOG00000045772	A2m	Translation	-1.65605	0.661152	No	1.43406	8.90814e-40	Yes	alpha-2-macroglobulin [Source:RGD Symbol;Acc:2004]
ENSRNOG00000028896	LOC100911545	Translation	0.819428	0.596406	No	1.43406	8.90814e-40	Yes	alpha-2-macroglobulin-like [Source:RGD Symbol;Acc:6492449]
ENSRNOG00000018310	Eno4	Translation	-0.415037	0.353668	No	1.43418	0.00606249	Yes	enolase 4 [Source:RGD Symbol;Acc:1308333]
ENSRNOG00000000606	Pcdh15	Translation	0.328054	0.43418	No	1.43522	0.000560926	Yes	protocadherin related 15 [Source:RGD Symbol;Acc:1590969]
ENSRNOG00000037198	Usp18	Translation	0.00657265	0.956624	No	1.43657	0.0387392	Yes	ubiquitin specific peptidase 18 [Source:RGD Symbol;Acc:1359153]
ENSRNOG00000007370	Rnf144a	Translation	0.10671	0.307053	No	1.43752	1.43099e-05	Yes	ring finger protein 144A [Source:RGD Symbol;Acc:1561737]
ENSRNOG00000058430	Bcdin3d	Translation	-0.0863769	0.654879	No	1.44136	9.09251e-05	Yes	BCDIN3 domain containing RNA methyltransferase [Source:RGD Symbol;Acc:1306433]
ENSRNOG00000025938	Lin28b	Translation	-1.03684	0.332691	No	1.44689	0.0316877	Yes	lin-28 homolog B [Source:RGD Symbol;Acc:1597432]
ENSRNOG00000028155	Dnaaf2	Translation	-0.153138	0.232792	No	1.44711	0.0023451	Yes	dynein, axonemal, assembly factor 2 [Source:RGD Symbol;Acc:1310311]
ENSRNOG00000014148	Ap5m1	Translation	0.0707476	0.629784	No	1.44733	6.33774e-06	Yes	adaptor related protein complex 5 subunit mu 1 [Source:RGD Symbol;Acc:1308087]
ENSRNOG00000019120	Hmgcs2	Translation	0.186388	0.0879801	No	1.44902	3.77686e-07	Yes	3-hydroxy-3-methylglutaryl-CoA synthase 2 [Source:RGD Symbol;Acc:2804]
ENSRNOG00000047229	Trim68	Translation	-0.19254	0.130544	No	1.44938	0.000408686	Yes	tripartite motif containing 68 [Source:RGD Symbol;Acc:1593867]
ENSRNOG00000007917	Cd46	Translation	-0.769772	0.114587	No	1.45333	0.00269485	Yes	CD46 molecule [Source:RGD Symbol;Acc:3061]
ENSRNOG00000002216	Srd5a3	Translation	0.0823345	0.337247	No	1.45778	1.0143e-07	Yes	steroid 5 alpha-reductase 3 [Source:RGD Symbol;Acc:1308828]
ENSRNOG00000008641	Gnpnat1	Translation	0.151657	0.333308	No	1.46133	0.00428984	Yes	glucosamine-phosphate N-acetyltransferase 1 [Source:RGD Symbol;Acc:1563144]
ENSRNOG00000013974	Fahd2a	Translation	-0.0480231	0.588722	No	1.46172	1.14085e-06	Yes	fumarylacetoacetate hydrolase domain containing 2A [Source:RGD Symbol;Acc:1563674]
ENSRNOG00000045837	AABR07042611.1	Translation	-0.214682	0.525804	No	1.46447	0.00794179	Yes	-
ENSRNOG00000013770	Folh1	Translation	0.180572	0.660798	No	1.46778	4.48208e-06	Yes	folate hydrolase 1 [Source:RGD Symbol;Acc:70963]
ENSRNOG00000014475	Slc31a1	Translation	0.138309	0.200727	No	1.46861	1.74712e-05	Yes	solute carrier family 31 member 1 [Source:RGD Symbol;Acc:620059]
ENSRNOG00000045621	Gatc	Translation	-0.0330839	0.837877	No	1.47207	0.0169837	Yes	glutamyl-tRNA amidotransferase subunit C [Source:RGD Symbol;Acc:1309698]
ENSRNOG00000008907	Fggy	Translation	-0.110275	0.543442	No	1.47603	0.00167638	Yes	FGGY carbohydrate kinase domain containing [Source:RGD Symbol;Acc:1359429]
ENSRNOG00000010535	Cdh18	Translation	-0.342888	0.189568	No	1.47876	0.000192057	Yes	cadherin 18 [Source:RGD Symbol;Acc:1305430]
ENSRNOG00000031598	AABR07053650.1	Translation	0.0748001	0.818034	No	1.48278	0.000281415	Yes	ATPase phospholipid transporting 8B4 (putative) [Source:NCBI gene;Acc:311396]
ENSRNOG00000008512	Btf3l4	Translation	0.0639363	0.716875	No	1.48343	1.20375e-06	Yes	basic transcription factor 3-like 4 [Source:RGD Symbol;Acc:1311774]
ENSRNOG00000020025	LOC108348052	Translation	0	1	No	1.48613	0.0111818	Yes	equilibrative nucleoside transporter 2 [Source:RGD Symbol;Acc:11407640]
ENSRNOG00000050201	Slc29a2	Translation	0.0423818	0.874736	No	1.48613	0.0111818	Yes	solute carrier family 29 member 2 [Source:RGD Symbol;Acc:69296]
ENSRNOG00000017843	Polr3k	Translation	0.121544	0.283725	No	1.48704	0.0111818	Yes	RNA polymerase III subunit K [Source:RGD Symbol;Acc:1587294]
ENSRNOG00000009409	Fbxo2	Translation	0.0113242	0.970156	No	1.49266	1.42545e-09	Yes	F-box protein 2 [Source:RGD Symbol;Acc:621751]
ENSRNOG00000012460	Cntf	Translation	0.708647	0.0806322	No	1.49784	0.000281415	Yes	ciliary neurotrophic factor [Source:RGD Symbol;Acc:2370]
ENSRNOG00000015455	Spr	Translation	-0.0672473	0.237744	No	1.50176	0.000834983	Yes	sepiapterin reductase [Source:RGD Symbol;Acc:3753]
ENSRNOG00000032192	Cfap97	Translation	-0.0904416	0.463842	No	1.50597	5.21358e-05	Yes	cilia and flagella associated protein 97 [Source:RGD Symbol;Acc:1307325]
ENSRNOG00000058157	Ldlrad3	Translation	-0.0287884	0.823354	No	1.50611	5.85563e-06	Yes	low density lipoprotein receptor class A domain containing 3 [Source:RGD Symbol;Acc:1307846]
ENSRNOG00000014705	Rbm20	Translation	-0.180836	0.35335	No	1.50986	0.0120512	Yes	RNA binding motif protein 20 [Source:RGD Symbol;Acc:1307427]
ENSRNOG00000006174	Grid2	Translation	-0.584963	0.0258044	No	1.50993	9.35365e-06	Yes	glutamate ionotropic receptor delta type subunit 2 [Source:RGD Symbol;Acc:68368]
ENSRNOG00000027066	Stk32a	Translation	-0.449464	0.000412696	No	1.51668	0.0120512	Yes	serine/threonine kinase 32A [Source:RGD Symbol;Acc:1308338]
ENSRNOG00000021726	Tlr3	Translation	0.404559	0.0801556	No	1.52047	0.0120512	Yes	toll-like receptor 3 [Source:RGD Symbol;Acc:735171]
ENSRNOG00000018874	Phf19	Translation	0.111031	0.730017	No	1.5214	0.00794179	Yes	PHD finger protein 19 [Source:RGD Symbol;Acc:1310390]
ENSRNOG00000016855	B3galnt2	Translation	0.106566	0.802051	No	1.52207	0.000515441	Yes	beta-1,3-N-acetylgalactosaminyltransferase 2 [Source:RGD Symbol;Acc:1306946]
ENSRNOG00000049962	LOC100911860	Translation	0	1	No	1.52678	3.10306e-11	Yes	ubiquitin carboxyl-terminal hydrolase 40-like [Source:RGD Symbol;Acc:6490066]
ENSRNOG00000053400	Cfi	Translation	0.0439159	0.824242	No	1.53667	7.59754e-06	Yes	complement factor I [Source:RGD Symbol;Acc:620429]
ENSRNOG00000002592	Rps6ka6	Translation	0.436826	0.0435892	No	1.54019	0.00135505	Yes	ribosomal protein S6 kinase A6 [Source:RGD Symbol;Acc:1560817]
ENSRNOG00000033234	Ccrl2	Translation	0.256394	0.352771	No	1.54793	0.00354736	Yes	C-C motif chemokine receptor like 2 [Source:RGD Symbol;Acc:1311811]
ENSRNOG00000019484	Slc6a9	Translation	-0.0247867	0.489103	No	1.5482	1.34843e-07	Yes	solute carrier family 6 member 9 [Source:RGD Symbol;Acc:621243]
ENSRNOG00000023458	Dcaf12l1	Translation	0.0774268	0.579679	No	1.55123	1.95113e-07	Yes	DDB1 and CUL4 associated factor 12-like 1 [Source:RGD Symbol;Acc:1563873]
ENSRNOG00000023296	AABR07002945.1	Translation	-0.119988	0.709596	No	1.55428	5.32141e-06	Yes	-
ENSRNOG00000014891	Ptar1	Translation	-0.162475	0.300698	No	1.55484	0.000158802	Yes	protein prenyltransferase alpha subunit repeat containing 1 [Source:RGD Symbol;Acc:708369]
ENSRNOG00000042869	Atp5md	Translation	0.189063	0.384934	No	1.56097	0.0363139	Yes	ATP synthase membrane subunit DAPIT [Source:RGD Symbol;Acc:631426]
ENSRNOG00000011208	Rapsn	Translation	0.757023	0.200332	No	1.56573	0.00838613	Yes	receptor-associated protein of the synapse [Source:RGD Symbol;Acc:1311592]
ENSRNOG00000060486	Ptges3l1	Translation	-0.415037	0.649394	No	1.5717	0.0438918	Yes	prostaglandin E synthase 3-like 1 [Source:RGD Symbol;Acc:1359350]
ENSRNOG00000053086	Selenop	Translation	-0.0209292	0.92266	No	1.57307	5.94027e-07	Yes	selenoprotein P [Source:RGD Symbol;Acc:3660]
ENSRNOG00000018282	Gda	Translation	0.249745	0.0265754	No	1.58242	5.0248e-30	Yes	guanine deaminase [Source:RGD Symbol;Acc:621617]
ENSRNOG00000052564	Gpx3	Translation	-0.146476	0.499957	No	1.58313	0.00519063	Yes	glutathione peroxidase 3 [Source:RGD Symbol;Acc:69224]
ENSRNOG00000012134	Scn4a	Translation	0.392317	0.289378	No	1.58496	0.0363139	Yes	sodium voltage-gated channel alpha subunit 4 [Source:RGD Symbol;Acc:3636]
ENSRNOG00000027469	Pcdhb4	Translation	0.581069	0.0371647	No	1.59147	2.67836e-09	Yes	protocadherin beta 4 [Source:RGD Symbol;Acc:1308912]
ENSRNOG00000058724	Thap6	Translation	0.1402	0.633128	No	1.59154	0.0135346	Yes	THAP domain containing 6 [Source:RGD Symbol;Acc:1310094]
ENSRNOG00000004660	Fzd6	Translation	-0.105289	0.625996	No	1.59192	0.0135346	Yes	frizzled class receptor 6 [Source:RGD Symbol;Acc:628816]
ENSRNOG00000014805	Wrap73	Translation	0.025243	0.912059	No	1.59333	0.00108427	Yes	WD repeat containing, antisense to Trp73 [Source:MGI Symbol;Acc:MGI:1891749]
ENSRNOG00000023129	Mfsd9	Translation	-0.118899	0.192828	No	1.59549	8.07018e-09	Yes	major facilitator superfamily domain containing 9 [Source:RGD Symbol;Acc:1562212]
ENSRNOG00000048118	LOC108348276	Translation	0.18474	0.825534	No	1.59974	8.59803e-06	Yes	ankyrin repeat family A protein 2 [Source:RGD Symbol;Acc:11492057]
ENSRNOG00000048016	Mff	Translation	-0.233374	0.42739	No	1.59985	4.66858e-12	Yes	mitochondrial fission factor [Source:RGD Symbol;Acc:1310230]
ENSRNOG00000013623	Amer2	Translation	0.315042	0.212947	No	1.60007	0.0135346	Yes	APC membrane recruitment protein 2 [Source:RGD Symbol;Acc:1559605]
ENSRNOG00000025981	Ska2	Translation	0.0267307	0.956558	No	1.60321	0.000109786	Yes	spindle and kinetochore associated complex subunit 2 [Source:RGD Symbol;Acc:1307084]
ENSRNOG00000055015	AABR07015559.1	Translation	-0.456176	0.0898427	No	1.62071	0.0153679	Yes	-
ENSRNOG00000025154	LOC100359574	Translation	0	1	No	1.62331	2.51427e-06	Yes	NHP2 non-histone chromosome protein 2-like 1-like [Source:RGD Symbol;Acc:2323620]
ENSRNOG00000003068	Mrnip	Translation	-0.0291774	0.866256	No	1.62354	0.0222018	Yes	MRN complex interacting protein [Source:RGD Symbol;Acc:1564036]
ENSRNOG00000049426	Mmab	Translation	-0.0541921	0.70897	No	1.6333	6.0201e-05	Yes	metabolism of cobalamin associated B [Source:RGD Symbol;Acc:1596242]
ENSRNOG00000053969	AABR07008681.1	Translation	0.313788	0.507923	No	1.63496	9.63192e-10	Yes	-
ENSRNOG00000007924	Mios	Translation	-0.017027	0.815465	No	1.63775	1.71554e-06	Yes	meiosis regulator for oocyte development [Source:RGD Symbol;Acc:1308432]
ENSRNOG00000020839	Lrfn3	Translation	-0.0184146	0.821941	No	1.63941	0.00948569	Yes	leucine rich repeat and fibronectin type III domain containing 3 [Source:RGD Symbol;Acc:1305567]
ENSRNOG00000017980	Itgal	Translation	-0.310168	0.176367	No	1.64186	0.00283511	Yes	integrin subunit alpha L [Source:RGD Symbol;Acc:631424]
ENSRNOG00000018029	Doc2g	Translation	0.714598	0.565009	No	1.64293	0.00122292	Yes	double C2-like domains, gamma [Source:RGD Symbol;Acc:1307473]
ENSRNOG00000020606	B3gnt8	Translation	-0.0600295	0.782316	No	1.64324	0.00122292	Yes	UDP-GlcNAc:betaGal beta-1,3-N-acetylglucosaminyltransferase 8 [Source:RGD Symbol;Acc:1305374]
ENSRNOG00000010839	Krt222	Translation	-0.184637	0.358026	No	1.64599	0.00948569	Yes	keratin 222 [Source:RGD Symbol;Acc:1560383]
ENSRNOG00000048686	AABR07066379.1	Translation	-0.00335771	0.896665	No	1.64602	6.35473e-06	Yes	-
ENSRNOG00000032618	Mst1r	Translation	-0.100481	0.655518	No	1.64719	3.06966e-14	Yes	macrophage stimulating 1 receptor [Source:RGD Symbol;Acc:1306465]
ENSRNOG00000045639	RGD1560883	Translation	-0.0101958	0.954073	No	1.6512	2.29612e-08	Yes	similar to KIAA0825 protein [Source:RGD Symbol;Acc:1560883]
ENSRNOG00000039057	Klf8	Translation	0.0613214	0.731814	No	1.65896	0.00405629	Yes	Kruppel-like factor 8 [Source:RGD Symbol;Acc:1565831]
ENSRNOG00000000525	Pi16	Translation	-0.245026	0.464155	No	1.65918	0.0491624	Yes	peptidase inhibitor 16 [Source:RGD Symbol;Acc:1304760]
ENSRNOG00000056612	Unc13c	Translation	-0.247928	0.463533	No	1.65992	0.00405629	Yes	unc-13 homolog C [Source:RGD Symbol;Acc:628592]
ENSRNOG00000015222	Tent5c	Translation	0.221791	0.507957	No	1.66742	0.00198355	Yes	terminal nucleotidyltransferase 5C [Source:RGD Symbol;Acc:1359446]
ENSRNOG00000059840	Unc5a	Translation	-0.336086	0.191571	No	1.66742	0.00248645	Yes	unc-5 netrin receptor A [Source:RGD Symbol;Acc:621755]
ENSRNOG00000000839	Nfkbil1	Translation	-0.0458835	0.948771	No	1.66841	0.0395998	Yes	NFKB inhibitor like 1 [Source:RGD Symbol;Acc:1303310]
ENSRNOG00000049975	Zfp46	Translation	-0.0430514	0.535607	No	1.66955	1.46273e-07	Yes	zinc finger protein 46 [Source:RGD Symbol;Acc:1310584]
ENSRNOG00000003988	Dnajc27	Translation	-0.088346	0.211946	No	1.67394	0.0363139	Yes	DnaJ heat shock protein family (Hsp40) member C27 [Source:RGD Symbol;Acc:1564414]
ENSRNOG00000053961	Med9	Translation	-0.0123475	0.314233	No	1.67563	2.88111e-05	Yes	mediator complex subunit 9 [Source:RGD Symbol;Acc:1563669]
ENSRNOG00000052634	Lsmem2	Translation	0.188072	0.745772	No	1.67582	0.0363139	Yes	leucine-rich single-pass membrane protein 2 [Source:RGD Symbol;Acc:1589957]
ENSRNOG00000062165	AABR07051501.1	Translation	0.37762	0.648376	No	1.67727	0.0173036	Yes	-
ENSRNOG00000016447	RGD1310553	Translation	-0.0192982	0.680036	No	1.68337	7.49889e-06	Yes	similar to expressed sequence AI597479 [Source:RGD Symbol;Acc:1310553]
ENSRNOG00000019361	Inpp5j	Translation	-0.113147	0.595742	No	1.68474	1.30935e-06	Yes	inositol polyphosphate-5-phosphatase J [Source:RGD Symbol;Acc:620541]
ENSRNOG00000047145	LOC102551340	Translation	0.152176	0.447829	No	1.6928	2.19271e-09	Yes	zinc finger protein 728-like [Source:RGD Symbol;Acc:7697243]
ENSRNOG00000061639	AABR07044404.1	Translation	-0.171556	0.109321	No	1.69395	7.33294e-18	Yes	-
ENSRNOG00000007725	Mis12	Translation	-0.0939865	0.502102	No	1.69828	0.00405629	Yes	MIS12 kinetochore complex component [Source:RGD Symbol;Acc:1564837]
ENSRNOG00000012176	Rab27b	Translation	-0.450485	0.0224518	No	1.69921	0.00170752	Yes	RAB27B, member RAS oncogene family [Source:RGD Symbol;Acc:620114]
ENSRNOG00000010134	Acot2	Translation	-0.167021	0.270796	No	1.69947	3.2017e-05	Yes	acyl-CoA thioesterase 2 [Source:RGD Symbol;Acc:621055]
ENSRNOG00000049505	Nup43	Translation	-0.0887042	0.41816	No	1.7012	6.91407e-06	Yes	nucleoporin 43 [Source:RGD Symbol;Acc:1596513]
ENSRNOG00000048563	LOC100912538	Translation	0.136935	0.321726	No	1.70835	2.39489e-09	Yes	centrin-3-like [Source:RGD Symbol;Acc:6486167]
ENSRNOG00000020431	Matk	Translation	0.0075666	0.980722	No	1.71802	3.96345e-05	Yes	megakaryocyte-associated tyrosine kinase [Source:RGD Symbol;Acc:69058]
ENSRNOG00000051286	LOC100911516	Translation	0.588976	0.764115	No	1.72515	5.45056e-07	Yes	coiled-coil-helix-coiled-coil-helix domain-containing protein 2, mitochondrial-like [Source:RGD Symbol;Acc:6492335]
ENSRNOG00000051180	Chchd2	Translation	-0.0632884	0.113096	No	1.72567	0.000945419	Yes	coiled-coil-helix-coiled-coil-helix domain containing 2 [Source:RGD Symbol;Acc:1309819]
ENSRNOG00000019810	Des	Translation	-0.363614	0.260756	No	1.72583	0.0413428	Yes	desmin [Source:RGD Symbol;Acc:620686]
ENSRNOG00000012794	Grhpr	Translation	0.145652	0.590313	No	1.73215	0.0413428	Yes	glyoxylate and hydroxypyruvate reductase [Source:RGD Symbol;Acc:1308851]
ENSRNOG00000026049	Qrsl1	Translation	0.0325679	0.902048	No	1.73434	5.68489e-06	Yes	glutaminyl-tRNA amidotransferase subunit QRSL1 [Source:RGD Symbol;Acc:1359490]
ENSRNOG00000011871	AABR07066180.1	Translation	0.0795907	0.506467	No	1.73728	0.0106625	Yes	-
ENSRNOG00000024733	Mnd1	Translation	0.300371	0.612653	No	1.7378	0.0249441	Yes	meiotic nuclear divisions 1 [Source:RGD Symbol;Acc:1309007]
ENSRNOG00000003567	Ppox	Translation	0.208875	0.236618	No	1.73816	5.68489e-06	Yes	protoporphyrinogen oxidase [Source:RGD Symbol;Acc:1310543]
ENSRNOG00000028254	Tmem141	Translation	-0.0216733	0.881177	No	1.73855	0.0106625	Yes	transmembrane protein 141 [Source:RGD Symbol;Acc:1561492]
ENSRNOG00000027006	LOC100911361	Translation	0	1	No	1.74059	1.06368e-24	Yes	heterogeneous nuclear ribonucleoprotein A3-like [Source:RGD Symbol;Acc:6493616]
ENSRNOG00000011363	Napepld	Translation	0.470989	0.267031	No	1.74076	0.000567294	Yes	N-acyl phosphatidylethanolamine phospholipase D [Source:RGD Symbol;Acc:735197]
ENSRNOG00000010041	Ube2g1	Translation	0.221466	0.0218757	No	1.74953	5.85336e-09	Yes	ubiquitin-conjugating enzyme E2G 1 [Source:RGD Symbol;Acc:620392]
ENSRNOG00000017420	Nudt6	Translation	-0.374582	0.120847	No	1.75821	1.55974e-13	Yes	nudix hydrolase 6 [Source:RGD Symbol;Acc:621356]
ENSRNOG00000026371	Krt17	Translation	-0.230954	0.707329	No	1.76057	4.41839e-07	Yes	keratin 17 [Source:RGD Symbol;Acc:1303181]
ENSRNOG00000009180	Xkr7	Translation	-0.0898078	0.520125	No	1.76835	1.10482e-07	Yes	XK related 7 [Source:RGD Symbol;Acc:1359224]
ENSRNOG00000017401	Tmco4	Translation	-0.0988857	0.625737	No	1.76893	0.000170215	Yes	transmembrane and coiled-coil domains 4 [Source:RGD Symbol;Acc:1566357]
ENSRNOG00000028064	Fhad1	Translation	0	0.976301	No	1.76988	0.00188773	Yes	forkhead associated phosphopeptide binding domain 1 [Source:RGD Symbol;Acc:1563444]
ENSRNOG00000000614	Bicc1	Translation	-0.121092	0.174911	No	1.77331	3.21355e-05	Yes	BicC family RNA binding protein 1 [Source:RGD Symbol;Acc:1307459]
ENSRNOG00000013340	Twsg1	Translation	0.164679	0.119051	No	1.77435	0.00188773	Yes	twisted gastrulation BMP signaling modulator 1 [Source:RGD Symbol;Acc:1311215]
ENSRNOG00000033520	Wdr97	Translation	-1.11548	0.471975	No	1.77444	0.0413428	Yes	WD repeat domain 97 [Source:RGD Symbol;Acc:1562063]
ENSRNOG00000002106	Usp46	Translation	-0.0514336	0.402581	No	1.77562	0.00188773	Yes	ubiquitin specific peptidase 46 [Source:RGD Symbol;Acc:1564808]
ENSRNOG00000061247	Deup1	Translation	0.668794	0.460477	No	1.79036	0.0173036	Yes	deuterosome assembly protein 1 [Source:RGD Symbol;Acc:1306632]
ENSRNOG00000014896	Adgrg3	Translation	0.541894	0.333352	No	1.79959	0.000271694	Yes	adhesion G protein-coupled receptor G3 [Source:RGD Symbol;Acc:1305674]
ENSRNOG00000028085	Tmem255a	Translation	0.106379	0.486273	No	1.80287	0.0413428	Yes	transmembrane protein 255A [Source:RGD Symbol;Acc:727788]
ENSRNOG00000007850	Mok	Translation	0.0538669	0.880182	No	1.8064	9.62872e-05	Yes	MOK protein kinase [Source:RGD Symbol;Acc:1309274]
ENSRNOG00000029644	Clec2l	Translation	-0.0929665	0.619534	No	1.80923	0.0413428	Yes	C-type lectin domain family 2, member L [Source:RGD Symbol;Acc:1565373]
ENSRNOG00000047545	Adra2a	Translation	0.0835541	0.759243	No	1.81052	0.0413428	Yes	adrenoceptor alpha 2A [Source:RGD Symbol;Acc:2056]
ENSRNOG00000049056	AABR07051450.1	Translation	0.209683	0.348839	No	1.81167	5.65379e-10	Yes	-
ENSRNOG00000019776	Sh3gl3	Translation	-0.0532626	0.600388	No	1.81558	7.83144e-05	Yes	SH3 domain containing GRB2 like 3, endophilin A3 [Source:RGD Symbol;Acc:620578]
ENSRNOG00000001222	Ube2g2	Translation	-0.0918708	0.0845864	No	1.82156	1.14412e-08	Yes	ubiquitin-conjugating enzyme E2G 2 [Source:RGD Symbol;Acc:1304860]
ENSRNOG00000003947	Ntn1	Translation	0.387771	0.342305	No	1.83494	0.00493693	Yes	netrin 1 [Source:RGD Symbol;Acc:619809]
ENSRNOG00000061989	Nkrf	Translation	0.109444	0.630348	No	1.83568	1.9066e-06	Yes	NFKB repressing factor [Source:RGD Symbol;Acc:6500424]
ENSRNOG00000056216	Casp7	Translation	0.23316	0.163393	No	1.83984	0.00493693	Yes	caspase 7 [Source:RGD Symbol;Acc:620944]
ENSRNOG00000004076	Pms1	Translation	0.25574	0.174848	No	1.8416	3.11531e-06	Yes	PMS1 homolog 1, mismatch repair system component [Source:RGD Symbol;Acc:1359511]
ENSRNOG00000000113	Elac1	Translation	0.0114228	0.998525	No	1.848	0.011873	Yes	elaC ribonuclease Z 1 [Source:RGD Symbol;Acc:1304757]
ENSRNOG00000046969	AABR07034438.1	Translation	0.136107	0.160519	No	1.85177	2.45302e-17	Yes	-
ENSRNOG00000007454	Aloxe3	Translation	-0.607417	0.0871218	No	1.85266	0.000125898	Yes	arachidonate lipoxygenase 3 [Source:RGD Symbol;Acc:1306252]
ENSRNOG00000020325	Calhm2	Translation	0.282559	0.126928	No	1.85664	0.011873	Yes	calcium homeostasis modulator family member 2 [Source:RGD Symbol;Acc:1308276]
ENSRNOG00000005141	Hus1	Translation	0.0716689	0.545722	No	1.85868	1.4048e-07	Yes	HUS1 checkpoint clamp component [Source:RGD Symbol;Acc:1591976]
ENSRNOG00000022099	Trim72	Translation	0.524159	0.15581	No	1.88691	0.0282745	Yes	tripartite motif containing 72 [Source:RGD Symbol;Acc:1562778]
ENSRNOG00000037160	Bloc1s6	Translation	0.0924116	0.383096	No	1.88944	0.000567294	Yes	biogenesis of lysosomal organelles complex 1 subunit 6 [Source:RGD Symbol;Acc:1310208]
ENSRNOG00000004316	Llph	Translation	0.109912	0.721399	No	1.89331	0.000201666	Yes	LLP homolog, long-term synaptic facilitation factor [Source:RGD Symbol;Acc:1308261]
ENSRNOG00000053406	Gramd1c	Translation	0.332941	0.495705	No	1.89482	7.75617e-06	Yes	GRAM domain containing 1C [Source:RGD Symbol;Acc:1305433]
ENSRNOG00000006871	Slc25a14	Translation	0.042924	0.825654	No	1.89729	2.13712e-11	Yes	solute carrier family 25 member 14 [Source:RGD Symbol;Acc:621433]
ENSRNOG00000004145	Prorsd1	Translation	0.263521	0.545931	No	1.9055	0.0455547	Yes	prolyl-tRNA synthetase associated domain containing 1 [Source:RGD Symbol;Acc:1308179]
ENSRNOG00000004673	Rbm43	Translation	-0.0113301	0.895428	No	1.90689	0.00137779	Yes	RNA binding motif protein 43 [Source:RGD Symbol;Acc:1306676]
ENSRNOG00000014362	Nudt14	Translation	-0.0546196	0.645629	No	1.90761	0.000326763	Yes	nudix hydrolase 14 [Source:RGD Symbol;Acc:1310583]
ENSRNOG00000027658	Gpr101	Translation	0.650161	0.0630702	No	1.90862	9.46913e-06	Yes	G protein-coupled receptor 101 [Source:RGD Symbol;Acc:1564196]
ENSRNOG00000018286	Chrna1	Translation	-0.363638	0.436041	No	1.9087	0.0455547	Yes	cholinergic receptor nicotinic alpha 1 subunit [Source:RGD Symbol;Acc:69277]
ENSRNOG00000024952	Atp8b1	Translation	-0.514573	0.123776	No	1.9249	6.33932e-06	Yes	ATPase phospholipid transporting 8B1 [Source:RGD Symbol;Acc:1308488]
ENSRNOG00000039783	AC094217.1	Translation	-6.43741	0.711478	No	1.93037	1.52114e-107	Yes	-
ENSRNOG00000000065	Pde6b	Translation	-0.372233	0.214611	No	1.93129	3.75817e-05	Yes	phosphodiesterase 6B [Source:RGD Symbol;Acc:1311039]
ENSRNOG00000018272	Zfp511	Translation	-0.00281502	0.885526	No	1.93397	3.75817e-05	Yes	zinc finger protein 511 [Source:RGD Symbol;Acc:1308585]
ENSRNOG00000018464	Lipt1	Translation	-0.321928	0.365447	No	1.94092	0.0192971	Yes	lipoyltransferase 1 [Source:RGD Symbol;Acc:1310276]
ENSRNOG00000017690	Ccsap	Translation	-0.255091	0.260906	No	1.94357	0.000918254	Yes	centriole, cilia and spindle-associated protein [Source:RGD Symbol;Acc:1563235]
ENSRNOG00000024577	Gamt	Translation	0.144604	0.466098	No	1.95475	1.73825e-08	Yes	guanidinoacetate N-methyltransferase [Source:RGD Symbol;Acc:2659]
ENSRNOG00000059302	LOC100361143	Translation	0	1	No	1.95784	0.0211107	Yes	ribosomal protein L30-like [Source:RGD Symbol;Acc:2320718]
ENSRNOG00000012920	Col9a1	Translation	-0.156119	0.888046	No	1.96829	0.00147588	Yes	collagen type IX alpha 1 chain [Source:RGD Symbol;Acc:1309425]
ENSRNOG00000024730	Ppm1e	Translation	0.0981722	0.449886	No	1.97077	1.08389e-09	Yes	protein phosphatase, Mg2+/Mn2+ dependent, 1E [Source:RGD Symbol;Acc:735028]
ENSRNOG00000002797	Gpr156	Translation	-0.144995	0.661011	No	1.98138	0.0130819	Yes	G protein-coupled receptor 156 [Source:RGD Symbol;Acc:708438]
ENSRNOG00000043441	Lin52	Translation	-0.0211776	0.99574	No	1.98409	0.0315565	Yes	lin-52 DREAM MuvB core complex component [Source:RGD Symbol;Acc:1306798]
ENSRNOG00000003832	Vash2	Translation	0.25321	0.0499843	No	1.9877	0.000605792	Yes	vasohibin 2 [Source:RGD Symbol;Acc:1564105]
ENSRNOG00000048195	Nudt13	Translation	0.461195	0.167749	No	1.98935	0.0315565	Yes	nudix hydrolase 13 [Source:RGD Symbol;Acc:1592767]
ENSRNOG00000009970	Gsdme	Translation	0.217834	0.314665	No	1.99128	1.77548e-06	Yes	gasdermin E [Source:MGI Symbol;Acc:MGI:1889850]
ENSRNOG00000038012	Commd6	Translation	-0.0358663	0.639265	No	1.99231	0.000166037	Yes	COMM domain containing 6 [Source:RGD Symbol;Acc:1560745]
ENSRNOG00000016066	Bambi	Translation	0.135307	0.595024	No	1.99298	0.000166037	Yes	BMP and activin membrane-bound inhibitor [Source:RGD Symbol;Acc:621831]
ENSRNOG00000007280	Naa60	Translation	-0.0399675	0.736958	No	2	9.80446e-05	Yes	N(alpha)-acetyltransferase 60, NatF catalytic subunit [Source:RGD Symbol;Acc:1308915]
ENSRNOG00000049724	B3gntl1	Translation	-0.0973968	0.804056	No	2.00429	0.0130819	Yes	UDP-GlcNAc:betaGal beta-1,3-N-acetylglucosaminyltransferase-like 1 [Source:RGD Symbol;Acc:1359497]
ENSRNOG00000004059	Ptrhd1	Translation	0.346012	0.0654939	No	2.00728	0.00359923	Yes	peptidyl-tRNA hydrolase domain containing 1 [Source:RGD Symbol;Acc:1561792]
ENSRNOG00000018480	Capn9	Translation	-0.253757	0.806101	No	2.00817	0.0130819	Yes	calpain 9 [Source:RGD Symbol;Acc:70965]
ENSRNOG00000021268	Shld1	Translation	0.230904	0.530061	No	2.01063	0.00359923	Yes	shieldin complex subunit 1 [Source:RGD Symbol;Acc:1597982]
ENSRNOG00000047061	Zfp773-ps1	Translation	-0.688056	0.343757	No	2.01267	0.00359923	Yes	zinc finger protein 773, pseudogene 1 [Source:RGD Symbol;Acc:1563793]
ENSRNOG00000010743	Fdxacb1	Translation	0.0519946	0.905969	No	2.01755	4.4072e-06	Yes	ferredoxin-fold anticodon binding domain containing 1 [Source:RGD Symbol;Acc:1562252]
ENSRNOG00000055247	LOC100909481	Translation	0	1	No	2.02376	3.09721e-09	Yes	eukaryotic translation initiation factor 3 subunit E-like [Source:RGD Symbol;Acc:6503216]
ENSRNOG00000060288	LOC100365062	Translation	0.0532546	0.75222	No	2.02376	3.09721e-09	Yes	eukaryotic translation initiation factor 3, subunit 6 48kDa-like [Source:RGD Symbol;Acc:2319808]
ENSRNOG00000036701	Actg1	Translation	0.0307496	0.847535	No	2.0324	1.45151e-299	Yes	actin, gamma 1 [Source:RGD Symbol;Acc:1304556]
ENSRNOG00000042560	Bag4	Translation	-0.0280144	0.832952	No	2.05998	0.000260831	Yes	BCL2-associated athanogene 4 [Source:MGI Symbol;Acc:MGI:1914634]
ENSRNOG00000025145	Rmdn1	Translation	-0.060036	0.797764	No	2.06018	0.000972654	Yes	regulator of microtubule dynamics 1 [Source:RGD Symbol;Acc:1563085]
ENSRNOG00000025644	LOC499331	Translation	0.0161897	0.968502	No	2.06054	0.00236876	Yes	similar to hypothetical protein D030056L22 [Source:RGD Symbol;Acc:1563237]
ENSRNOG00000032429	Tmprss9	Translation	-0.667425	0.247561	No	2.0614	0.0211107	Yes	transmembrane serine protease 9 [Source:RGD Symbol;Acc:1309581]
ENSRNOG00000012322	Pex7	Translation	0.121015	0.537239	No	2.0658	0.0211107	Yes	peroxisomal biogenesis factor 7 [Source:RGD Symbol;Acc:1308483]
ENSRNOG00000034071	Chmp4bl1	Translation	0.0316653	0.625955	No	2.08421	3.12241e-07	Yes	chromatin modifying protein 4B-like 1 [Source:RGD Symbol;Acc:1583604]
ENSRNOG00000011593	Hey1	Translation	-0.359758	0.079945	No	2.08746	0.000103653	Yes	hairy/enhancer-of-split related with YRPW motif 1 [Source:MGI Symbol;Acc:MGI:1341800]
ENSRNOG00000003687	Rgs2	Translation	0.185077	0.452166	No	2.0961	0.000636739	Yes	regulator of G-protein signaling 2 [Source:RGD Symbol;Acc:621665]
ENSRNOG00000010802	Ube3d	Translation	-0.240776	0.484941	No	2.11005	0.00578947	Yes	ubiquitin protein ligase E3D [Source:RGD Symbol;Acc:1306773]
ENSRNOG00000046258	B3gnt5	Translation	0.0524674	0.885403	No	2.1127	0.00578947	Yes	UDP-GlcNAc:betaGal beta-1,3-N-acetylglucosaminyltransferase 5 [Source:RGD Symbol;Acc:70955]
ENSRNOG00000003522	Mr1	Translation	0.0193653	0.970755	No	2.12416	6.79731e-05	Yes	major histocompatibility complex, class I-related [Source:RGD Symbol;Acc:1593291]
ENSRNOG00000027332	Gemin6	Translation	0.372351	0.133028	No	2.13046	0.0211107	Yes	gem (nuclear organelle) associated protein 6 [Source:RGD Symbol;Acc:1311168]
ENSRNOG00000003273	Spata20	Translation	0.345225	0.23018	No	2.13327	0.0211107	Yes	spermatogenesis associated 20 [Source:RGD Symbol;Acc:735087]
ENSRNOG00000058047	AABR07000733.1	Translation	0.427421	0.403422	No	2.13568	0.00155405	Yes	-
ENSRNOG00000027259	AABR07029661.1	Translation	0.291496	0.507886	No	2.14468	1.31404e-08	Yes	fatty acid hydroxylase domain containing 2 [Source:NCBI gene;Acc:691221]
ENSRNOG00000018366	RGD1310819	Translation	-1.94753	0.0826106	No	2.152	0.00380557	Yes	similar to putative protein (5S487) [Source:RGD Symbol;Acc:1310819]
ENSRNOG00000024056	Zfp17	Translation	0.236298	0.147721	No	2.15678	1.24194e-06	Yes	zinc finger protein 585B [Source:RGD Symbol;Acc:1624201]
ENSRNOG00000018836	RGD1559896	Translation	0.0176829	0.97165	No	2.17239	0.000268357	Yes	similar to RIKEN cDNA 2310022B05 [Source:RGD Symbol;Acc:1559896]
ENSRNOG00000048979	LOC100912471	Translation	-2.73697	1	No	2.17371	0.00236876	Yes	cytochrome P450 4F5-like [Source:RGD Symbol;Acc:6486508]
ENSRNOG00000050888	LOC691320	Translation	-2.73697	1	No	2.17371	0.00236876	Yes	similar to cytochrome P450 4F1 [Source:RGD Symbol;Acc:1585095]
ENSRNOG00000059097	AABR07025140.1	Translation	-0.370368	0.572165	No	2.17834	0.00924857	Yes	-
ENSRNOG00000004900	Crhr1	Translation	0.0532118	0.858817	No	2.20102	0.000412177	Yes	corticotropin releasing hormone receptor 1 [Source:RGD Symbol;Acc:61276]
ENSRNOG00000022166	Ammecr1	Translation	-0.0697349	0.790276	No	2.21895	0.00247355	Yes	Alport syndrome, mental retardation, midface hypoplasia and elliptocytosis chromosomal region gene 1 [Source:RGD Symbol;Acc:1561004]
ENSRNOG00000045816	Gria1	Translation	0.480166	0.011303	No	2.23335	3.09067e-14	Yes	glutamate ionotropic receptor AMPA type subunit 1 [Source:RGD Symbol;Acc:621531]
ENSRNOG00000005573	Ntn4	Translation	0.400538	0.164774	No	2.23522	0.00247355	Yes	netrin 4 [Source:RGD Symbol;Acc:1565947]
ENSRNOG00000039050	AABR07051878.1	Translation	-0.839535	0.478245	No	2.25656	0.00924857	Yes	-
ENSRNOG00000000165	Pfkfb1	Translation	-0.300866	0.631746	No	2.26197	1.84543e-05	Yes	6-phosphofructo-2-kinase/fructose-2,6-biphosphatase 1 [Source:RGD Symbol;Acc:3307]
ENSRNOG00000027502	Nmi	Translation	0.0166249	0.994098	No	2.27592	1.95234e-06	Yes	N-myc (and STAT) interactor [Source:RGD Symbol;Acc:1311721]
ENSRNOG00000010807	Cox6c	Translation	0.0224994	0.832212	No	2.29082	1.15818e-05	Yes	cytochrome c oxidase subunit 6C [Source:RGD Symbol;Acc:620616]
ENSRNOG00000003878	Thsd7b	Translation	0.429312	0.146293	No	2.29123	0.00160277	Yes	thrombospondin type 1 domain containing 7B [Source:RGD Symbol;Acc:1306938]
ENSRNOG00000045679	Apoa1	Translation	0.906891	0.405652	No	2.30951	0.0226789	Yes	apolipoprotein A1 [Source:RGD Symbol;Acc:2130]
ENSRNOG00000054548	Srpk3	Translation	0.722466	0.54991	No	2.31079	0.00103157	Yes	SRSF protein kinase 3 [Source:RGD Symbol;Acc:727856]
ENSRNOG00000018327	Fank1	Translation	-0.221578	0.56186	No	2.311	0.0226789	Yes	fibronectin type III and ankyrin repeat domains 1 [Source:RGD Symbol;Acc:1304756]
ENSRNOG00000057690	Hist1h2ao	Translation	1.65951	0.380032	No	2.31467	0.002513	Yes	histone cluster 1, H2ao [Source:RGD Symbol;Acc:1304905]
ENSRNOG00000013902	P2ry12	Translation	0.0430687	0.971444	No	2.32193	0.00608164	Yes	purinergic receptor P2Y12 [Source:RGD Symbol;Acc:621681]
ENSRNOG00000013807	Dmc1	Translation	0.524662	0.41741	No	2.32193	0.0226789	Yes	DNA meiotic recombinase 1 [Source:RGD Symbol;Acc:1307611]
ENSRNOG00000016584	Mamdc4	Translation	-0.544321	0.513569	No	2.34104	0.0226789	Yes	MAM domain containing 4 [Source:RGD Symbol;Acc:708583]
ENSRNOG00000059837	Cdkn2a	Translation	0.0479903	0.799328	No	2.35315	2.85102e-05	Yes	cyclin-dependent kinase inhibitor 2A [Source:RGD Symbol;Acc:2323]
ENSRNOG00000043289	LOC100125368	Translation	0.504846	0.233898	No	2.35364	0.0226789	Yes	zinc finger protein LOC100125368 [Source:RGD Symbol;Acc:1642422]
ENSRNOG00000048864	LOC102551539	Translation	0.504846	0.233898	No	2.35364	0.0226789	Yes	zinc finger protein 709-like [Source:RGD Symbol;Acc:7655688]
ENSRNOG00000047309	Smim10l1	Translation	0.0204641	0.982922	No	2.36085	0.000174198	Yes	small integral membrane protein 10 like 1 [Source:MGI Symbol;Acc:MGI:1914379]
ENSRNOG00000048834	Plin3	Translation	-0.0440926	0.795869	No	2.3631	7.85497e-08	Yes	perilipin 3 [Source:RGD Symbol;Acc:1595854]
ENSRNOG00000014003	Fbxo16	Translation	-0.0131955	0.930193	No	2.36613	0.00065595	Yes	F-box protein 16 [Source:RGD Symbol;Acc:1305049]
ENSRNOG00000002327	Gabrb1	Translation	0.34861	0.50649	No	2.36632	0.00065595	Yes	gamma-aminobutyric acid type A receptor beta 1 subunit [Source:RGD Symbol;Acc:2649]
ENSRNOG00000005854	Angpt1	Translation	-0.628031	0.349446	No	2.36847	0.00065595	Yes	angiopoietin 1 [Source:RGD Symbol;Acc:628896]
ENSRNOG00000004842	Dnajc24	Translation	0.373643	0.191997	No	2.36995	0.00065595	Yes	DnaJ heat shock protein family (Hsp40) member C24 [Source:RGD Symbol;Acc:1564710]
ENSRNOG00000014098	Pold2	Translation	-0.047346	0.697392	No	2.37803	1.92675e-06	Yes	DNA polymerase delta 2, accessory subunit [Source:RGD Symbol;Acc:1304954]
ENSRNOG00000006957	Gria4	Translation	1.6845	0.0505653	No	2.4021	0.0120987	Yes	glutamate ionotropic receptor AMPA type subunit 4 [Source:RGD Symbol;Acc:61863]
ENSRNOG00000025860	Drc7	Translation	1.32193	0.146893	No	2.4021	0.0147126	Yes	dynein regulatory complex subunit 7 [Source:RGD Symbol;Acc:1565601]
ENSRNOG00000058186	Errfi1	Translation	0.068822	0.634757	No	2.40358	0.000109786	Yes	ERBB receptor feedback inhibitor 1 [Source:RGD Symbol;Acc:1307599]
ENSRNOG00000005437	Rida	Translation	-0.19531	0.16607	No	2.40818	3.0361e-08	Yes	reactive intermediate imine deaminase A homolog [Source:RGD Symbol;Acc:70940]
ENSRNOG00000019059	Zfp1	Translation	0.333424	0.266252	No	2.41504	0.000415201	Yes	zinc finger protein 1 [Source:RGD Symbol;Acc:1565049]
ENSRNOG00000050275	LOC100912399	Translation	0.488191	0.0259634	No	2.41732	1.78644e-12	Yes	mitogen-activated protein kinase kinase kinase 1-like [Source:RGD Symbol;Acc:6487511]
ENSRNOG00000053079	AC117889.1	Translation	0.153181	0.47603	No	2.42962	2.937e-09	Yes	-
ENSRNOG00000042041	Gal3st1	Translation	0.4106	0.11645	No	2.43857	0.002513	Yes	galactose-3-O-sulfotransferase 1 [Source:RGD Symbol;Acc:1583379]
ENSRNOG00000004066	LOC100912365	Translation	1.43942	0.14213	No	2.43982	0.002513	Yes	uncharacterized LOC100912365 [Source:RGD Symbol;Acc:6487276]
ENSRNOG00000014373	Trim66	Translation	0.476438	0.329995	No	2.44057	0.00956107	Yes	tripartite motif-containing 66 [Source:RGD Symbol;Acc:1595847]
ENSRNOG00000026110	Scml4	Translation	0.19388	0.453262	No	2.44116	0.002513	Yes	Scm polycomb group protein like 4 [Source:RGD Symbol;Acc:1310898]
ENSRNOG00000010866	Tmem154	Translation	-0.668218	0.393244	No	2.44139	0.002513	Yes	transmembrane protein 154 [Source:RGD Symbol;Acc:1563262]
ENSRNOG00000004125	C4bpb	Translation	0.338802	0.723173	No	2.44222	0.0371854	Yes	complement component 4 binding protein, beta [Source:RGD Symbol;Acc:2236]
ENSRNOG00000052140	Ogg1	Translation	0.150353	0.445338	No	2.44953	1.6728e-12	Yes	8-oxoguanine DNA glycosylase [Source:RGD Symbol;Acc:621168]
ENSRNOG00000012122	Clvs2	Translation	-0.0733167	0.499447	No	2.45066	3.75248e-14	Yes	clavesin 2 [Source:RGD Symbol;Acc:1306801]
ENSRNOG00000048095	RGD1564801	Translation	-5.05889	0.573021	No	2.45615	4.51454e-05	Yes	similar to hepatic multiple inositol polyphosphate phosphatase [Source:RGD Symbol;Acc:1564801]
ENSRNOG00000010172	Mkrn3	Translation	0.334241	0.244912	No	2.46512	2.99189e-06	Yes	makorin, ring finger protein, 3 [Source:RGD Symbol;Acc:1311197]
ENSRNOG00000002165	Abraxas1	Translation	-0.083631	0.723201	No	2.47003	0.000263946	Yes	abraxas 1, BRCA1 A complex subunit [Source:RGD Symbol;Acc:1305287]
ENSRNOG00000017178	Hydin	Translation	-0.210218	0.290353	No	2.47999	0.000136814	Yes	Hydin, axonemal central pair apparatus protein [Source:RGD Symbol;Acc:1562254]
ENSRNOG00000009596	LOC103689945	Translation	8.87652	1	No	2.49701	3.89136e-40	Yes	zinc finger SWIM domain-containing protein 8-like [Source:RGD Symbol;Acc:9188719]
ENSRNOG00000034107	LOC681282	Translation	-0.197894	0.268223	No	2.49849	0.00160339	Yes	hypothetical protein LOC681282 [Source:RGD Symbol;Acc:1597990]
ENSRNOG00000026447	Disp3	Translation	0	0.987659	No	2.51457	0.00616346	Yes	dispatched RND transporter family member 3 [Source:RGD Symbol;Acc:1305820]
ENSRNOG00000032401	H3f3c	Translation	-0.00627313	0.787413	No	2.52625	4.27413e-08	Yes	H3 histone family member 3C [Source:RGD Symbol;Acc:2321290]
ENSRNOG00000059322	N4bp2l1	Translation	0.0655883	0.878576	No	2.53937	0.00616346	Yes	NEDD4 binding protein 2-like 1 [Source:RGD Symbol;Acc:1595713]
ENSRNOG00000017953	Gfod2	Translation	-0.0619339	0.476714	No	2.54344	1.67948e-05	Yes	glucose-fructose oxidoreductase domain containing 2 [Source:RGD Symbol;Acc:1311198]
ENSRNOG00000050075	AABR07013425.1	Translation	-0.347923	0.941797	No	2.55012	1.43643e-43	Yes	-
ENSRNOG00000002191	LOC498368	Translation	0.231702	0.1974	No	2.58496	0.0006382	Yes	similar to RIKEN cDNA 0610040J01 [Source:RGD Symbol;Acc:1561612]
ENSRNOG00000031038	Gtdc1	Translation	0.0373902	0.889761	No	2.5927	0.0006382	Yes	glycosyltransferase-like domain containing 1 [Source:RGD Symbol;Acc:1563393]
ENSRNOG00000012448	Chrnb3	Translation	-0.272483	0.322356	No	2.59877	0.0006382	Yes	cholinergic receptor nicotinic beta 3 subunit [Source:RGD Symbol;Acc:621544]
ENSRNOG00000011901	Rrad	Translation	0.341691	0.65542	No	2.59925	0.00154214	Yes	RRAD, Ras related glycolysis inhibitor and calcium channel regulator [Source:RGD Symbol;Acc:69357]
ENSRNOG00000021276	Bmp2	Translation	-0.221027	0.433834	No	2.60064	0.0006382	Yes	bone morphogenetic protein 2 [Source:RGD Symbol;Acc:2211]
ENSRNOG00000010302	Rasl10b	Translation	-0.0477387	0.774569	No	2.60962	0.00616346	Yes	RAS-like, family 10, member B [Source:RGD Symbol;Acc:1310873]
ENSRNOG00000021249	Ap5s1	Translation	-0.254669	0.266433	No	2.60969	2.49309e-07	Yes	adaptor related protein complex 5 subunit sigma 1 [Source:RGD Symbol;Acc:1561852]
ENSRNOG00000001302	Adora2a	Translation	-0.0628946	0.292803	No	2.6171	6.51e-05	Yes	adenosine A2a receptor [Source:RGD Symbol;Acc:2049]
ENSRNOG00000030296	AABR07071195.1	Translation	6.98489	0.585592	No	2.62306	1.51132e-07	Yes	-
ENSRNOG00000018944	Pank1	Translation	-0.00512503	0.914742	No	2.62449	0.00616346	Yes	pantothenate kinase 1 [Source:RGD Symbol;Acc:1304677]
ENSRNOG00000009563	Krt2	Translation	-0.730393	0.171826	No	2.62449	0.0142226	Yes	keratin 2 [Source:RGD Symbol;Acc:1303297]
ENSRNOG00000016892	Nr2f6	Translation	0.210875	0.047317	No	2.63106	6.51e-05	Yes	nuclear receptor subfamily 2, group F, member 6 [Source:RGD Symbol;Acc:621685]
ENSRNOG00000027240	Kndc1	Translation	0.354052	0.261232	No	2.65208	0.000397235	Yes	kinase non-catalytic C-lobe domain containing 1 [Source:RGD Symbol;Acc:1565261]
ENSRNOG00000011471	Fgf9	Translation	-0.148163	0.422018	No	2.65922	4.01469e-05	Yes	fibroblast growth factor 9 [Source:RGD Symbol;Acc:2610]
ENSRNOG00000010358	Sh3rf1	Translation	-0.0244903	0.670443	No	2.66204	4.29108e-12	Yes	SH3 domain containing ring finger 1 [Source:RGD Symbol;Acc:735154]
ENSRNOG00000050848	Dtx1	Translation	0.152003	0.932189	No	2.67094	0.0142226	Yes	deltex E3 ubiquitin ligase 1 [Source:RGD Symbol;Acc:1585380]
ENSRNOG00000004527	Lin7a	Translation	0.0679041	0.959652	No	2.67974	0.00392524	Yes	lin-7 homolog A, crumbs cell polarity complex component [Source:RGD Symbol;Acc:621256]
ENSRNOG00000038322	LOC500684	Translation	2	0.230064	No	2.68072	0.00948569	Yes	hypothetical protein LOC500684 [Source:RGD Symbol;Acc:1562981]
ENSRNOG00000032738	AABR07039075.1	Translation	0	1	No	2.70293	2.46946e-05	Yes	-
ENSRNOG00000018798	Bcan	Translation	0.16004	0.671579	No	2.72142	8.66881e-07	Yes	brevican [Source:RGD Symbol;Acc:2194]
ENSRNOG00000042526	Wfdc6a	Translation	-0.412195	0.619507	No	2.72964	0.00875247	Yes	WAP four-disulfide core domain 6A [Source:RGD Symbol;Acc:1597730]
ENSRNOG00000016306	Adgrv1	Translation	-0.96123	0.310221	No	2.73697	0.0460736	Yes	adhesion G protein-coupled receptor V1 [Source:RGD Symbol;Acc:1562101]
ENSRNOG00000048130	LOC100911725	Translation	0.340229	0.892199	No	2.74115	3.37819e-27	Yes	6-phosphofructo-2-kinase/fructose-2,6-bisphosphatase 4-like [Source:RGD Symbol;Acc:6491338]
ENSRNOG00000023931	Ggn	Translation	-0.258734	0.497109	No	2.7479	1.50709e-05	Yes	gametogenetin [Source:RGD Symbol;Acc:1306765]
ENSRNOG00000001374	Rasal1	Translation	-0.255257	0.755362	No	2.76553	0.00875247	Yes	RAS protein activator like 1 [Source:RGD Symbol;Acc:1311820]
ENSRNOG00000054049	Prelid2	Translation	-0.0419592	0.670719	No	2.77323	9.11746e-06	Yes	PRELI domain containing 2 [Source:RGD Symbol;Acc:1584707]
ENSRNOG00000018382	Inpp4b	Translation	-0.125531	0.861825	No	2.7761	0.00154214	Yes	inositol polyphosphate-4-phosphatase type II B [Source:RGD Symbol;Acc:620470]
ENSRNOG00000000850	Apom	Translation	0.777608	0.411128	No	2.78711	9.58327e-05	Yes	apolipoprotein M [Source:RGD Symbol;Acc:620773]
ENSRNOG00000040166	Ankrd34b	Translation	-0.214444	0.243072	No	2.79008	0.00154214	Yes	ankyrin repeat domain 34B [Source:RGD Symbol;Acc:1594383]
ENSRNOG00000021179	Naa40	Translation	0.197703	0.264379	No	2.79632	3.10944e-07	Yes	N(alpha)-acetyltransferase 40, NatD catalytic subunit [Source:RGD Symbol;Acc:1565838]
ENSRNOG00000009211	C3ar1	Translation	-0.139163	0.842051	No	2.80735	0.00533423	Yes	complement C3a receptor 1 [Source:RGD Symbol;Acc:620537]
ENSRNOG00000048847	Wdr17	Translation	0.722734	0.9133	No	2.80735	0.0226789	Yes	WD repeat domain 17 [Source:RGD Symbol;Acc:1590843]
ENSRNOG00000016093	Hyal3	Translation	-0.121509	0.422121	No	2.81299	5.59612e-06	Yes	hyaluronidase 3 [Source:RGD Symbol;Acc:1303334]
ENSRNOG00000009968	Ercc8	Translation	-0.0396141	0.660982	No	2.81746	5.86336e-05	Yes	ERCC excision repair 8, CSA ubiquitin ligase complex subunit [Source:RGD Symbol;Acc:1311570]
ENSRNOG00000013231	Ptafr	Translation	-0.288996	0.307991	No	2.83072	0.00533423	Yes	platelet-activating factor receptor [Source:RGD Symbol;Acc:61897]
ENSRNOG00000019207	Shank1	Translation	-0.426265	0.217632	No	2.8413	0.00322488	Yes	SH3 and multiple ankyrin repeat domains 1 [Source:RGD Symbol;Acc:621011]
ENSRNOG00000019368	Scnn1a	Translation	0.191299	0.643435	No	2.86673	0.00533423	Yes	sodium channel epithelial 1 alpha subunit [Source:RGD Symbol;Acc:3639]
ENSRNOG00000042665	AABR07007130.2	Translation	0	1	No	2.89781	8.66881e-07	Yes	-
ENSRNOG00000013389	AABR07007916.1	Translation	-0.22227	0.524177	No	2.90972	0.00322488	Yes	regulator of G-protein signaling 7 binding protein [Source:NCBI gene;Acc:294715]
ENSRNOG00000012419	Zscan29	Translation	0.711239	0.218506	No	2.91995	0.00537636	Yes	zinc finger SCAN domains 29 [Source:MGI Symbol;Acc:MGI:2139317]
ENSRNOG00000015084	Necab2	Translation	0.0650198	0.872284	No	2.9596	4.28821e-07	Yes	N-terminal EF-hand calcium binding protein 2 [Source:RGD Symbol;Acc:621844]
ENSRNOG00000059770	AABR07044383.1	Translation	0.110828	0.891933	No	2.97559	3.52241e-09	Yes	-
ENSRNOG00000009746	Akap17b	Translation	-0.0122159	0.803518	No	2.98606	1.35809e-08	Yes	A kinase (PRKA) anchor protein 17B [Source:RGD Symbol;Acc:1566363]
ENSRNOG00000061899	Mosmo	Translation	0.27765	0.543367	No	3.01956	7.76252e-06	Yes	modulator of smoothened [Source:RGD Symbol;Acc:7606925]
ENSRNOG00000005998	Smoc1	Translation	0.16023	0.540339	No	3.06393	2.72155e-09	Yes	SPARC related modular calcium binding 1 [Source:RGD Symbol;Acc:1303126]
ENSRNOG00000052886	AABR07066144.1	Translation	0.489805	0.797538	No	3.0744	4.64675e-06	Yes	-
ENSRNOG00000024530	Lyrm1	Translation	0.124383	0.484217	No	3.09245	2.74792e-06	Yes	LYR motif containing 1 [Source:RGD Symbol;Acc:1563498]
ENSRNOG00000012761	Ak8	Translation	-0.579424	0.380627	No	3.15754	0.0341603	Yes	adenylate kinase 8 [Source:RGD Symbol;Acc:1303144]
ENSRNOG00000019216	Il12rb1	Translation	2.41504	0.257994	No	3.16046	0.0022824	Yes	interleukin 12 receptor subunit beta 1 [Source:RGD Symbol;Acc:620025]
ENSRNOG00000015541	Gnb3	Translation	0.280108	0.783305	No	3.16087	9.64751e-07	Yes	G protein subunit beta 3 [Source:RGD Symbol;Acc:708344]
ENSRNOG00000017073	Ca9	Translation	-0.536053	0.54965	No	3.18133	0.0022824	Yes	carbonic anhydrase 9 [Source:RGD Symbol;Acc:1306426]
ENSRNOG00000021116	Bnipl	Translation	0.70044	0.797336	No	3.18866	0.0341603	Yes	BCL2 interacting protein like [Source:RGD Symbol;Acc:1309478]
ENSRNOG00000005185	Nxph3	Translation	-0.0484916	0.602192	No	3.2003	0.0022824	Yes	neurexophilin 3 [Source:RGD Symbol;Acc:620693]
ENSRNOG00000017893	Baiap3	Translation	-0.192645	0.68383	No	3.21299	0.00139097	Yes	BAI1-associated protein 3 [Source:RGD Symbol;Acc:10059729]
ENSRNOG00000007679	Cyth4	Translation	-0.0925661	0.791894	No	3.21917	0.0341603	Yes	cytohesin 4 [Source:RGD Symbol;Acc:1564842]
ENSRNOG00000018200	Gad2	Translation	0.154723	0.805715	No	3.24793	0.0341603	Yes	glutamate decarboxylase 2 [Source:RGD Symbol;Acc:2653]
ENSRNOG00000027410	Ccdc125	Translation	0.0712587	0.883586	No	3.25424	0.00139097	Yes	coiled-coil domain containing 125 [Source:RGD Symbol;Acc:1561673]
ENSRNOG00000012284	Khdrbs2	Translation	0.387425	0.210216	No	3.2711	1.02816e-05	Yes	KH RNA binding domain containing, signal transduction associated 2 [Source:RGD Symbol;Acc:621738]
ENSRNOG00000000439	Ager	Translation	0.326981	0.592951	No	3.27302	8.53993e-07	Yes	advanced glycosylation end product-specific receptor [Source:RGD Symbol;Acc:69258]
ENSRNOG00000024433	Fbxl7	Translation	0.23502	0.26408	No	3.28011	0.0203704	Yes	F-box and leucine-rich repeat protein 7 [Source:RGD Symbol;Acc:1305813]
ENSRNOG00000007247	A2ml1	Translation	0.378512	0.717822	No	3.2854	0.0341603	Yes	alpha-2-macroglobulin-like 1 [Source:RGD Symbol;Acc:1565709]
ENSRNOG00000057322	Efna3	Translation	0.176878	0.85931	No	3.31358	0.000845121	Yes	ephrin A3 [Source:RGD Symbol;Acc:620390]
ENSRNOG00000027040	Ggact	Translation	0.0373633	0.868266	No	3.31451	0.000845121	Yes	gamma-glutamylamine cyclotransferase [Source:RGD Symbol;Acc:1304748]
ENSRNOG00000049088	Ttc32	Translation	-0.0984037	0.772792	No	3.32193	0.0203704	Yes	tetratricopeptide repeat domain 32 [Source:RGD Symbol;Acc:1585566]
ENSRNOG00000015848	Etfrf1	Translation	-2.60266	0.211915	No	3.32418	0.0203704	Yes	electron transfer flavoprotein regulatory factor 1 [Source:RGD Symbol;Acc:2320673]
ENSRNOG00000002970	Zswim7	Translation	-0.0897028	0.844261	No	3.32544	0.0203704	Yes	zinc finger, SWIM-type containing 7 [Source:RGD Symbol;Acc:1310324]
ENSRNOG00000005479	Slc1a2	Translation	1.34577	0.434567	No	3.3505	0.0203704	Yes	solute carrier family 1 member 2 [Source:RGD Symbol;Acc:3697]
ENSRNOG00000062125	Aox3	Translation	0.678072	0.531724	No	3.3505	0.0341603	Yes	aldehyde oxidase 3 [Source:RGD Symbol;Acc:1359328]
ENSRNOG00000003925	Hhat	Translation	0.496938	0.458619	No	3.35614	0.000509444	Yes	hedgehog acyltransferase [Source:RGD Symbol;Acc:1311746]
ENSRNOG00000042160	LOC108349010	Translation	-0.0381961	0.597692	No	3.36619	8.6732e-15	Yes	protein kish-B [Source:RGD Symbol;Acc:11454336]
ENSRNOG00000010262	Hdc	Translation	0.0832555	0.928999	No	3.37851	0.0120987	Yes	histidine decarboxylase [Source:RGD Symbol;Acc:2790]
ENSRNOG00000031216	AABR07055776.1	Translation	0.123232	0.607078	No	3.39417	5.66939e-07	Yes	-
ENSRNOG00000024969	AABR07064102.1	Translation	0	1	No	3.39514	1.19708e-10	Yes	-
ENSRNOG00000004118	Frmpd4	Translation	0.287419	0.127753	No	3.42146	0.000509444	Yes	FERM and PDZ domain containing 4 [Source:RGD Symbol;Acc:1566031]
ENSRNOG00000061863	Hist1h1t	Translation	0.14702	0.810121	No	3.4292	0.00030676	Yes	histone cluster 1 H1 family member t [Source:RGD Symbol;Acc:2778]
ENSRNOG00000031127	Snrpe	Translation	0.146291	0.230957	No	3.44626	0.0120987	Yes	small nuclear ribonucleoprotein polypeptide E [Source:RGD Symbol;Acc:2321675]
ENSRNOG00000032339	Rasl12	Translation	-0.09586	0.821803	No	3.51323	7.11291e-07	Yes	RAS-like, family 12 [Source:RGD Symbol;Acc:1306268]
ENSRNOG00000016422	Klhl36	Translation	-0.431716	0.190972	No	3.53605	0.00711042	Yes	kelch-like family member 36 [Source:RGD Symbol;Acc:1561366]
ENSRNOG00000059401	Ccdc40	Translation	0.857981	0.0715913	No	3.54432	0.00711042	Yes	coiled-coil domain containing 40 [Source:RGD Symbol;Acc:1592118]
ENSRNOG00000019680	Mst1	Translation	2.72247	0.0851653	No	3.58496	0.00711042	Yes	macrophage stimulating 1 [Source:RGD Symbol;Acc:3114]
ENSRNOG00000019931	Map3k21	Translation	-0.784271	0.484367	No	3.58496	0.00711042	Yes	mitogen-activated protein kinase kinase kinase 21 [Source:RGD Symbol;Acc:1306091]
ENSRNOG00000032576	Nlgn1	Translation	0.205511	0.624922	No	3.59585	1.34648e-07	Yes	neuroligin 1 [Source:RGD Symbol;Acc:621117]
ENSRNOG00000009771	Cdh10	Translation	1.71049	0.0998471	No	3.59991	0.00410348	Yes	cadherin 10 [Source:RGD Symbol;Acc:619741]
ENSRNOG00000027305	AABR07065089.1	Translation	0	1	No	3.60676	0.000136566	Yes	-
ENSRNOG00000017448	Exoc3l2	Translation	0.530515	0.560414	No	3.6199	0.00410348	Yes	exocyst complex component 3-like 2 [Source:RGD Symbol;Acc:1592539]
ENSRNOG00000029893	Rwdd3	Translation	-0.0358007	0.853046	No	3.63227	0.0011509	Yes	RWD domain containing 3 [Source:RGD Symbol;Acc:620472]
ENSRNOG00000017047	Inip	Translation	-0.140731	0.441391	No	3.64386	7.74137e-08	Yes	INTS3 and NABP interacting protein [Source:RGD Symbol;Acc:1307983]
ENSRNOG00000002451	Fndc3c1	Translation	0.530515	0.784549	No	3.66588	0.0011509	Yes	fibronectin type III domain containing 3C1 [Source:RGD Symbol;Acc:1563846]
ENSRNOG00000004899	Kcns3	Translation	0.00505323	0.98822	No	3.68182	0.00410348	Yes	potassium voltage-gated channel, modifier subfamily S, member 3 [Source:RGD Symbol;Acc:621527]
ENSRNOG00000019338	Dll3	Translation	0.211504	0.700427	No	3.6893	0.00410348	Yes	delta like canonical Notch ligand 3 [Source:RGD Symbol;Acc:70953]
ENSRNOG00000020562	Slc22a18	Translation	0.336428	0.526558	No	3.70044	0.00239824	Yes	solute carrier family 22, member 18 [Source:RGD Symbol;Acc:1303323]
ENSRNOG00000010642	Lysmd2	Translation	0.0180516	0.946743	No	3.73618	0.00239824	Yes	LysM domain containing 2 [Source:RGD Symbol;Acc:1304585]
ENSRNOG00000004854	Has2	Translation	0.0242475	0.975381	No	3.74024	0.00239824	Yes	hyaluronan synthase 2 [Source:RGD Symbol;Acc:2781]
ENSRNOG00000021381	Ccdc68	Translation	-0.164016	0.701352	No	3.74024	0.00239824	Yes	coiled-coil domain containing 68 [Source:RGD Symbol;Acc:1561424]
ENSRNOG00000029529	Eef1akmt4	Translation	-0.334725	0.244771	No	3.75721	0.00239824	Yes	EEF1A lysine methyltransferase 4 [Source:RGD Symbol;Acc:7732114]
ENSRNOG00000016442	Hoxc6	Translation	0.160217	0.632523	No	3.83592	0.00137837	Yes	homeo box C6 [Source:RGD Symbol;Acc:620626]
ENSRNOG00000025625	Rnase4	Translation	0.182394	0.344577	No	3.85861	2.51427e-06	Yes	ribonuclease A family member 4 [Source:RGD Symbol;Acc:61823]
ENSRNOG00000004417	Fam117a	Translation	0.0162406	0.99392	No	3.86942	0.00137837	Yes	family with sequence similarity 117, member A [Source:RGD Symbol;Acc:1561062]
ENSRNOG00000048818	Catsperd	Translation	-0.00483315	0.96383	No	3.926	1.43525e-06	Yes	cation channel sperm associated auxiliary subunit delta [Source:RGD Symbol;Acc:1594167]
ENSRNOG00000023299	Hfm1	Translation	-0.874469	0.388133	No	3.93074	0.00137837	Yes	helicase for meiosis 1 [Source:RGD Symbol;Acc:1584010]
ENSRNOG00000028444	AABR07006258.1	Translation	0.679959	0.377314	No	3.9312	8.18816e-10	Yes	-
ENSRNOG00000014132	Mypop	Translation	0.169772	0.429239	No	3.96347	0.00078762	Yes	Myb-related transcription factor, partner of profilin [Source:RGD Symbol;Acc:1565160]
ENSRNOG00000003742	Cdkl5	Translation	-0.292641	0.285905	No	3.974	0.000446702	Yes	cyclin-dependent kinase-like 5 [Source:RGD Symbol;Acc:2324133]
ENSRNOG00000022748	Tmem126a	Translation	-0.0213473	0.893786	No	3.98337	8.26917e-07	Yes	transmembrane protein 126A [Source:RGD Symbol;Acc:1305677]
ENSRNOG00000039207	Ccdc71l	Translation	0.199537	0.591818	No	4.07484	0.00025531	Yes	coiled-coil domain containing 71 like [Source:MGI Symbol;Acc:MGI:1919373]
ENSRNOG00000011789	Cdon	Translation	0.234465	0.409723	No	4.10434	8.45573e-08	Yes	cell adhesion associated, oncogene regulated [Source:RGD Symbol;Acc:708433]
ENSRNOG00000055606	AABR07038624.1	Translation	0	1	No	4.13093	0.000146043	Yes	-
ENSRNOG00000016146	AABR07012129.1	Translation	0.116658	0.663785	No	4.15955	1.49494e-08	Yes	similar to elongation [Source:NCBI gene;Acc:365839]
ENSRNOG00000030131	AABR07031494.1	Translation	-0.448096	0.158855	No	4.16993	0.000146043	Yes	-
ENSRNOG00000001599	Rwdd2b	Translation	0.113411	0.448119	No	4.23339	8.25166e-05	Yes	RWD domain containing 2B [Source:RGD Symbol;Acc:1305062]
ENSRNOG00000008956	Cdkn2c	Translation	0.214993	0.32908	No	4.24576	8.25166e-05	Yes	cyclin-dependent kinase inhibitor 2C [Source:RGD Symbol;Acc:2325]
ENSRNOG00000049435	AABR07063459.1	Translation	-2.70044	0.235286	No	4.296	9.78105e-16	Yes	-
ENSRNOG00000038976	AABR07025368.1	Translation	0.446443	0.311232	No	4.30639	4.59171e-05	Yes	polypeptide N-acetylgalactosaminyltransferase-like 6 [Source:NCBI gene;Acc:361142]
ENSRNOG00000019763	Mlph	Translation	-0.200366	0.229268	No	4.30743	8.25166e-05	Yes	melanophilin [Source:RGD Symbol;Acc:1310733]
ENSRNOG00000008757	Tmem218	Translation	-0.012829	0.897814	No	4.44599	1.41916e-05	Yes	transmembrane protein 218 [Source:RGD Symbol;Acc:1311364]
ENSRNOG00000046623	AABR07068455.1	Translation	0	1	No	4.75007	1.4451e-39	Yes	-
ENSRNOG00000049238	LOC102552659	Translation	0.372302	0.401664	No	6.56605	2.61144e-12	Yes	receptor tyrosine-protein kinase erbB-2-like [Source:RGD Symbol;Acc:7499005]
ENSRNOG00000042889	Alpg	Translation	-0.552541	0.833757	No	6.61471	0.000200778	Yes	alkaline phosphatase, germ cell [Source:RGD Symbol;Acc:1565100]
ENSRNOG00000046308	LOC100910308	Translation	7.43741	0.312291	No	6.81775	4.92966e-41	Yes	multifunctional protein ADE2-like [Source:RGD Symbol;Acc:6499293]
ENSRNOG00000005451	Dnah11	Translation	0.222392	0.859704	No	7.32193	0.00124294	Yes	dynein, axonemal, heavy chain 11 [Source:RGD Symbol;Acc:621088]
ENSRNOG00000058742	AABR07067023.1	Translation	0	0.968366	No	7.96578	0.0426014	Yes	-
ENSRNOG00000038948	Stab2	Translation	0.459432	0.587891	No	8.02237	0.00227741	Yes	stabilin 2 [Source:RGD Symbol;Acc:628822]
ENSRNOG00000037688	Ak9	Translation	1	0.627662	No	8.07682	0.0133928	Yes	adenylate kinase 9 [Source:RGD Symbol;Acc:1559879]
ENSRNOG00000012294	Heph	Translation	-0.0230836	0.950598	No	8.27612	0.0426014	Yes	hephaestin [Source:RGD Symbol;Acc:71060]
ENSRNOG00000057957	Crybg2	Translation	0.777608	0.618182	No	8.40939	0.00410348	Yes	crystallin beta-gamma domain containing 2 [Source:RGD Symbol;Acc:1308621]
ENSRNOG00000030150	LOC100362109	Translation	-0.125531	0.808053	No	8.40939	0.0133928	Yes	hypothetical protein LOC100362109 [Source:RGD Symbol;Acc:2318773]
ENSRNOG00000015297	RGD1561662	Translation	-0.708537	0.246572	No	8.40939	0.0426014	Yes	similar to AI661453 protein [Source:RGD Symbol;Acc:1561662]
ENSRNOG00000024114	Zdbf2	Translation	-0.415037	0.465324	No	8.45121	0.000367686	Yes	zinc finger, DBF-type containing 2 [Source:RGD Symbol;Acc:1560005]
ENSRNOG00000024931	Ccdc88b	Translation	0.477579	0.261465	No	8.45121	0.0133928	Yes	coiled-coil domain containing 88B [Source:RGD Symbol;Acc:1311475]
ENSRNOG00000007038	Cntn5	Translation	-0.0874628	0.961666	No	8.53138	0.0426014	Yes	contactin 5 [Source:RGD Symbol;Acc:621302]
ENSRNOG00000050964	LOC100911068	Translation	0.425219	0.118371	No	8.74819	0.0240428	Yes	roundabout homolog 4-like [Source:RGD Symbol;Acc:6494870]
ENSRNOG00000014124	Nod2	Translation	0.678072	0.332283	No	8.78136	0.0426014	Yes	nucleotide-binding oligomerization domain containing 2 [Source:RGD Symbol;Acc:1306368]
ENSRNOG00000013907	Sall1	Translation	1.19265	0.370202	No	8.87652	0.00410348	Yes	spalt-like transcription factor 1 [Source:RGD Symbol;Acc:1309916]
ENSRNOG00000027233	Trpc5	Translation	-0.332575	0.414663	No	8.87652	0.0240428	Yes	transient receptor potential cation channel, subfamily C, member 5 [Source:RGD Symbol;Acc:619787]
ENSRNOG00000056826	Arap2	Translation	0.0357711	0.810955	No	8.96578	0.00227741	Yes	ArfGAP with RhoGAP domain, ankyrin repeat and PH domain 2 [Source:RGD Symbol;Acc:1306452]
ENSRNOG00000059753	Gys2	Translation	0	0.993994	No	8.99435	0.0426014	Yes	glycogen synthase 2 [Source:RGD Symbol;Acc:2773]
ENSRNOG00000026344	Togaram2	Translation	-0.712718	0.382892	No	8.99435	0.0133928	Yes	TOG array regulator of axonemal microtubules 2 [Source:RGD Symbol;Acc:1310677]
ENSRNOG00000007084	2022-03-10	Translation	-0.389042	0.647148	No	9.02237	0.0426014	Yes	membrane associated ring-CH-type finger 10 [Source:RGD Symbol;Acc:1311692]
ENSRNOG00000024120	Rxfp1	Translation	0.246915	0.483386	No	9.04985	0.0426014	Yes	relaxin family peptide receptor 1 [Source:RGD Symbol;Acc:1302973]
ENSRNOG00000018905	Armc4	Translation	0	1	No	9.07682	0.0074142	Yes	armadillo repeat containing 4 [Source:RGD Symbol;Acc:1306933]
ENSRNOG00000038183	Heatr4	Translation	0.387023	0.692321	No	9.07682	0.0074142	Yes	HEAT repeat containing 4 [Source:RGD Symbol;Acc:1566220]
ENSRNOG00000008947	Cpz	Translation	-0.889817	0.374877	No	9.10329	0.0426014	Yes	carboxypeptidase Z [Source:RGD Symbol;Acc:620496]
ENSRNOG00000033733	Ccdc81	Translation	-0.95109	0.529685	No	9.10329	0.0426014	Yes	coiled-coil domain containing 81 [Source:MGI Symbol;Acc:MGI:1918134]
ENSRNOG00000015152	Pkp3	Translation	2.03953	0.0771399	No	9.12928	0.0240428	Yes	plakophilin 3 [Source:RGD Symbol;Acc:1309133]
ENSRNOG00000006641	Dbh	Translation	0	0.975866	No	9.15482	0.0426014	Yes	dopamine beta-hydroxylase [Source:RGD Symbol;Acc:2489]
ENSRNOG00000006830	Tgm6	Translation	1.73697	0.359382	No	9.17991	0.0426014	Yes	transglutaminase 6 [Source:RGD Symbol;Acc:1565348]
ENSRNOG00000025088	Tmc3	Translation	-0.807355	0.050658	No	9.22882	0.00227741	Yes	transmembrane channel-like 3 [Source:RGD Symbol;Acc:1308063]
ENSRNOG00000031665	Ace2	Translation	-0.736966	0.593545	No	9.27612	0.0240428	Yes	angiotensin I converting enzyme 2 [Source:RGD Symbol;Acc:728890]
ENSRNOG00000025354	Rinl	Translation	-0.669851	0.306206	No	9.27612	0.0426014	Yes	Ras and Rab interactor-like [Source:RGD Symbol;Acc:1310133]
ENSRNOG00000019614	Ptpn22	Translation	-0.831877	0.168842	No	9.29921	0.0133928	Yes	protein tyrosine phosphatase, non-receptor type 22 [Source:RGD Symbol;Acc:1307992]
ENSRNOG00000030800	Igdcc3	Translation	-0.520832	0.48928	No	9.29921	0.0133928	Yes	immunoglobulin superfamily, DCC subclass, member 3 [Source:RGD Symbol;Acc:1307338]
ENSRNOG00000015590	Dnaaf1	Translation	-0.665581	0.501294	No	9.32193	0.0426014	Yes	dynein, axonemal, assembly factor 1 [Source:RGD Symbol;Acc:1310542]
ENSRNOG00000023627	Cfap74	Translation	1.36257	0.476723	No	9.3443	0.0133928	Yes	cilia and flagella associated protein 74 [Source:RGD Symbol;Acc:2324110]
ENSRNOG00000054879	Zic2	Translation	-0.556393	0.723352	No	9.38802	0.0426014	Yes	Zic family member 2 [Source:RGD Symbol;Acc:1311174]
ENSRNOG00000042259	AABR07071731.1	Translation	2.39232	0.263204	No	9.38802	0.0426014	Yes	-
ENSRNOG00000052519	Ttc30a1	Translation	0.0473057	0.900933	No	9.40939	0.0240428	Yes	tetratricopeptide repeat domain 30A1 [Source:RGD Symbol;Acc:1560121]
ENSRNOG00000016164	Fcrl2	Translation	-6.38082	0.120264	No	9.45121	0.0426014	Yes	Fc receptor-like 2 [Source:RGD Symbol;Acc:1306885]
ENSRNOG00000003694	Prox1	Translation	-0.405256	0.369376	No	9.45121	0.0240428	Yes	prospero homeobox 1 [Source:RGD Symbol;Acc:1306890]
ENSRNOG00000026060	Arsi	Translation	0.100694	0.791043	No	9.47168	0.0426014	Yes	arylsulfatase family, member I [Source:RGD Symbol;Acc:1310242]
ENSRNOG00000003972	Tshr	Translation	0.330645	0.315538	No	9.51175	0.0074142	Yes	thyroid stimulating hormone receptor [Source:RGD Symbol;Acc:3911]
ENSRNOG00000019626	Slc27a5	Translation	-2.73697	0.834195	No	9.53138	0.0133928	Yes	solute carrier family 27 member 5 [Source:RGD Symbol;Acc:708535]
ENSRNOG00000002381	Bmp3	Translation	0	0.960347	No	9.55075	0.0426014	Yes	bone morphogenetic protein 3 [Source:RGD Symbol;Acc:2212]
ENSRNOG00000003931	Arsg	Translation	0.124179	0.114687	No	9.58871	0.0426014	Yes	arylsulfatase G [Source:RGD Symbol;Acc:1306571]
ENSRNOG00000060087	Adra1b	Translation	0.283368	0.332223	No	9.60733	0.0426014	Yes	adrenoceptor alpha 1B [Source:RGD Symbol;Acc:2054]
ENSRNOG00000007080	Kif12	Translation	0.203533	0.754746	No	9.60733	0.0133928	Yes	kinesin family member 12 [Source:RGD Symbol;Acc:1308487]
ENSRNOG00000016490	Nox3	Translation	0	1	No	9.64386	0.0240428	Yes	NADPH oxidase 3 [Source:RGD Symbol;Acc:1303190]
ENSRNOG00000053045	Wscd2	Translation	1.14684	0.417347	No	9.64386	0.0240428	Yes	WSC domain containing 2 [Source:RGD Symbol;Acc:1589744]
ENSRNOG00000018557	Cdh22	Translation	0.0295534	0.911994	No	9.66178	0.00227741	Yes	cadherin 22 [Source:RGD Symbol;Acc:2321]
ENSRNOG00000011702	Foxp3	Translation	-0.929611	0.860677	No	9.67948	0.0426014	Yes	forkhead box P3 [Source:RGD Symbol;Acc:1562112]
ENSRNOG00000021244	Hspa12b	Translation	-0.0403486	0.770523	No	9.67948	0.0074142	Yes	heat shock protein family A (Hsp70) member 12B [Source:RGD Symbol;Acc:1312004]
ENSRNOG00000004706	Vit	Translation	0.0559846	0.893303	No	9.67948	0.0133928	Yes	vitrin [Source:RGD Symbol;Acc:1564128]
ENSRNOG00000047393	Krt18	Translation	-6.05889	0.310318	No	9.69697	0.0426014	Yes	keratin 18 [Source:RGD Symbol;Acc:619935]
ENSRNOG00000002042	Gfi1	Translation	-0.847997	0.764398	No	9.69697	0.0426014	Yes	growth factor independent 1 transcriptional repressor [Source:RGD Symbol;Acc:2680]
ENSRNOG00000022660	Ccdc73	Translation	-0.0565835	0.922344	No	9.71425	0.000200778	Yes	coiled-coil domain containing 73 [Source:RGD Symbol;Acc:1563448]
ENSRNOG00000005509	Pak7	Translation	0.103378	0.807048	No	9.73132	0.00410348	Yes	p21 (RAC1) activated kinase 7 [Source:RGD Symbol;Acc:1312009]
ENSRNOG00000008299	Dcdc2c	Translation	1.7323	0.0900991	No	9.73132	0.0426014	Yes	doublecortin domain containing 2C [Source:RGD Symbol;Acc:1559651]
ENSRNOG00000024766	Adgrf3	Translation	0.847997	0.222856	No	9.74819	0.000673434	Yes	adhesion G protein-coupled receptor F3 [Source:RGD Symbol;Acc:1305868]
ENSRNOG00000061153	Hrh3	Translation	-0.393914	0.486691	No	9.76487	0.0426014	Yes	histamine receptor H3 [Source:RGD Symbol;Acc:620630]
ENSRNOG00000038877	Btn2a2	Translation	0.532014	0.318925	No	9.76487	0.0240428	Yes	butyrophilin, subfamily 2, member A2 [Source:RGD Symbol;Acc:1306973]
ENSRNOG00000037167	Rtp3	Translation	-0.405992	0.647849	No	9.76487	0.0426014	Yes	receptor (chemosensory) transporter protein 3 [Source:RGD Symbol;Acc:1310546]
ENSRNOG00000029012	Shisa6	Translation	0.347165	0.613618	No	9.76487	0.0240428	Yes	shisa family member 6 [Source:RGD Symbol;Acc:1564618]
ENSRNOG00000028661	Ctcfl	Translation	-1.90689	0.394879	No	9.78136	0.0074142	Yes	CCCTC-binding factor like [Source:RGD Symbol;Acc:2321501]
ENSRNOG00000055049	Aldh1a2	Translation	3.08746	0.193809	No	9.78136	0.0240428	Yes	aldehyde dehydrogenase 1 family, member A2 [Source:RGD Symbol;Acc:620250]
ENSRNOG00000004296	Nt5c1b	Translation	3.32193	0.79326	No	9.78136	0.0133928	Yes	5'-nucleotidase, cytosolic IB [Source:RGD Symbol;Acc:1309705]
ENSRNOG00000018163	Ipcef1	Translation	-0.00887815	0.99845	No	9.78136	0.0426014	Yes	interaction protein for cytohesin exchange factors 1 [Source:RGD Symbol;Acc:735159]
ENSRNOG00000002331	Aldh3a1	Translation	0.392772	0.141289	No	9.79766	0.0426014	Yes	aldehyde dehydrogenase 3 family, member A1 [Source:RGD Symbol;Acc:2088]
ENSRNOG00000030475	Pwwp3b	Translation	-0.483209	0.23342	No	9.81378	0.00410348	Yes	PWWP domain containing 3B [Source:RGD Symbol;Acc:1565148]
ENSRNOG00000058308	Asic2	Translation	-0.146032	0.6247	No	9.81378	0.0133928	Yes	acid sensing ion channel subunit 2 [Source:RGD Symbol;Acc:2017]
ENSRNOG00000008880	Nrk	Translation	0.847997	0.699635	No	9.84549	0.0133928	Yes	Nik related kinase [Source:RGD Symbol;Acc:1566163]
ENSRNOG00000024678	Izumo1	Translation	2	0.361614	No	9.84549	0.0426014	Yes	izumo sperm-egg fusion 1 [Source:RGD Symbol;Acc:1565454]
ENSRNOG00000006653	Slc38a4	Translation	0.921997	0.515323	No	9.86109	0.0133928	Yes	solute carrier family 38, member 4 [Source:RGD Symbol;Acc:621836]
ENSRNOG00000051510	Ccdc113	Translation	1.22239	0.679896	No	9.86109	0.0426014	Yes	coiled-coil domain containing 113 [Source:RGD Symbol;Acc:1565763]
ENSRNOG00000018143	Hpdl	Translation	-0.192209	0.576724	No	9.89178	0.0426014	Yes	4-hydroxyphenylpyruvate dioxygenase-like [Source:RGD Symbol;Acc:1310014]
ENSRNOG00000015716	Gp2	Translation	0	1	No	9.89178	0.0133928	Yes	glycoprotein 2 [Source:RGD Symbol;Acc:621695]
ENSRNOG00000055991	Tmprss11d	Translation	-0.274426	0.194394	No	9.92184	0.0426014	Yes	transmembrane serine protease 11D [Source:RGD Symbol;Acc:620654]
ENSRNOG00000025895	Cavin2	Translation	-0.0400774	0.953487	No	9.92184	0.0426014	Yes	caveolae associated protein 2 [Source:RGD Symbol;Acc:1359345]
ENSRNOG00000030158	LOC500350	Translation	0	1	No	9.93664	0.0426014	Yes	LRRGT00139 [Source:RGD Symbol;Acc:1560316]
ENSRNOG00000037549	AABR07058124.2	Translation	0	1	No	9.95128	0.0426014	Yes	-
ENSRNOG00000030914	Lexm	Translation	0.281664	0.53523	No	9.96578	0.0426014	Yes	lymphocyte expansion molecule [Source:RGD Symbol;Acc:1559493]
ENSRNOG00000008543	Pdlim2	Translation	-0.0503519	0.731309	No	9.96578	0.0426014	Yes	PDZ and LIM domain 2 [Source:RGD Symbol;Acc:1359203]
ENSRNOG00000006926	Atp6v0d2	Translation	0.556393	0.772458	No	9.96578	0.0426014	Yes	ATPase H+ transporting V0 subunit D2 [Source:RGD Symbol;Acc:1306900]
ENSRNOG00000009787	Efcc1	Translation	-1.18442	0.355004	No	9.98014	0.0074142	Yes	EF-hand and coiled-coil domain containing 1 [Source:RGD Symbol;Acc:1596494]
ENSRNOG00000007942	Fscn3	Translation	0.38807	0.604404	No	9.98014	0.0133928	Yes	fascin actin-bundling protein 3 [Source:RGD Symbol;Acc:1303047]
ENSRNOG00000048451	LOC100911804	Translation	0.169925	0.955216	No	9.99435	0.0426014	Yes	apolipoprotein L3-like [Source:RGD Symbol;Acc:6490440]
ENSRNOG00000048970	Apol2	Translation	0.169925	0.955216	No	9.99435	0.0426014	Yes	apolipoprotein L, 2 [Source:RGD Symbol;Acc:1309591]
ENSRNOG00000004101	2022-03-01	Translation	0.881356	0.493025	No	10.0084	0.0426014	Yes	mitochondrial amidoxime reducing component 1 [Source:RGD Symbol;Acc:1592219]
ENSRNOG00000002866	Rassf6	Translation	0.14543	0.768254	No	10.0084	0.0426014	Yes	Ras association domain family member 6 [Source:RGD Symbol;Acc:1566082]
ENSRNOG00000003452	Asb9	Translation	-0.556393	0.699468	No	10.0224	0.0426014	Yes	ankyrin repeat and SOCS box-containing 9 [Source:RGD Symbol;Acc:1560537]
ENSRNOG00000006990	Grb7	Translation	-0.359328	0.453076	No	10.0224	0.0074142	Yes	growth factor receptor bound protein 7 [Source:RGD Symbol;Acc:619759]
ENSRNOG00000039743	Zdhhc11	Translation	-0.652077	0.716514	No	10.0224	0.0426014	Yes	zinc finger, DHHC-type containing 11 [Source:RGD Symbol;Acc:1564281]
ENSRNOG00000021015	Sbsn	Translation	0.0499252	0.88291	No	10.0362	0.00124294	Yes	suprabasin [Source:RGD Symbol;Acc:1562305]
ENSRNOG00000023209	Slamf7	Translation	-0.251539	0.741245	No	10.0362	0.0426014	Yes	SLAM family member 7 [Source:RGD Symbol;Acc:1560190]
ENSRNOG00000047891	Foxg1	Translation	-4.05889	0.613128	No	10.0362	0.0133928	Yes	forkhead box G1 [Source:RGD Symbol;Acc:2619]
ENSRNOG00000053893	Opn4	Translation	-0.241787	0.449203	No	10.0498	0.0133928	Yes	opsin 4 [Source:RGD Symbol;Acc:621701]
ENSRNOG00000056468	RGD1560510	Translation	0	1	No	10.0634	0.0240428	Yes	similar to TDPOZ2 [Source:RGD Symbol;Acc:1560510]
ENSRNOG00000004566	Arhgef15	Translation	-0.321928	0.497622	No	10.0768	0.000109742	Yes	Rho guanine nucleotide exchange factor 15 [Source:RGD Symbol;Acc:1306961]
ENSRNOG00000059469	Otx1	Translation	0	1	No	10.0768	0.0426014	Yes	orthodenticle homeobox 1 [Source:RGD Symbol;Acc:3237]
ENSRNOG00000059279	AABR07018048.2	Translation	0	1	No	10.0901	0.0426014	Yes	-
ENSRNOG00000006527	Slc6a1	Translation	-2.32193	0.629051	No	10.1033	0.00227741	Yes	solute carrier family 6 member 1 [Source:RGD Symbol;Acc:620533]
ENSRNOG00000024526	Ttc34	Translation	-0.906891	0.445199	No	10.1033	0.00410348	Yes	tetratricopeptide repeat domain 34 [Source:RGD Symbol;Acc:1304840]
ENSRNOG00000028146	AABR07055861.1	Translation	-1.65208	0.581471	No	10.1033	0.0426014	Yes	-
ENSRNOG00000005853	Tacr1	Translation	-0.263034	0.975058	No	10.1163	0.0240428	Yes	tachykinin receptor 1 [Source:RGD Symbol;Acc:3811]
ENSRNOG00000061111	Olr1499	Translation	0	1	No	10.1293	0.0426014	Yes	olfactory receptor 1499 [Source:RGD Symbol;Acc:1333585]
ENSRNOG00000025767	Rdh8	Translation	-0.36257	0.867073	No	10.1293	0.0426014	Yes	retinol dehydrogenase 8 [Source:RGD Symbol;Acc:1589829]
ENSRNOG00000025408	Dux4	Translation	0.128008	0.568049	No	10.1293	0.0426014	Yes	double homeobox 4 [Source:RGD Symbol;Acc:1311053]
ENSRNOG00000022932	Serhl2	Translation	0.457303	0.365954	No	10.1421	0.0426014	Yes	serine hydrolase-like 2 [Source:RGD Symbol;Acc:1563386]
ENSRNOG00000000036	Klhdc8a	Translation	-0.0429521	0.806415	No	10.1548	0.0426014	Yes	kelch domain containing 8A [Source:RGD Symbol;Acc:1305132]
ENSRNOG00000039725	Ces1a	Translation	2.58496	0.251933	No	10.1923	0.00227741	Yes	carboxylesterase 1A [Source:RGD Symbol;Acc:1583671]
ENSRNOG00000021014	Sec1	Translation	-0.388271	0.506553	No	10.1923	0.0426014	Yes	secretory blood group 1 [Source:RGD Symbol;Acc:1562499]
ENSRNOG00000060348	Zdhhc23	Translation	-0.532874	0.919472	No	10.1923	0.0133928	Yes	zinc finger, DHHC-type containing 23 [Source:RGD Symbol;Acc:1303254]
ENSRNOG00000007288	M1ap	Translation	0.14439	0.852606	No	10.1923	0.00410348	Yes	meiosis 1 associated protein [Source:RGD Symbol;Acc:1563842]
ENSRNOG00000025637	Saxol1	Translation	0.788496	0.64549	No	10.2167	0.0074142	Yes	stabilizer of axonemal microtubules like 1 [Source:RGD Symbol;Acc:1549779]
ENSRNOG00000037217	Nudt17	Translation	-0.405387	0.344228	No	10.2288	0.0426014	Yes	nudix hydrolase 17 [Source:RGD Symbol;Acc:1565469]
ENSRNOG00000004437	Map2k6	Translation	-0.108934	0.822783	No	10.2288	0.0426014	Yes	mitogen-activated protein kinase kinase 6 [Source:RGD Symbol;Acc:620666]
ENSRNOG00000006932	AABR07029272.1	Translation	0.279154	0.671584	No	10.2288	3.179e-05	Yes	-
ENSRNOG00000013586	Snai3	Translation	0.652077	0.412768	No	10.2408	0.0426014	Yes	snail family transcriptional repressor 3 [Source:RGD Symbol;Acc:1309658]
ENSRNOG00000051570	AABR07001910.1	Translation	-0.190755	0.595938	No	10.2527	0.000109742	Yes	-
ENSRNOG00000046971	Ccer2	Translation	-0.0430687	0.986639	No	10.3106	0.0426014	Yes	coiled-coil glutamate-rich protein 2 [Source:MGI Symbol;Acc:MGI:3645242]
ENSRNOG00000051578	Zfp54	Translation	0.356565	0.298186	No	10.3106	0.000673434	Yes	zinc finger protein 54 [Source:RGD Symbol;Acc:1307738]
ENSRNOG00000011369	Kcns2	Translation	-0.504043	0.54479	No	10.3106	0.00410348	Yes	potassium voltage-gated channel, modifier subfamily S, member 2 [Source:RGD Symbol;Acc:621525]
ENSRNOG00000022982	Gal3st2	Translation	-0.206451	0.903159	No	10.3219	0.0133928	Yes	galactose-3-O-sulfotransferase 2 [Source:RGD Symbol;Acc:1593854]
ENSRNOG00000008544	B3gnt4	Translation	-0.474243	0.34867	No	10.3332	0.0240428	Yes	UDP-GlcNAc:betaGal beta-1,3-N-acetylglucosaminyltransferase 4 [Source:RGD Symbol;Acc:1309612]
ENSRNOG00000008508	Acrv1	Translation	0	1	No	10.3443	0.0426014	Yes	acrosomal vesicle protein 1 [Source:RGD Symbol;Acc:620153]
ENSRNOG00000005670	Art4	Translation	-0.680382	0.268458	No	10.3443	0.0426014	Yes	ADP-ribosyltransferase 4 (Dombrock blood group) [Source:RGD Symbol;Acc:1306456]
ENSRNOG00000038539	Lrrc15	Translation	-0.650666	0.277942	No	10.3663	0.000673434	Yes	leucine rich repeat containing 15 [Source:RGD Symbol;Acc:70551]
ENSRNOG00000016123	Rnf144b	Translation	0.639668	0.105329	No	10.3663	0.0426014	Yes	ring finger protein 144B [Source:RGD Symbol;Acc:1308856]
ENSRNOG00000014519	Slc35g3	Translation	-0.436682	0.396864	No	10.3663	0.0240428	Yes	solute carrier family 35, member G3 [Source:RGD Symbol;Acc:1308025]
ENSRNOG00000031536	Syndig1	Translation	0.0767682	0.759503	No	10.388	0.0426014	Yes	synapse differentiation inducing 1 [Source:RGD Symbol;Acc:1310753]
ENSRNOG00000007420	Hrh1	Translation	-0.114171	0.788005	No	10.3987	0.00227741	Yes	histamine receptor H 1 [Source:RGD Symbol;Acc:2830]
ENSRNOG00000050990	Glyatl3	Translation	-0.138976	0.888756	No	10.42	0.0426014	Yes	glycine-N-acyltransferase-like 3 [Source:RGD Symbol;Acc:1587643]
ENSRNOG00000032417	Gabrp	Translation	-1.71049	0.316571	No	10.4305	0.00410348	Yes	gamma-aminobutyric acid type A receptor pi subunit [Source:RGD Symbol;Acc:620532]
ENSRNOG00000012619	Epor	Translation	-0.0710831	0.876678	No	10.4512	0.00124294	Yes	erythropoietin receptor [Source:RGD Symbol;Acc:2560]
ENSRNOG00000013116	Spink5	Translation	1.32193	0.40581	No	10.4919	2.59683e-06	Yes	serine peptidase inhibitor, Kazal type 5 [Source:RGD Symbol;Acc:1306540]
ENSRNOG00000049778	LOC687119	Translation	-0.633403	0.251889	No	10.4919	0.0240428	Yes	similar to olfactory receptor 513 [Source:RGD Symbol;Acc:1588967]
ENSRNOG00000042059	Rccd1	Translation	0.369871	0.515759	No	10.5118	0.0074142	Yes	RCC1 domain containing 1 [Source:RGD Symbol;Acc:1309901]
ENSRNOG00000033502	Ribc2	Translation	-0.5115	0.604996	No	10.5118	0.0074142	Yes	RIB43A domain with coiled-coils 2 [Source:RGD Symbol;Acc:1309033]
ENSRNOG00000020106	Tnfrsf4	Translation	0.137504	0.956468	No	10.5216	0.0426014	Yes	TNF receptor superfamily member 4 [Source:RGD Symbol;Acc:3920]
ENSRNOG00000060460	Clec1a	Translation	-1.77259	0.0769471	No	10.5314	0.0426014	Yes	C-type lectin domain family 1, member A [Source:RGD Symbol;Acc:1566110]
ENSRNOG00000057092	Slfn4	Translation	-0.498806	0.324167	No	10.5314	0.000200778	Yes	schlafen 4 [Source:RGD Symbol;Acc:620455]
ENSRNOG00000014882	Fgf11	Translation	0.612977	0.468025	No	10.5793	0.0426014	Yes	fibroblast growth factor 11 [Source:RGD Symbol;Acc:620162]
ENSRNOG00000010092	Magix	Translation	-0.360295	0.427429	No	10.5793	0.0133928	Yes	MAGI family member, X-linked [Source:RGD Symbol;Acc:1549729]
ENSRNOG00000024957	Dnali1	Translation	0.850622	0.173118	No	10.5887	0.0426014	Yes	dynein, axonemal, light intermediate chain 1 [Source:RGD Symbol;Acc:1309260]
ENSRNOG00000009540	Gpr3	Translation	1.08964	0.0964931	No	10.6073	0.0133928	Yes	G protein-coupled receptor 3 [Source:RGD Symbol;Acc:628686]
ENSRNOG00000056476	Slc22a13	Translation	0.0931094	0.911649	No	10.6073	0.000200778	Yes	solute carrier family 22 member 13 [Source:RGD Symbol;Acc:1306840]
ENSRNOG00000019267	Dkk4	Translation	0.0204529	0.990451	No	10.6073	0.0426014	Yes	dickkopf WNT signaling pathway inhibitor 4 [Source:RGD Symbol;Acc:1563172]
ENSRNOG00000040013	Rhox2	Translation	0	1	No	10.6165	0.0426014	Yes	Rhox homeobox family member 2 [Source:RGD Symbol;Acc:1588607]
ENSRNOG00000022030	Aunip	Translation	0.180863	0.681313	No	10.6348	0.0074142	Yes	aurora kinase A and ninein interacting protein [Source:RGD Symbol;Acc:1589922]
ENSRNOG00000014006	Neto1	Translation	-0.240667	0.323708	No	10.6528	0.000200778	Yes	neuropilin and tolloid like 1 [Source:RGD Symbol;Acc:1566269]
ENSRNOG00000013585	Nmnat3	Translation	0.659816	0.111707	No	10.6528	0.0426014	Yes	nicotinamide nucleotide adenylyltransferase 3 [Source:RGD Symbol;Acc:1309140]
ENSRNOG00000045957	Olr302	Translation	0	1	No	10.6528	0.0133928	Yes	olfactory receptor 302 [Source:RGD Symbol;Acc:1332644]
ENSRNOG00000008105	Dmrta2	Translation	-0.554102	0.394081	No	10.6618	0.000200778	Yes	DMRT-like family A2 [Source:RGD Symbol;Acc:1308173]
ENSRNOG00000018842	Pou4f3	Translation	-0.193002	0.184127	No	10.6707	0.0074142	Yes	POU class 4 homeobox 3 [Source:RGD Symbol;Acc:1310459]
ENSRNOG00000002793	Sstr2	Translation	0.321928	0.774015	No	10.6707	0.00410348	Yes	somatostatin receptor 2 [Source:RGD Symbol;Acc:3763]
ENSRNOG00000025883	Ip6k3	Translation	0.678072	0.804926	No	10.697	0.0074142	Yes	inositol hexakisphosphate kinase 3 [Source:RGD Symbol;Acc:1584104]
ENSRNOG00000049035	Krtap27-1	Translation	2.03242	0.392644	No	10.7313	0.0426014	Yes	keratin associated protein 27-1 [Source:RGD Symbol;Acc:2320648]
ENSRNOG00000023935	Nrsn2	Translation	0	0.980807	No	10.7398	0.0426014	Yes	neurensin 2 [Source:RGD Symbol;Acc:1586322]
ENSRNOG00000001872	Lrrc74b	Translation	1.28379	0.339112	No	10.7482	0.00410348	Yes	leucine rich repeat containing 74B [Source:RGD Symbol;Acc:2319134]
ENSRNOG00000018501	Olr47	Translation	0	1	No	10.7482	0.0074142	Yes	olfactory receptor 47 [Source:RGD Symbol;Acc:1334009]
ENSRNOG00000005174	Tmem121	Translation	0.124721	0.760388	No	10.7566	0.0074142	Yes	transmembrane protein 121 [Source:RGD Symbol;Acc:1597216]
ENSRNOG00000048722	LOC100912527	Translation	1.06413	0.0784176	No	10.7731	0.0426014	Yes	uncharacterized LOC100912527 [Source:RGD Symbol;Acc:6486831]
ENSRNOG00000000704	Cmklr1	Translation	-0.142019	0.649511	No	10.7731	0.00227741	Yes	chemerin chemokine-like receptor 1 [Source:RGD Symbol;Acc:69359]
ENSRNOG00000046844	Smco3	Translation	1.06413	0.0784176	No	10.7731	0.0426014	Yes	single-pass membrane protein with coiled-coil domains 3 [Source:RGD Symbol;Acc:1560652]
ENSRNOG00000004160	Prps2	Translation	-0.134217	0.40277	No	10.7731	0.0074142	Yes	phosphoribosyl pyrophosphate synthetase 2 [Source:RGD Symbol;Acc:3415]
ENSRNOG00000033588	Siglec15	Translation	-0.0580056	0.931186	No	10.7814	0.00410348	Yes	sialic acid binding Ig-like lectin 15 [Source:RGD Symbol;Acc:1565948]
ENSRNOG00000000012	Tcf15	Translation	-0.526368	0.460811	No	10.7814	0.0426014	Yes	transcription factor 15 [Source:RGD Symbol;Acc:1308464]
ENSRNOG00000002831	Wfikkn2	Translation	0.0643906	0.884494	No	10.7895	3.179e-05	Yes	WAP, follistatin/kazal, immunoglobulin, kunitz and netrin domain containing 2 [Source:RGD Symbol;Acc:1305361]
ENSRNOG00000019445	Msln	Translation	-0.113114	0.714065	No	10.8057	9.1032e-06	Yes	mesothelin [Source:RGD Symbol;Acc:69333]
ENSRNOG00000019355	Lman1l	Translation	1.16993	0.476723	No	10.8218	0.000109742	Yes	lectin, mannose-binding, 1 like [Source:RGD Symbol;Acc:1310538]
ENSRNOG00000004142	Efcab9	Translation	4.90689	0.79326	No	10.8297	0.0426014	Yes	EF-hand calcium binding domain 9 [Source:RGD Symbol;Acc:1588807]
ENSRNOG00000015671	Tectb	Translation	-0.169925	0.891198	No	10.8297	0.00410348	Yes	tectorin beta [Source:RGD Symbol;Acc:1305835]
ENSRNOG00000048270	Knop1	Translation	0.703965	0.464602	No	10.8376	0.00124294	Yes	lysine-rich nucleolar protein 1 [Source:RGD Symbol;Acc:1565096]
ENSRNOG00000054945	AABR07015081.2	Translation	0	1	No	10.8455	0.0240428	Yes	-
ENSRNOG00000030814	Kb23	Translation	1.73697	0.298128	No	10.8533	0.000200778	Yes	type II keratin 23 [Source:RGD Symbol;Acc:1303024]
ENSRNOG00000004120	RGD1565844	Translation	0.423211	0.76765	No	10.8611	0.0426014	Yes	similar to RIKEN cDNA 1700045I19 [Source:RGD Symbol;Acc:1565844]
ENSRNOG00000054314	Kcng1	Translation	0.594744	0.389127	No	10.8688	5.9256e-05	Yes	potassium voltage-gated channel modifier subfamily G member 1 [Source:RGD Symbol;Acc:631416]
ENSRNOG00000028662	AABR07049821.2	Translation	-0.335603	0.707419	No	10.8842	0.000367686	Yes	-
ENSRNOG00000022718	AC094246.2	Translation	-6.32193	0.460024	No	10.8842	0.0133928	Yes	-
ENSRNOG00000013312	Kcnt2	Translation	-0.179484	0.202288	No	10.9069	2.28157e-09	Yes	potassium sodium-activated channel subfamily T member 2 [Source:RGD Symbol;Acc:735074]
ENSRNOG00000007943	Gsdma	Translation	-0.166972	0.542529	No	10.9069	0.000200778	Yes	gasdermin A [Source:RGD Symbol;Acc:1592062]
ENSRNOG00000057696	Sbk1	Translation	-0.0374214	0.491839	No	10.9144	0.000367686	Yes	SH3 domain binding kinase 1 [Source:RGD Symbol;Acc:628713]
ENSRNOG00000049580	Gpr6	Translation	-0.704833	0.0560225	No	10.9144	0.00124294	Yes	G protein-coupled receptor 6 [Source:RGD Symbol;Acc:70939]
ENSRNOG00000042630	Asb5	Translation	1.22882	0.210204	No	10.9293	0.0074142	Yes	ankyrin repeat and SOCS box-containing 5 [Source:RGD Symbol;Acc:1565973]
ENSRNOG00000050186	AABR07060575.1	Translation	0.912537	0.582687	No	10.9658	0.0426014	Yes	-
ENSRNOG00000009401	Lmo2	Translation	-0.324371	0.0708645	No	10.973	0.0240428	Yes	LIM domain only 2 [Source:RGD Symbol;Acc:1307101]
ENSRNOG00000037178	Terb2	Translation	4.54432	0.533069	No	10.9873	0.0240428	Yes	telomere repeat binding bouquet formation protein 2 [Source:RGD Symbol;Acc:1593334]
ENSRNOG00000015550	Ptgds	Translation	-0.741688	0.485092	No	11.0154	0.0426014	Yes	prostaglandin D2 synthase [Source:RGD Symbol;Acc:3433]
ENSRNOG00000057795	Dusp13	Translation	0.819428	0.45533	No	11.0154	0.0074142	Yes	dual specificity phosphatase 13 [Source:RGD Symbol;Acc:1359712]
ENSRNOG00000021323	Ca13	Translation	0.313891	0.388532	No	11.0224	0.0074142	Yes	carbonic anhydrase 13 [Source:RGD Symbol;Acc:1560453]
ENSRNOG00000000515	Mapk13	Translation	0.633461	0.336032	No	11.0293	0.000673434	Yes	mitogen activated protein kinase 13 [Source:RGD Symbol;Acc:3045]
ENSRNOG00000002771	Ereg	Translation	-0.263034	0.878497	No	11.0293	0.0426014	Yes	epiregulin [Source:RGD Symbol;Acc:620299]
ENSRNOG00000003342	AABR07037798.1	Translation	0	1	No	11.0293	0.0426014	Yes	-
ENSRNOG00000007922	Cldn19	Translation	1.86507	0.152309	No	11.1033	0.0133928	Yes	claudin 19 [Source:RGD Symbol;Acc:1305000]
ENSRNOG00000005368	Ppp3r2	Translation	0	1	No	11.1098	0.0426014	Yes	protein phosphatase 3, regulatory subunit B, beta [Source:RGD Symbol;Acc:69232]
ENSRNOG00000012168	Fbxl21	Translation	0.10813	0.582259	No	11.1098	5.9256e-05	Yes	F-box and leucine-rich repeat protein 21 [Source:RGD Symbol;Acc:1305555]
ENSRNOG00000010259	Esrrb	Translation	-0.584963	0.619854	No	11.1098	5.9256e-05	Yes	estrogen-related receptor beta [Source:RGD Symbol;Acc:1359557]
ENSRNOG00000019128	St8sia4	Translation	0.419714	0.57922	No	11.1163	3.179e-05	Yes	ST8 alpha-N-acetyl-neuraminide alpha-2,8-sialyltransferase 4 [Source:RGD Symbol;Acc:621845]
ENSRNOG00000008056	Ankrd9	Translation	0.0671663	0.770308	No	11.1674	0.000673434	Yes	ankyrin repeat domain 9 [Source:RGD Symbol;Acc:1307662]
ENSRNOG00000021526	Slc25a34	Translation	-0.558565	0.209813	No	11.1737	0.00124294	Yes	solute carrier family 25, member 34 [Source:RGD Symbol;Acc:1359157]
ENSRNOG00000046452	Fcgr2b	Translation	-0.0539949	0.750974	No	11.1799	0.000367686	Yes	Fc fragment of IgG receptor IIb [Source:RGD Symbol;Acc:631331]
ENSRNOG00000037707	Armcx6	Translation	-0.219152	0.356622	No	11.1799	0.00124294	Yes	armadillo repeat containing, X-linked 6 [Source:RGD Symbol;Acc:1359303]
ENSRNOG00000001011	Rflna	Translation	-0.557218	0.510837	No	11.2288	0.0133928	Yes	refilin A [Source:RGD Symbol;Acc:1588777]
ENSRNOG00000038607	Tmem86b	Translation	-0.346325	0.365254	No	11.2288	0.0074142	Yes	transmembrane protein 86B [Source:RGD Symbol;Acc:1593455]
ENSRNOG00000004461	NEWGENE_6497122	Translation	0.11571	0.624307	No	11.2348	0.0426014	Yes	FLYWCH family member 2 [Source:RGD Symbol;Acc:11436072]
ENSRNOG00000019858	Rom1	Translation	0.35723	0.0676044	No	11.2467	0.000200778	Yes	retinal outer segment membrane protein 1 [Source:RGD Symbol;Acc:1306070]
[truncated: 112 more rows]

## Sheet: Transcription
ID	Symbol	types	RNA_log2FC	padj	significance	RIB_log2FC	padj	significance	Description
ENSRNOG00000049895	LOC100910143	Transcription	-8.3015	0.00454107	Yes	0.134272	0.528291	No	GPI ethanolamine phosphate transferase 2-like [Source:RGD Symbol;Acc:6499629]	Metabolism	Glycan biosynthesis and metabolism	ko00563//Glycosylphosphatidylinositol(GPI)-anchor biosynthesis	K05310	GO:0016020//membrane;GO:0016021//integral component of membrane;GO:0030176//integral component of endoplasmic reticulum membrane	GO:0003824//catalytic activity;GO:0051267//CP2 mannose-ethanolamine phosphotransferase activity;GO:0051377//mannose-ethanolamine phosphotransferase activity	GO:0006506//GPI anchor biosynthetic process
ENSRNOG00000018509	Cx3cr1	Transcription	-7.32193	0.0280899	Yes	-0.522678	0.884383	No	C-X3-C motif chemokine receptor 1 [Source:RGD Symbol;Acc:620137]	Environmental Information Processing;Organismal Systems	Signaling molecules and interaction;Immune system	ko04060//Cytokine-cytokine receptor interaction;ko04062//Chemokine signaling pathway	K04192;K04192	GO:0005634//nucleus;GO:0005654//nucleoplasm;GO:0005886//plasma membrane;GO:0009897//external side of plasma membrane;GO:0009986//cell surface;GO:0016020//membrane;GO:0016021//integral component of membrane;GO:0032809//neuronal cell body membrane;GO:0043005//neuron projection;GO:0048471//perinuclear region of cytoplasm;GO:0097447//dendritic tree	GO:0004896//cytokine receptor activity;GO:0004930//G protein-coupled receptor activity;GO:0004950//chemokine receptor activity;GO:0016493//C-C chemokine receptor activity;GO:0016495//C-X3-C chemokine receptor activity;GO:0019956//chemokine binding;GO:0019957//C-C chemokine binding;GO:0019960//C-X3-C chemokine binding	GO:0002052//positive regulation of neuroblast proliferation;GO:0002931//response to ischemia;GO:0006935//chemotaxis;GO:0006955//immune response;GO:0007155//cell adhesion;GO:0007165//signal transduction;GO:0007186//G protein-coupled receptor signaling pathway;GO:0007200//phospholipase C-activating G protein-coupled receptor signaling pathway;GO:0007204//positive regulation of cytosolic calcium ion…
ENSRNOG00000047387	Lnpep	Transcription	-6.93074	0.0109363	Yes	0.125956	0.204483	No	leucyl and cystinyl aminopeptidase [Source:RGD Symbol;Acc:621752]	Organismal Systems	Endocrine system	ko04614//Renin-angiotensin system	K01257	-	GO:0004177//aminopeptidase activity;GO:0008233//peptidase activity;GO:0008237//metallopeptidase activity;GO:0008270//zinc ion binding;GO:0016787//hydrolase activity;GO:0046872//metal ion binding	GO:0006508//proteolysis;GO:0120163//negative regulation of cold-induced thermogenesis
ENSRNOG00000002905	Ccdc103	Transcription	-4.18322	0.0179251	Yes	0	1	No	coiled-coil domain containing 103 [Source:RGD Symbol;Acc:1562370]	-	-	-	-	GO:0005576//extracellular region;GO:0036157//outer dynein arm	GO:0042803//protein homodimerization activity	GO:0001947//heart looping;GO:0003341//cilium movement;GO:0003351//epithelial cilium movement;GO:0007368//determination of left/right symmetry;GO:0036158//outer dynein arm assembly;GO:0036159//inner dynein arm assembly;GO:0070286//axonemal dynein complex assembly;GO:0071907//determination of digestive tract left/right asymmetry
ENSRNOG00000030726	Asgr2	Transcription	-3.926	0.0191927	Yes	-0.555519	1	No	asialoglycoprotein receptor 2 [Source:RGD Symbol;Acc:2161]	Organismal Systems	Endocrine system	ko04918//Thyroid hormone synthesis	K10064	GO:0016020//membrane;GO:0016021//integral component of membrane;GO:0044322//endoplasmic reticulum quality control compartment;GO:0048471//perinuclear region of cytoplasm	GO:0030246//carbohydrate binding	GO:0006897//endocytosis;GO:0009100//glycoprotein metabolic process;GO:0030282//bone mineralization;GO:0031647//regulation of protein stability;GO:0055088//lipid homeostasis
ENSRNOG00000037672	AC129753.1	Transcription	-3.75207	0.0344118	Yes	4.90689	1	No	-	-	-	-	-	-	-	-
ENSRNOG00000054962	Dao	Transcription	-3.66838	0.0216292	Yes	-10.0224	0.0743788	No	D-amino-acid oxidase [Source:RGD Symbol;Acc:621138]	Metabolism;Cellular Processes;Metabolism;Metabolism;Metabolism	Global and overview maps;Transport and catabolism;Amino acid metabolism;Amino acid metabolism;Metabolism of other amino acids	ko01100//Metabolic pathways;ko04146//Peroxisome;ko00330//Arginine and proline metabolism;ko00260//Glycine, serine and threonine metabolism;ko00472//D-Arginine and D-ornithine metabolism	K00273;K00273;K00273;K00273;K00273	GO:0005741//mitochondrial outer membrane;GO:0005777//peroxisome;GO:0005778//peroxisomal membrane;GO:0005829//cytosol	GO:0003884//D-amino-acid oxidase activity;GO:0016491//oxidoreductase activity;GO:0046983//protein dimerization activity;GO:0048037//cofactor binding;GO:0071949//FAD binding	GO:0006562//proline catabolic process;GO:0036088//D-serine catabolic process;GO:0042416//dopamine biosynthetic process;GO:0046416//D-amino acid metabolic process;GO:0055114//oxidation-reduction process;GO:0055130//D-alanine catabolic process;GO:0070178//D-serine metabolic process
ENSRNOG00000009388	Sptssb	Transcription	-3.54432	0.0447845	Yes	0	1	No	serine palmitoyltransferase, small subunit B [Source:RGD Symbol;Acc:2324614]	-	-	-	-	GO:0016020//membrane;GO:0016021//integral component of membrane;GO:0017059//serine C-palmitoyltransferase complex	GO:0004758//serine C-palmitoyltransferase activity	GO:0007029//endoplasmic reticulum organization;GO:0030148//sphingolipid biosynthetic process;GO:0046513//ceramide biosynthetic process;GO:1904220//regulation of serine C-palmitoyltransferase activity
ENSRNOG00000014685	Nlrp6	Transcription	-3.4021	3.58192e-05	Yes	-0.818553	0.450216	No	NLR family, pyrin domain containing 6 [Source:RGD Symbol;Acc:708549]	Organismal Systems	Immune system	ko04621//NOD-like receptor signaling pathway	K20863	GO:0005634//nucleus;GO:0005737//cytoplasm;GO:0005886//plasma membrane;GO:0016020//membrane;GO:0031965//nuclear membrane;GO:0061702//inflammasome complex	GO:0000166//nucleotide binding;GO:0005000//vasopressin receptor activity;GO:0005524//ATP binding;GO:0042277//peptide binding	GO:0002376//immune system process;GO:0006954//inflammatory response;GO:0007186//G protein-coupled receptor signaling pathway;GO:0009617//response to bacterium;GO:0045087//innate immune response;GO:0050727//regulation of inflammatory response
ENSRNOG00000031515	Klra2	Transcription	-2.90689	0.041311	Yes	0	1	No	killer cell lectin-like receptor, subfamily A, member 2 [Source:RGD Symbol;Acc:1359667]	-	-	-	-	GO:0005575//cellular_component;GO:0016020//membrane;GO:0016021//integral component of membrane	GO:0003674//molecular_function;GO:0030246//carbohydrate binding	GO:0008150//biological_process
ENSRNOG00000013062	Cyp24a1	Transcription	-2.61471	0.0218082	Yes	9.20457	0.0743788	No	cytochrome P450, family 24, subfamily a, polypeptide 1 [Source:RGD Symbol;Acc:2462]	Metabolism;Human Diseases;Organismal Systems;Metabolism	Global and overview maps;Cancers;Endocrine system;Lipid metabolism	ko01100//Metabolic pathways;ko05206//MicroRNAs in cancer;ko04928//Parathyroid hormone synthesis, secretion and action;ko00100//Steroid biosynthesis	K07436;K07436;K07436;K07436	GO:0005634//nucleus;GO:0005654//nucleoplasm;GO:0005739//mitochondrion;GO:0005886//plasma membrane	GO:0004497//monooxygenase activity;GO:0005506//iron ion binding;GO:0008403//25-hydroxycholecalciferol-24-hydroxylase activity;GO:0016491//oxidoreductase activity;GO:0016705//oxidoreductase activity, acting on paired donors, with incorporation or reduction of molecular oxygen;GO:0020037//heme binding;GO:0030342//1-alpha,25-dihydroxyvitamin D3 24-hydroxylase activity;GO:0046872//metal ion binding	GO:0001649//osteoblast differentiation;GO:0033280//response to vitamin D;GO:0042359//vitamin D metabolic process;GO:0042369//vitamin D catabolic process;GO:0055114//oxidation-reduction process
ENSRNOG00000061185	Hist2h3c2	Transcription	-2.46726	0.00276918	Yes	-0.639303	8.64452e-14	No	histone cluster 2 H3 family member C2 [Source:RGD Symbol;Acc:1306445]	Human Diseases;Human Diseases;Human Diseases	Cancers;Substance dependence;Immune diseases	ko05202//Transcriptional misregulation in cancers;ko05034//Alcoholism;ko05322//Systemic lupus erythematosus	K11253;K11253;K11253	GO:0000786//nucleosome;GO:0005634//nucleus;GO:0005694//chromosome	GO:0003677//DNA binding;GO:0046982//protein heterodimerization activity	-
ENSRNOG00000047546	LOC108348322	Transcription	-2.39232	0.0438405	Yes	-0.263034	1	No	GAS2-like protein 2 [Source:RGD Symbol;Acc:11468998]	-	-	-	-	GO:0001725//stress fiber;GO:0005737//cytoplasm;GO:0005856//cytoskeleton;GO:0005874//microtubule;GO:0005886//plasma membrane	GO:0005515//protein binding;GO:0008017//microtubule binding;GO:0008093//cytoskeletal adaptor activity;GO:0051015//actin filament binding	GO:0001578//microtubule bundle formation;GO:0007026//negative regulation of microtubule depolymerization;GO:0045745//positive regulation of G protein-coupled receptor signaling pathway
ENSRNOG00000006767	Cst7	Transcription	-2.22239	0.0450033	Yes	-2.07039	0.204892	No	cystatin F [Source:RGD Symbol;Acc:1309154]	-	-	-	-	GO:0005615//extracellular space;GO:0005737//cytoplasm;GO:0005764//lysosome;GO:0005768//endosome;GO:0005770//late endosome;GO:0005771//multivesicular body;GO:0005783//endoplasmic reticulum;GO:0005794//Golgi apparatus;GO:0031410//cytoplasmic vesicle	GO:0004869//cysteine-type endopeptidase inhibitor activity;GO:0030414//peptidase inhibitor activity;GO:0042803//protein homodimerization activity	GO:0010466//negative regulation of peptidase activity;GO:0031643//positive regulation of myelination;GO:0097340//inhibition of cysteine-type endopeptidase activity;GO:1903979//negative regulation of microglial cell activation
ENSRNOG00000050431	Aspn	Transcription	-1.60881	0.0378338	Yes	0.0945176	0.941243	No	asporin [Source:RGD Symbol;Acc:1549776]	-	-	-	-	GO:0042995//cell projection;GO:0046930//pore complex	GO:0003674//molecular_function;GO:0005509//calcium ion binding;GO:0005515//protein binding;GO:0005518//collagen binding;GO:0015288//porin activity	GO:0055085//transmembrane transport;GO:1902617//response to fluoride
ENSRNOG00000042825	Cd300le	Transcription	-1.60572	0.0447338	Yes	-1.42931	0.299288	No	Cd300 molecule-like family member E [Source:RGD Symbol;Acc:1305426]	-	-	-	-	GO:0016020//membrane;GO:0016021//integral component of membrane	-	-
ENSRNOG00000023352	Fam78a	Transcription	-1.56768	0.0471404	Yes	0	1	No	family with sequence similarity 78, member A [Source:RGD Symbol;Acc:1566351]	-	-	-	-	-	-	-
ENSRNOG00000008264	Fndc8	Transcription	-1.53343	0.0334333	Yes	0	1	No	fibronectin type III domain containing 8 [Source:RGD Symbol;Acc:1310708]	-	-	-	-	GO:0005575//cellular_component	GO:0003674//molecular_function;GO:0005515//protein binding	GO:0008150//biological_process
ENSRNOG00000023177	Esrp2	Transcription	-1.41504	0.0475352	Yes	-1.25739	0.114643	No	epithelial splicing regulatory protein 2 [Source:RGD Symbol;Acc:1310855]	-	-	-	-	GO:0005634//nucleus;GO:0005654//nucleoplasm	GO:0003676//nucleic acid binding;GO:0003729//mRNA binding	GO:0000380//alternative mRNA splicing, via spliceosome;GO:0043484//regulation of RNA splicing;GO:0050679//positive regulation of epithelial cell proliferation;GO:0060441//epithelial tube branching involved in lung morphogenesis;GO:0060445//branching involved in salivary gland morphogenesis
ENSRNOG00000015002	Abhd15	Transcription	-1.37281	0.0341066	Yes	3.08092	0.0554696	No	abhydrolase domain containing 15 [Source:RGD Symbol;Acc:1304598]	-	-	-	-	-	GO:0016787//hydrolase activity	GO:0044255//cellular lipid metabolic process
ENSRNOG00000032844	RT1-Da	Transcription	-1.3231	0.000897408	Yes	1.14684	0.491994	No	RT1 class II, locus Da [Source:RGD Symbol;Acc:1593283]	Human Diseases;Human Diseases;Cellular Processes;Human Diseases;Human Diseases;Environmental Information Processing;Human Diseases;Human Diseases;Organismal Systems;Organismal Systems;Organismal Systems;Human Diseases;Organismal Systems;Human Diseases;Human Diseases;Human Diseases;Human Diseases;Human Diseases;Human Diseases;Human Diseases;Human Diseases;Organismal Systems;Human Diseases	Infectious diseases;Infectious diseases;Transport and catabolism;Infectious diseases;Infectious diseases;Signaling molecules and interaction;Immune diseases;Infectious diseases;Immune system;Immune system;Immune system;Immune diseases;Immune system;Cardiovascular diseases;Infectious diseases;Endocrine and metabolic diseases;Immune diseases;Immune diseases;Immune diseases;Immune diseases;Infectiou…	ko05166//HTLV-I infection;ko05168//Herpes simplex infection;ko04145//Phagosome;ko05152//Tuberculosis;ko05164//Influenza A;ko04514//Cell adhesion molecules (CAMs);ko05322//Systemic lupus erythematosus;ko05145//Toxoplasmosis;ko04659//Th17 cell differentiation;ko04640//Hematopoietic cell lineage;ko04658//Th1 and Th2 cell differentiation;ko05323//Rheumatoid arthritis;ko04612//Antigen processing and p…	K06752;K06752;K06752;K06752;K06752;K06752;K06752;K06752;K06752;K06752;K06752;K06752;K06752;K06752;K06752;K06752;K06752;K06752;K06752;K06752;K06752;K06752;K06752	GO:0005575//cellular_component;GO:0005764//lysosome;GO:0005765//lysosomal membrane;GO:0005886//plasma membrane;GO:0009986//cell surface;GO:0016020//membrane;GO:0016021//integral component of membrane;GO:0031902//late endosome membrane;GO:0042613//MHC class II protein complex	GO:0003674//molecular_function;GO:0030247//polysaccharide binding;GO:0042605//peptide antigen binding	GO:0002250//adaptive immune response;GO:0002376//immune system process;GO:0002503//peptide antigen assembly with MHC class II protein complex;GO:0002504//antigen processing and presentation of peptide or polysaccharide antigen via MHC class II;GO:0006955//immune response;GO:0008150//biological_process;GO:0019882//antigen processing and presentation;GO:0050890//cognition
ENSRNOG00000000451	RT1-Ba	Transcription	-1.31329	0.0300134	Yes	8.60733	0.641427	No	RT1 class II, locus Ba [Source:RGD Symbol;Acc:1595867]	Human Diseases;Human Diseases;Cellular Processes;Human Diseases;Human Diseases;Environmental Information Processing;Human Diseases;Human Diseases;Organismal Systems;Organismal Systems;Organismal Systems;Human Diseases;Organismal Systems;Human Diseases;Human Diseases;Human Diseases;Human Diseases;Human Diseases;Human Diseases;Human Diseases;Human Diseases;Organismal Systems;Human Diseases	Infectious diseases;Infectious diseases;Transport and catabolism;Infectious diseases;Infectious diseases;Signaling molecules and interaction;Immune diseases;Infectious diseases;Immune system;Immune system;Immune system;Immune diseases;Immune system;Cardiovascular diseases;Infectious diseases;Endocrine and metabolic diseases;Immune diseases;Immune diseases;Immune diseases;Immune diseases;Infectiou…	ko05166//HTLV-I infection;ko05168//Herpes simplex infection;ko04145//Phagosome;ko05152//Tuberculosis;ko05164//Influenza A;ko04514//Cell adhesion molecules (CAMs);ko05322//Systemic lupus erythematosus;ko05145//Toxoplasmosis;ko04659//Th17 cell differentiation;ko04640//Hematopoietic cell lineage;ko04658//Th1 and Th2 cell differentiation;ko05323//Rheumatoid arthritis;ko04612//Antigen processing and p…	K06752;K06752;K06752;K06752;K06752;K06752;K06752;K06752;K06752;K06752;K06752;K06752;K06752;K06752;K06752;K06752;K06752;K06752;K06752;K06752;K06752;K06752;K06752	GO:0005764//lysosome;GO:0005886//plasma membrane;GO:0009897//external side of plasma membrane;GO:0016020//membrane;GO:0016021//integral component of membrane;GO:0042613//MHC class II protein complex	GO:0042605//peptide antigen binding	GO:0002250//adaptive immune response;GO:0002376//immune system process;GO:0002504//antigen processing and presentation of peptide or polysaccharide antigen via MHC class II;GO:0006955//immune response;GO:0019882//antigen processing and presentation;GO:0019886//antigen processing and presentation of exogenous peptide antigen via MHC class II;GO:0034341//response to interferon-gamma;GO:0045582//pos…
ENSRNOG00000029830	Adm2	Transcription	-1.27335	0.0229063	Yes	0	1	No	adrenomedullin 2 [Source:RGD Symbol;Acc:1302971]	-	-	-	-	GO:0005576//extracellular region	GO:0005179//hormone activity;GO:0044877//protein-containing complex binding	GO:0001525//angiogenesis;GO:0006468//protein phosphorylation;GO:0007189//adenylate cyclase-activating G protein-coupled receptor signaling pathway;GO:0007586//digestion;GO:0007631//feeding behavior;GO:0010628//positive regulation of gene expression;GO:0045766//positive regulation of angiogenesis;GO:0045776//negative regulation of blood pressure
ENSRNOG00000005652	Cntn4	Transcription	-1.22239	0.0227908	Yes	0.485427	0.867412	No	contactin 4 [Source:RGD Symbol;Acc:621361]	-	-	-	-	GO:0005576//extracellular region;GO:0005886//plasma membrane;GO:0016020//membrane;GO:0030424//axon;GO:0031225//anchored component of membrane	GO:0005515//protein binding;GO:0098632//cell-cell adhesion mediator activity	GO:0007155//cell adhesion;GO:0007156//homophilic cell adhesion via plasma membrane adhesion molecules;GO:0007399//nervous system development;GO:0007411//axon guidance;GO:0007420//brain development;GO:0031175//neuron projection development;GO:0045665//negative regulation of neuron differentiation;GO:0070593//dendrite self-avoidance
ENSRNOG00000001908	Klhl6	Transcription	-1.1822	0.0211913	Yes	-0.838249	0.686713	No	kelch-like family member 6 [Source:RGD Symbol;Acc:1307521]	-	-	-	-	-	GO:0005515//protein binding	GO:0002467//germinal center formation;GO:0009617//response to bacterium;GO:0050853//B cell receptor signaling pathway
ENSRNOG00000042411	Rps6ka1	Transcription	-1.13715	3.35018e-14	Yes	-0.281905	0.389391	No	ribosomal protein S6 kinase A1 [Source:RGD Symbol;Acc:620675]	Environmental Information Processing;Organismal Systems;Environmental Information Processing;Organismal Systems;Cellular Processes;Human Diseases;Organismal Systems;Organismal Systems	Signal transduction;Environmental adaptation;Signal transduction;Nervous system;Cell growth and death;Endocrine and metabolic diseases;Endocrine system;Nervous system	ko04010//MAPK signaling pathway;ko04714//Thermogenesis;ko04150//mTOR signaling pathway;ko04722//Neurotrophin signaling pathway;ko04114//Oocyte meiosis;ko04931//Insulin resistance;ko04914//Progesterone-mediated oocyte maturation;ko04720//Long-term potentiation	K04373;K04373;K04373;K04373;K04373;K04373;K04373;K04373	GO:0005634//nucleus;GO:0005829//cytosol;GO:0005840//ribosome	GO:0000166//nucleotide binding;GO:0000287//magnesium ion binding;GO:0004672//protein kinase activity;GO:0004674//protein serine/threonine kinase activity;GO:0004712//protein serine/threonine/tyrosine kinase activity;GO:0005524//ATP binding;GO:0016301//kinase activity;GO:0016740//transferase activity;GO:0043027//cysteine-type endopeptidase inhibitor activity involved in apoptotic process	GO:0006468//protein phosphorylation;GO:0006915//apoptotic process;GO:0016310//phosphorylation;GO:0035556//intracellular signal transduction;GO:0043066//negative regulation of apoptotic process;GO:0043154//negative regulation of cysteine-type endopeptidase activity involved in apoptotic process;GO:0045944//positive regulation of transcription by RNA polymerase II;GO:2000491//positive regulation of…
ENSRNOG00000050998	AABR07044397.1	Transcription	-1.06393	0.0451587	Yes	-0.10813	0.525993	No	-	-	-	-	-	GO:0005615//extracellular space;GO:0005886//plasma membrane;GO:0009897//external side of plasma membrane;GO:0016020//membrane;GO:0016021//integral component of membrane;GO:0042612//MHC class I protein complex	GO:0005102//signaling receptor binding;GO:0042605//peptide antigen binding	GO:0001916//positive regulation of T cell mediated cytotoxicity;GO:0002376//immune system process;GO:0002474//antigen processing and presentation of peptide antigen via MHC class I;GO:0002476//antigen processing and presentation of endogenous peptide antigen via MHC class Ib;GO:0002486//antigen processing and presentation of endogenous peptide antigen via MHC class I via ER pathway, TAP-independe…
ENSRNOG00000058039	Acta2	Transcription	-1.0449	0.0270688	Yes	0.101283	1	No	actin alpha 2, smooth muscle [Source:RGD Symbol;Acc:621676]	Environmental Information Processing;Organismal Systems;Organismal Systems	Signal transduction;Endocrine system;Circulatory system	ko04371//Apelin signaling pathway;ko04926//Relaxin signaling pathway;ko04270//Vascular smooth muscle contraction	K12313;K12313;K12313	GO:0005737//cytoplasm;GO:0005856//cytoskeleton;GO:0015629//actin cytoskeleton;GO:0030485//smooth muscle contractile fiber;GO:0032991//protein-containing complex	GO:0000166//nucleotide binding;GO:0005524//ATP binding;GO:0019901//protein kinase binding	GO:0008217//regulation of blood pressure;GO:0009615//response to virus;GO:0014829//vascular smooth muscle contraction;GO:0072144//glomerular mesangial cell development
ENSRNOG00000018006	Skor2	Transcription	-1.00827	0.0268589	Yes	-8.22882	0.129943	No	SKI family transcriptional corepressor 2 [Source:RGD Symbol;Acc:1598071]	-	-	-	-	GO:0005575//cellular_component;GO:0005634//nucleus;GO:0005667//transcription factor complex;GO:0005737//cytoplasm	GO:0003674//molecular_function;GO:0003682//chromatin binding;GO:0003714//transcription corepressor activity;GO:0042826//histone deacetylase binding;GO:0046332//SMAD binding	GO:0000122//negative regulation of transcription by RNA polymerase II;GO:0008150//biological_process;GO:0021587//cerebellum morphogenesis;GO:0021702//cerebellar Purkinje cell differentiation;GO:0021936//regulation of cerebellar granule cell precursor proliferation;GO:0030512//negative regulation of transforming growth factor beta receptor signaling pathway;GO:0030514//negative regulation of BMP s…
ENSRNOG00000050630	AABR07070043.1	Transcription	-0.942889	0.00799653	Yes	0	1	No	-	-	-	-	-	GO:0005829//cytosol	GO:0000166//nucleotide binding;GO:0004365//glyceraldehyde-3-phosphate dehydrogenase (NAD+) (phosphorylating) activity;GO:0016491//oxidoreductase activity;GO:0016620//oxidoreductase activity, acting on the aldehyde or oxo group of donors, NAD or NADP as acceptor;GO:0050661//NADP binding;GO:0051287//NAD binding	GO:0006006//glucose metabolic process;GO:0006096//glycolytic process;GO:0055114//oxidation-reduction process
ENSRNOG00000007115	Crebl2	Transcription	-0.89001	0.00361831	Yes	-0.672361	0.597193	No	cAMP responsive element binding protein-like 2 [Source:RGD Symbol;Acc:1309502]	-	-	-	-	-	GO:0003700//DNA-binding transcription factor activity	GO:0006355//regulation of transcription, DNA-templated
ENSRNOG00000050854	LOC108348101	Transcription	-0.867693	0.0320513	Yes	0.146015	0.829732	No	chloride channel protein 2 [Source:RGD Symbol;Acc:11384925]	-	-	-	-	GO:0005886//plasma membrane;GO:0005887//integral component of plasma membrane;GO:0015629//actin cytoskeleton;GO:0016020//membrane;GO:0016021//integral component of membrane;GO:0030425//dendrite;GO:0034707//chloride channel complex;GO:0043204//perikaryon	GO:0005244//voltage-gated ion channel activity;GO:0005247//voltage-gated chloride channel activity;GO:0005254//chloride channel activity	GO:0006811//ion transport;GO:0006821//chloride transport;GO:0030324//lung development;GO:0032347//regulation of aldosterone biosynthetic process;GO:0034220//ion transmembrane transport;GO:0034765//regulation of ion transmembrane transport;GO:0055085//transmembrane transport;GO:1902476//chloride transmembrane transport
ENSRNOG00000049104	LOC100911256	Transcription	-0.850696	0.00167736	Yes	0.167805	0.289327	No	ninein-like [Source:RGD Symbol;Acc:6493757]	-	-	-	-	GO:0000242//pericentriolar material;GO:0005813//centrosome;GO:0005814//centriole;GO:0036449//microtubule minus-end;GO:0097431//mitotic spindle pole;GO:0097539//ciliary transition fiber	-	GO:0034454//microtubule anchoring at centrosome;GO:0051642//centrosome localization;GO:0090222//centrosome-templated microtubule nucleation
ENSRNOG00000018715	Clec10a	Transcription	-0.817599	0.0100991	Yes	-0.830961	0.0740157	No	C-type lectin domain containing 10A [Source:RGD Symbol;Acc:621158]	-	-	-	-	GO:0016020//membrane;GO:0016021//integral component of membrane	GO:0030246//carbohydrate binding	-
ENSRNOG00000046761	AABR07035375.1	Transcription	-0.774319	0.00134271	Yes	0.591652	0.0329096	No	zinc finger protein 655-like [Source:NCBI gene;Acc:103690102]	-	-	-	-	-	GO:0003676//nucleic acid binding	-
ENSRNOG00000018291	Vkorc1l1	Transcription	-0.769478	0.00368692	Yes	-0.095397	1	No	vitamin K epoxide reductase complex, subunit 1-like 1 [Source:RGD Symbol;Acc:1303249]	Metabolism	Metabolism of cofactors and vitamins	ko00130//Ubiquinone and other terpenoid-quinone biosynthesis	K05357	GO:0005783//endoplasmic reticulum;GO:0005789//endoplasmic reticulum membrane;GO:0016020//membrane;GO:0016021//integral component of membrane	GO:0016491//oxidoreductase activity;GO:0047057//vitamin-K-epoxide reductase (warfarin-sensitive) activity;GO:0048038//quinone binding	GO:0017187//peptidyl-glutamic acid carboxylation;GO:0034599//cellular response to oxidative stress;GO:0042373//vitamin K metabolic process;GO:0055114//oxidation-reduction process
ENSRNOG00000054603	Pacsin1	Transcription	-0.752855	1.71352e-07	Yes	-0.856061	0.00255337	No	protein kinase C and casein kinase substrate in neurons 1 [Source:RGD Symbol;Acc:3247]	-	-	-	-	GO:0005737//cytoplasm;GO:0030137//COPI-coated vesicle;GO:0032587//ruffle membrane;GO:0098684//photoreceptor ribbon synapse;GO:0098833//presynaptic endocytic zone	GO:0005515//protein binding;GO:0005543//phospholipid binding;GO:0008092//cytoskeletal protein binding;GO:0042802//identical protein binding	GO:0007015//actin filament organization;GO:0045806//negative regulation of endocytosis;GO:0048488//synaptic vesicle endocytosis;GO:0048666//neuron development;GO:0072657//protein localization to membrane;GO:0097320//plasma membrane tubulation
ENSRNOG00000043113	Fam43b	Transcription	-0.741724	8.87754e-06	Yes	-0.849321	0.398191	No	family with sequence similarity 43, member B [Source:RGD Symbol;Acc:1560959]	-	-	-	-	-	GO:0005515//protein binding	-
ENSRNOG00000029608	Nkain2	Transcription	-0.738621	0.0310236	Yes	-0.700186	0.264572	No	sodium/potassium transporting ATPase interacting 2 [Source:RGD Symbol;Acc:7740967]	-	-	-	-	GO:0005886//plasma membrane;GO:0016020//membrane;GO:0016021//integral component of membrane	-	GO:0002028//regulation of sodium ion transport
ENSRNOG00000000542	Dnah8	Transcription	-0.728698	0.0474238	Yes	0.026967	0.246946	No	dynein, axonemal, heavy chain 8 [Source:RGD Symbol;Acc:619986]	Human Diseases	Neurodegenerative diseases	ko05016//Huntington disease	K10408	GO:0005575//cellular_component;GO:0030286//dynein complex;GO:0036157//outer dynein arm	GO:0003674//molecular_function;GO:0003777//microtubule motor activity;GO:0005524//ATP binding;GO:0008569//ATP-dependent microtubule motor activity, minus-end-directed;GO:0045505//dynein intermediate chain binding;GO:0051959//dynein light intermediate chain binding	GO:0007018//microtubule-based movement;GO:0008150//biological_process;GO:0036158//outer dynein arm assembly
ENSRNOG00000015677	LOC100909857	Transcription	-0.711943	0.00369878	Yes	1.72247	0.525993	No	cytidine deaminase-like [Source:RGD Symbol;Acc:6501229]	Metabolism;Metabolism;Metabolism	Global and overview maps;Nucleotide metabolism;Xenobiotics biodegradation and metabolism	ko01100//Metabolic pathways;ko00240//Pyrimidine metabolism;ko00983//Drug metabolism - other enzymes	K01489;K01489;K01489	GO:0005829//cytosol	GO:0003824//catalytic activity;GO:0004126//cytidine deaminase activity;GO:0008270//zinc ion binding;GO:0016787//hydrolase activity;GO:0046872//metal ion binding	GO:0009972//cytidine deamination;GO:0046898//response to cycloheximide;GO:0071217//cellular response to external biotic stimulus
ENSRNOG00000002414	Tfcp2l1	Transcription	-0.707671	0.0295607	Yes	-1.73969	0.0508381	No	transcription factor CP2-like 1 [Source:RGD Symbol;Acc:1305456]	-	-	-	-	GO:0001650//fibrillar center;GO:0005634//nucleus;GO:0005737//cytoplasm;GO:0005739//mitochondrion;GO:0016020//membrane	GO:0000977//RNA polymerase II regulatory region sequence-specific DNA binding;GO:0003700//DNA-binding transcription factor activity;GO:0043565//sequence-specific DNA binding	GO:0000122//negative regulation of transcription by RNA polymerase II;GO:0000902//cell morphogenesis;GO:0002070//epithelial cell maturation;GO:0006357//regulation of transcription by RNA polymerase II;GO:0007028//cytoplasm organization;GO:0007431//salivary gland development;GO:0008340//determination of adult lifespan;GO:0045927//positive regulation of growth
ENSRNOG00000002232	Aff1	Transcription	-0.685923	8.85073e-10	Yes	-0.34493	0.0482779	No	AF4/FMR2 family, member 1 [Source:RGD Symbol;Acc:1307940]	Human Diseases	Cancers	ko05202//Transcriptional misregulation in cancers	K15184	GO:0005575//cellular_component;GO:0005634//nucleus;GO:0008023//transcription elongation factor complex;GO:0032783//ELL-EAF complex	GO:0003674//molecular_function;GO:0003690//double-stranded DNA binding;GO:0003700//DNA-binding transcription factor activity	GO:0006355//regulation of transcription, DNA-templated;GO:0008150//biological_process
ENSRNOG00000019890	Folr2	Transcription	-0.677867	0.00985734	Yes	-0.898717	0.118205	No	folate receptor beta [Source:RGD Symbol;Acc:1308515]	Cellular Processes;Human Diseases	Transport and catabolism;Drug resistance	ko04144//Endocytosis;ko01523//Antifolate resistance	K13649;K13649	GO:0005575//cellular_component;GO:0031362//anchored component of external side of plasma membrane	GO:0003674//molecular_function;GO:0005542//folic acid binding;GO:0038023//signaling receptor activity;GO:0061714//folic acid receptor activity	GO:0008150//biological_process;GO:0071231//cellular response to folic acid;GO:1904447//folate import across plasma membrane
ENSRNOG00000020263	Atp1a3	Transcription	-0.675028	5.38829e-06	Yes	-0.987407	3.42072e-11	No	ATPase Na+/K+ transporting subunit alpha 3 [Source:RGD Symbol;Acc:2169]	Environmental Information Processing;Environmental Information Processing;Organismal Systems;Organismal Systems;Organismal Systems;Organismal Systems;Organismal Systems;Organismal Systems;Organismal Systems;Organismal Systems;Organismal Systems;Organismal Systems;Organismal Systems;Organismal Systems;Organismal Systems;Organismal Systems;Organismal Systems;Organismal Systems	Signal transduction;Signal transduction;Circulatory system;Endocrine system;Digestive system;Endocrine system;Digestive system;Endocrine system;Circulatory system;Digestive system;Digestive system;Endocrine system;Digestive system;Excretory system;Digestive system;Excretory system;Digestive system;Excretory system	ko04024//cAMP signaling pathway;ko04022//cGMP - PKG signaling pathway;ko04261//Adrenergic signaling in cardiomyocytes;ko04919//Thyroid hormone signaling pathway;ko04972//Pancreatic secretion;ko04925//Aldosterone synthesis and secretion;ko04974//Protein digestion and absorption;ko04911//Insulin secretion;ko04260//Cardiac muscle contraction;ko04970//Salivary secretion;ko04971//Gastric acid secretio…	K01539;K01539;K01539;K01539;K01539;K01539;K01539;K01539;K01539;K01539;K01539;K01539;K01539;K01539;K01539;K01539;K01539;K01539	GO:0005634//nucleus;GO:0005737//cytoplasm;GO:0005783//endoplasmic reticulum;GO:0005794//Golgi apparatus;GO:0005886//plasma membrane;GO:0005890//sodium:potassium-exchanging ATPase complex;GO:0016020//membrane;GO:0016021//integral component of membrane;GO:0030424//axon;GO:0042383//sarcolemma;GO:0043209//myelin sheath;GO:0044305//calyx of Held;GO:0044326//dendritic spine neck;GO:0044327//dendritic s…	GO:0000166//nucleotide binding;GO:0001540//amyloid-beta binding;GO:0005391//sodium:potassium-exchanging ATPase activity;GO:0005515//protein binding;GO:0005524//ATP binding;GO:0008556//potassium-transporting ATPase activity;GO:0031748//D1 dopamine receptor binding;GO:0043395//heparan sulfate proteoglycan binding;GO:0046872//metal ion binding;GO:0086037//sodium:potassium-exchanging ATPase activity …	GO:0006811//ion transport;GO:0006813//potassium ion transport;GO:0006814//sodium ion transport;GO:0006883//cellular sodium ion homeostasis;GO:0007613//memory;GO:0008344//adult locomotory behavior;GO:0008542//visual learning;GO:0010248//establishment or maintenance of transmembrane electrochemical gradient;GO:0021987//cerebral cortex development;GO:0030007//cellular potassium ion homeostasis;GO:00…
ENSRNOG00000020173	Tie1	Transcription	-0.674834	0.00989123	Yes	0.053638	1	No	tyrosine kinase with immunoglobulin-like and EGF-like domains 1 [Source:RGD Symbol;Acc:621642]	-	-	-	-	GO:0005886//plasma membrane;GO:0005887//integral component of plasma membrane;GO:0016020//membrane;GO:0016021//integral component of membrane;GO:0043235//receptor complex	GO:0000166//nucleotide binding;GO:0004672//protein kinase activity;GO:0004713//protein tyrosine kinase activity;GO:0004714//transmembrane receptor protein tyrosine kinase activity;GO:0005515//protein binding;GO:0005524//ATP binding;GO:0016301//kinase activity;GO:0016740//transferase activity	GO:0001525//angiogenesis;GO:0001568//blood vessel development;GO:0001570//vasculogenesis;GO:0001701//in utero embryonic development;GO:0006468//protein phosphorylation;GO:0007169//transmembrane receptor protein tyrosine kinase signaling pathway;GO:0016310//phosphorylation;GO:0016525//negative regulation of angiogenesis;GO:0018108//peptidyl-tyrosine phosphorylation;GO:0030336//negative regulation …
ENSRNOG00000020781	LOC103690005	Transcription	-0.671164	0.0412678	Yes	0	1	No	tubulin-folding cofactor B [Source:RGD Symbol;Acc:9365423]	-	-	-	-	-	GO:0005515//protein binding	-
ENSRNOG00000021243	Siglec1	Transcription	-0.653642	6.8501e-05	Yes	-0.611694	0.00875247	No	sialic acid binding Ig like lectin 1 [Source:RGD Symbol;Acc:1311953]	Environmental Information Processing	Signaling molecules and interaction	ko04514//Cell adhesion molecules (CAMs)	K06548	GO:0016020//membrane;GO:0016021//integral component of membrane	GO:0030246//carbohydrate binding	-
ENSRNOG00000026295	Rbpjl	Transcription	-0.621691	0.00140791	Yes	-0.213618	0.660282	No	recombination signal binding protein for immunoglobulin kappa J region-like [Source:RGD Symbol;Acc:1304786]	Human Diseases;Human Diseases;Human Diseases;Organismal Systems;Environmental Information Processing	Infectious diseases;Infectious diseases;Cancers;Immune system;Signal transduction	ko05165//Human papillomavirus infection;ko05169//Epstein-Barr virus infection;ko05203//Viral carcinogenesis;ko04658//Th1 and Th2 cell differentiation;ko04330//Notch signaling pathway	K06053;K06053;K06053;K06053;K06053	GO:0005575//cellular_component;GO:0005634//nucleus;GO:0005667//transcription factor complex	GO:0000977//RNA polymerase II regulatory region sequence-specific DNA binding;GO:0000978//RNA polymerase II proximal promoter sequence-specific DNA binding;GO:0001228//DNA-binding transcription activator activity, RNA polymerase II-specific;GO:0003674//molecular_function;GO:0003677//DNA binding;GO:0003682//chromatin binding;GO:0003700//DNA-binding transcription factor activity;GO:0043565//sequenc…	GO:0006355//regulation of transcription, DNA-templated;GO:0006357//regulation of transcription by RNA polymerase II;GO:0008150//biological_process;GO:0045893//positive regulation of transcription, DNA-templated;GO:0045944//positive regulation of transcription by RNA polymerase II
ENSRNOG00000016488	Pltp	Transcription	-0.601733	6.43615e-06	Yes	-0.85818	1.30399e-16	No	phospholipid transfer protein [Source:RGD Symbol;Acc:1306695]	Organismal Systems;Organismal Systems	Endocrine system;Digestive system	ko03320//PPAR signaling pathway;ko04979//Cholesterol metabolism	K08761;K08761	GO:0005575//cellular_component;GO:0005615//extracellular space;GO:0034364//high-density lipoprotein particle	GO:0003674//molecular_function;GO:0005319//lipid transporter activity;GO:0005548//phospholipid transporter activity;GO:0008289//lipid binding;GO:0008429//phosphatidylethanolamine binding;GO:0008525//phosphatidylcholine transporter activity;GO:0019992//diacylglycerol binding;GO:0031210//phosphatidylcholine binding;GO:0070300//phosphatidic acid binding;GO:0097001//ceramide binding;GO:0120017//inter…	GO:0006629//lipid metabolic process;GO:0006869//lipid transport;GO:0008150//biological_process;GO:0010189//vitamin E biosynthetic process;GO:0010875//positive regulation of cholesterol efflux;GO:0015914//phospholipid transport;GO:0030317//flagellated sperm motility;GO:0034375//high-density lipoprotein particle remodeling;GO:0035627//ceramide transport
ENSRNOG00000009531	Col9a3	Transcription	0.594328	0.0204167	Yes	0.591942	0.00207718	No	collagen type IX alpha 3 chain [Source:RGD Symbol;Acc:1310255]	Human Diseases;Environmental Information Processing;Cellular Processes;Organismal Systems;Environmental Information Processing	Infectious diseases;Signal transduction;Cellular community - eukaryotes;Digestive system;Signaling molecules and interaction	ko05165//Human papillomavirus infection;ko04151//PI3K-Akt signaling pathway;ko04510//Focal adhesion;ko04974//Protein digestion and absorption;ko04512//ECM-receptor interaction	K08131;K08131;K08131;K08131;K08131	GO:0005575//cellular_component;GO:0005594//collagen type IX trimer;GO:0005615//extracellular space;GO:0031012//extracellular matrix	GO:0003674//molecular_function;GO:0005201//extracellular matrix structural constituent	GO:0008150//biological_process;GO:0008584//male gonad development;GO:0008585//female gonad development;GO:0030198//extracellular matrix organization
ENSRNOG00000030840	Cadm2	Transcription	0.602394	7.06799e-06	Yes	-0.37567	0.0888815	No	cell adhesion molecule 2 [Source:RGD Symbol;Acc:1305678]	-	-	-	-	GO:0016020//membrane;GO:0016021//integral component of membrane	-	-
ENSRNOG00000017100	Yme1l1	Transcription	0.605857	0.00298337	Yes	0.177112	0.157744	No	YME1-like 1 ATPase [Source:RGD Symbol;Acc:620764]	-	-	-	-	GO:0005739//mitochondrion;GO:0005743//mitochondrial inner membrane;GO:0016020//membrane	GO:0004176//ATP-dependent peptidase activity;GO:0004222//metalloendopeptidase activity;GO:0005524//ATP binding	GO:0006508//proteolysis;GO:0006515//protein quality control for misfolded or incompletely synthesized proteins;GO:0007005//mitochondrion organization
ENSRNOG00000013213	Epha4	Transcription	0.610726	0.0246213	Yes	-0.432315	0.412672	No	Eph receptor A4 [Source:RGD Symbol;Acc:1560587]	Organismal Systems	Development	ko04360//Axon guidance	K05105	GO:0005737//cytoplasm;GO:0005741//mitochondrial outer membrane;GO:0005783//endoplasmic reticulum;GO:0005794//Golgi apparatus;GO:0005886//plasma membrane;GO:0005887//integral component of plasma membrane;GO:0005912//adherens junction;GO:0009986//cell surface;GO:0014069//postsynaptic density;GO:0016020//membrane;GO:0016021//integral component of membrane;GO:0030175//filopodium;GO:0030424//axon;GO:0…	GO:0000166//nucleotide binding;GO:0004672//protein kinase activity;GO:0004713//protein tyrosine kinase activity;GO:0004714//transmembrane receptor protein tyrosine kinase activity;GO:0005003//ephrin receptor activity;GO:0005004//GPI-linked ephrin receptor activity;GO:0005005//transmembrane-ephrin receptor activity;GO:0005515//protein binding;GO:0005524//ATP binding;GO:0016301//kinase activity;GO:…	GO:0006468//protein phosphorylation;GO:0007169//transmembrane receptor protein tyrosine kinase signaling pathway;GO:0007411//axon guidance;GO:0007628//adult walking behavior;GO:0008045//motor neuron axon guidance;GO:0008347//glial cell migration;GO:0010977//negative regulation of neuron projection development;GO:0016310//phosphorylation;GO:0018108//peptidyl-tyrosine phosphorylation;GO:0021957//co…
ENSRNOG00000017602	Il34	Transcription	0.640458	0.00632464	Yes	0.831148	0.0269969	No	interleukin 34 [Source:RGD Symbol;Acc:1586038]	Environmental Information Processing	Signaling molecules and interaction	ko04060//Cytokine-cytokine receptor interaction	K22633	GO:0005615//extracellular space	GO:0005157//macrophage colony-stimulating factor receptor binding	GO:0001934//positive regulation of protein phosphorylation;GO:0008284//positive regulation of cell proliferation;GO:0010628//positive regulation of gene expression;GO:0045651//positive regulation of macrophage differentiation;GO:0045657//positive regulation of monocyte differentiation;GO:0048714//positive regulation of oligodendrocyte differentiation;GO:0061518//microglial cell proliferation
ENSRNOG00000058793	Vma21	Transcription	0.649743	0.00182289	Yes	-11.5746	0.0743788	No	vacuolar ATPase assembly factor VMA21 [Source:RGD Symbol;Acc:1566155]	-	-	-	-	GO:0005773//vacuole;GO:0005783//endoplasmic reticulum;GO:0005789//endoplasmic reticulum membrane;GO:0012507//ER to Golgi transport vesicle membrane;GO:0016020//membrane;GO:0016021//integral component of membrane;GO:0031410//cytoplasmic vesicle;GO:0033116//endoplasmic reticulum-Golgi intermediate compartment membrane	-	GO:0070072//vacuolar proton-transporting V-type ATPase complex assembly
ENSRNOG00000049849	Fam199x	Transcription	0.651828	0.039098	Yes	1.31578	0.132302	No	family with sequence similarity 199, X-linked [Source:MGI Symbol;Acc:MGI:2384304]	-	-	-	-	-	-	-
ENSRNOG00000047005	Kcnk5	Transcription	0.713217	0.0414642	Yes	0.448461	0.791209	No	potassium two pore domain channel subfamily K member 5 [Source:RGD Symbol;Acc:1564985]	Organismal Systems;Organismal Systems	Digestive system;Sensory system	ko04974//Protein digestion and absorption;ko04742//Taste transduction	K04916;K04916	GO:0005887//integral component of plasma membrane;GO:0016020//membrane;GO:0016021//integral component of membrane	GO:0005249//voltage-gated potassium channel activity;GO:0005267//potassium channel activity;GO:0022841//potassium ion leak channel activity	GO:0006811//ion transport;GO:0030322//stabilization of membrane potential;GO:0071805//potassium ion transmembrane transport;GO:1990573//potassium ion import across plasma membrane
ENSRNOG00000036813	Ndrg3	Transcription	0.7963	0.0205319	Yes	0.238948	0.247514	No	N-myc downstream regulated gene 3 [Source:MGI Symbol;Acc:MGI:1352499]	-	-	-	-	GO:0005737//cytoplasm	-	-
ENSRNOG00000050100	Exoc1l	Transcription	0.836694	0.0324851	Yes	0.615435	0.759542	No	exocyst complex component 1 like [Source:RGD Symbol;Acc:1591303]	-	-	-	-	GO:0000145//exocyst;GO:0005886//plasma membrane	GO:0005546//phosphatidylinositol-4,5-bisphosphate binding;GO:0017049//GTP-Rho binding	GO:0006887//exocytosis;GO:0006893//Golgi to plasma membrane transport;GO:0051601//exocyst localization
ENSRNOG00000019363	Inka1	Transcription	0.8647	0.0014376	Yes	-0.744559	0.0399058	No	inka box actin regulator 1 [Source:RGD Symbol;Acc:1560778]	-	-	-	-	GO:0005634//nucleus	GO:0019901//protein kinase binding;GO:0030291//protein serine/threonine kinase inhibitor activity	GO:0021915//neural tube development;GO:0071901//negative regulation of protein serine/threonine kinase activity
ENSRNOG00000042686	Trim34	Transcription	0.875304	0.0012107	Yes	-0.42924	0.11426	No	tripartite motif-containing 34 [Source:RGD Symbol;Acc:7240857]	-	-	-	-	-	GO:0005515//protein binding;GO:0008270//zinc ion binding;GO:0046872//metal ion binding	-
ENSRNOG00000024545	Ccdc18	Transcription	0.883807	0.0140651	Yes	-0.10164	0.989491	No	coiled-coil domain containing 18 [Source:RGD Symbol;Acc:1564165]	-	-	-	-	-	-	-
ENSRNOG00000014973	Tekt1	Transcription	0.889116	0.00629552	Yes	1.06369	0.124215	No	tektin 1 [Source:RGD Symbol;Acc:619913]	-	-	-	-	GO:0005575//cellular_component;GO:0005737//cytoplasm;GO:0005856//cytoskeleton;GO:0005874//microtubule;GO:0005929//cilium;GO:0015630//microtubule cytoskeleton;GO:0031514//motile cilium;GO:0042995//cell projection	GO:0003674//molecular_function	GO:0008150//biological_process;GO:0060271//cilium assembly;GO:0060294//cilium movement involved in cell motility
ENSRNOG00000027035	Sgo2	Transcription	0.891294	0.00331471	Yes	0.296132	0.858954	No	shugoshin 2 [Source:RGD Symbol;Acc:1308450]	-	-	-	-	GO:0000775//chromosome, centromeric region	-	GO:0051754//meiotic sister chromatid cohesion, centromeric
ENSRNOG00000030930	Samsn1	Transcription	1.26903	0.0344834	Yes	-0.459432	0.74204	No	SAM domain, SH3 domain and nuclear localization signals, 1 [Source:RGD Symbol;Acc:620926]	-	-	-	-	GO:0005634//nucleus;GO:0005829//cytosol;GO:0005886//plasma membrane	GO:0001784//phosphotyrosine residue binding;GO:0005515//protein binding	GO:0002820//negative regulation of adaptive immune response;GO:0050732//negative regulation of peptidyl-tyrosine phosphorylation;GO:0050869//negative regulation of B cell activation
ENSRNOG00000001581	Hoxd10	Transcription	1.30095	0.011537	Yes	1.35147	0.427743	No	homeo box D10 [Source:RGD Symbol;Acc:1306511]	Human Diseases;Human Diseases	Cancers;Cancers	ko05206//MicroRNAs in cancer;ko05205//Proteoglycans in cancer	K09295;K09295	GO:0005634//nucleus;GO:0005654//nucleoplasm;GO:0005829//cytosol;GO:0036464//cytoplasmic ribonucleoprotein granule	GO:0000977//RNA polymerase II regulatory region sequence-specific DNA binding;GO:0001228//DNA-binding transcription activator activity, RNA polymerase II-specific;GO:0003677//DNA binding;GO:0003682//chromatin binding;GO:0003700//DNA-binding transcription factor activity;GO:0043565//sequence-specific DNA binding	GO:0001501//skeletal system development;GO:0006355//regulation of transcription, DNA-templated;GO:0007338//single fertilization;GO:0007519//skeletal muscle tissue development;GO:0008344//adult locomotory behavior;GO:0009952//anterior/posterior pattern specification;GO:0009954//proximal/distal pattern formation;GO:0010468//regulation of gene expression;GO:0021520//spinal cord motor neuron cell fat…
ENSRNOG00000009821	Slitrk3	Transcription	1.43664	0.00285387	Yes	-1.06711	0.236155	No	SLIT and NTRK-like family, member 3 [Source:RGD Symbol;Acc:1310506]	-	-	-	-	GO:0016020//membrane;GO:0016021//integral component of membrane;GO:0098982//GABA-ergic synapse;GO:0099055//integral component of postsynaptic membrane;GO:0099060//integral component of postsynaptic specialization membrane;GO:0099061//integral component of postsynaptic density membrane	GO:0005515//protein binding	GO:0007409//axonogenesis;GO:0051965//positive regulation of synapse assembly;GO:0099560//synaptic membrane adhesion;GO:1905606//regulation of presynapse assembly
ENSRNOG00000003984	Apln	Transcription	1.48875	0.0288492	Yes	0	1	No	apelin [Source:RGD Symbol;Acc:620672]	Environmental Information Processing	Signal transduction	ko04371//Apelin signaling pathway	K05225	GO:0005576//extracellular region;GO:0005615//extracellular space;GO:0048471//perinuclear region of cytoplasm	GO:0005179//hormone activity;GO:0031704//apelin receptor binding;GO:0042803//protein homodimerization activity	GO:0001525//angiogenesis;GO:0002026//regulation of the force of heart contraction;GO:0007165//signal transduction;GO:0007275//multicellular organism development;GO:0007369//gastrulation;GO:0007631//feeding behavior;GO:0008284//positive regulation of cell proliferation;GO:0010629//negative regulation of gene expression;GO:0031652//positive regulation of heat generation;GO:0040037//negative regulat…
ENSRNOG00000021011	Fut2	Transcription	1.79751	0.0241225	Yes	0	1	No	fucosyltransferase 2 [Source:RGD Symbol;Acc:2639]	Metabolism;Metabolism;Metabolism	Global and overview maps;Glycan biosynthesis and metabolism;Glycan biosynthesis and metabolism	ko01100//Metabolic pathways;ko00601//Glycosphingolipid biosynthesis - lacto and neolacto series;ko00603//Glycosphingolipid biosynthesis - globo and isoglobo series	K00718;K00718;K00718	GO:0005794//Golgi apparatus;GO:0016020//membrane;GO:0016021//integral component of membrane;GO:0032580//Golgi cisterna membrane	GO:0008107//galactoside 2-alpha-L-fucosyltransferase activity;GO:0008417//fucosyltransferase activity;GO:0016740//transferase activity;GO:0016757//transferase activity, transferring glycosyl groups	GO:0005975//carbohydrate metabolic process;GO:0006486//protein glycosylation;GO:0036065//fucosylation
ENSRNOG00000056817	Muc6	Transcription	1.87447	0.00128103	Yes	-0.49304	0.289446	No	mucin 6, oligomeric mucus/gel-forming [Source:RGD Symbol;Acc:628826]	-	-	-	-	GO:0005575//cellular_component	GO:0003674//molecular_function;GO:0005515//protein binding	GO:0008150//biological_process;GO:0030277//maintenance of gastrointestinal epithelium
ENSRNOG00000025501	Snx31	Transcription	2.12433	0.0426898	Yes	-1.40551	0.152958	No	sorting nexin 31 [Source:RGD Symbol;Acc:1309483]	-	-	-	-	GO:0005769//early endosome;GO:0032991//protein-containing complex	GO:0035091//phosphatidylinositol binding	GO:0006886//intracellular protein transport;GO:1990126//retrograde transport, endosome to plasma membrane
ENSRNOG00000015410	Aspnl1	Transcription	2.12776	0.0257273	Yes	0.328949	1	No	asporin-like 1 [Source:RGD Symbol;Acc:9278606]	-	-	-	-	GO:0042995//cell projection;GO:0046930//pore complex	GO:0003674//molecular_function;GO:0005509//calcium ion binding;GO:0005515//protein binding;GO:0005518//collagen binding;GO:0015288//porin activity	GO:0055085//transmembrane transport;GO:1902617//response to fluoride
ENSRNOG00000051078	Zfp37	Transcription	2.19893	0.0475942	Yes	0.775252	0.0481387	No	zinc finger protein 37 [Source:RGD Symbol;Acc:620723]	-	-	-	-	GO:0005622//intracellular	GO:0003676//nucleic acid binding	GO:0006355//regulation of transcription, DNA-templated
ENSRNOG00000010708	Gata4	Transcription	2.24101	0.0224847	Yes	0	1	No	GATA binding protein 4 [Source:RGD Symbol;Acc:2665]	Cellular Processes;Cellular Processes;Environmental Information Processing;Organismal Systems	Cell growth and death;Cellular community - eukaryotes;Signal transduction;Endocrine system	ko04218//Cellular senescence;ko04530//Tight junction;ko04022//cGMP - PKG signaling pathway;ko04919//Thyroid hormone signaling pathway	K09183;K09183;K09183;K09183	GO:0005634//nucleus;GO:0016604//nuclear body;GO:0090575//RNA polymerase II transcription factor complex	GO:0000977//RNA polymerase II regulatory region sequence-specific DNA binding;GO:0000978//RNA polymerase II proximal promoter sequence-specific DNA binding;GO:0000981//DNA-binding transcription factor activity, RNA polymerase II-specific;GO:0001085//RNA polymerase II transcription factor binding;GO:0001158//enhancer sequence-specific DNA binding;GO:0001228//DNA-binding transcription activator act…	GO:0003180//aortic valve morphogenesis;GO:0003197//endocardial cushion development;GO:0003290//atrial septum secundum morphogenesis;GO:0006355//regulation of transcription, DNA-templated;GO:0007507//heart development;GO:0008584//male gonad development;GO:0009612//response to mechanical stimulus;GO:0010507//negative regulation of autophagy;GO:0030513//positive regulation of BMP signaling pathway;G…
ENSRNOG00000045548	Entpd7	Transcription	2.38565	0.0492117	Yes	0.458627	0.456367	No	ectonucleoside triphosphate diphosphohydrolase 7 [Source:RGD Symbol;Acc:1310638]	-	-	-	-	GO:0016020//membrane;GO:0016021//integral component of membrane	GO:0016787//hydrolase activity	-
ENSRNOG00000004743	Cdcp1	Transcription	2.48543	0.0410898	Yes	0	1	No	CUB domain containing protein 1 [Source:RGD Symbol;Acc:1305578]	-	-	-	-	GO:0016020//membrane;GO:0016021//integral component of membrane	-	-
ENSRNOG00000027908	Actrt3	Transcription	2.87915	0.0294966	Yes	-0.745427	0.538992	No	actin-related protein T3 [Source:RGD Symbol;Acc:1561457]	-	-	-	-	GO:0001673//male germ cell nucleus;GO:0005634//nucleus;GO:0015629//actin cytoskeleton	-	-
ENSRNOG00000054336	Majin	Transcription	3.19265	0.0418149	Yes	0	1	No	membrane anchored junction protein [Source:RGD Symbol;Acc:1563886]	-	-	-	-	GO:0000781//chromosome, telomeric region;GO:0000784//nuclear chromosome, telomeric region;GO:0005634//nucleus;GO:0005637//nuclear inner membrane;GO:0005639//integral component of nuclear inner membrane;GO:0005694//chromosome;GO:0016020//membrane;GO:0016021//integral component of membrane	GO:0003677//DNA binding	GO:0007129//synapsis;GO:0045141//meiotic telomere clustering;GO:0051321//meiotic cell cycle;GO:0070197//meiotic attachment of telomere to nuclear envelope
ENSRNOG00000049403	LOC100909582	Transcription	3.45943	0.0166803	Yes	0	1	No	alpha-1,6-mannosylglycoprotein 6-beta-N-acetylglucosaminyltransferase A-like [Source:RGD Symbol;Acc:6503116]	-	-	-	-	GO:0016020//membrane;GO:0016021//integral component of membrane	-	-
ENSRNOG00000005655	Cpa6	Transcription	7.05889	0.029241	Yes	0	1	No	carboxypeptidase A6 [Source:RGD Symbol;Acc:1311764]	-	-	-	-	GO:0005575//cellular_component;GO:0005615//extracellular space	GO:0003674//molecular_function;GO:0004181//metallocarboxypeptidase activity;GO:0008270//zinc ion binding	GO:0006508//proteolysis;GO:0008150//biological_process
ENSRNOG00000042628	Tmem273	Transcription	7.32193	0.0236642	Yes	0	1	No	transmembrane protein 273 [Source:RGD Symbol;Acc:1561145]	-	-	-	-	GO:0016020//membrane;GO:0016021//integral component of membrane	-	-
ENSRNOG00000008011	AABR07049626.1	Transcription	8.00375	0.0472707	Yes	0	1	No	ATP/GTP binding protein-like 4 [Source:NCBI gene;Acc:100911395]	-	-	-	-	-	GO:0004181//metallocarboxypeptidase activity;GO:0008270//zinc ion binding	GO:0006508//proteolysis
ENSRNOG00000048059	Ct45a9	Transcription	8.74819	0.0371767	Yes	-10.5507	0.222859	No	cancer/testis antigen family 45 member A9 [Source:RGD Symbol;Acc:1592859]	-	-	-	-	-	-	-

## Sheet: Homodirection
ID	Symbol	types	RNA_log2FC	padj	significance	RIB_log2FC	padj	significance	Description
ENSRNOG00000010507	Mmp7	Homodirection	-3.45943	0.0339624	Yes	-10.6073	0.0426014	Yes	matrix metallopeptidase 7 [Source:RGD Symbol;Acc:3100]	Environmental Information Processing	Signal transduction	ko04310//Wnt signaling pathway	K01397	GO:0005576//extracellular region;GO:0005615//extracellular space;GO:0009986//cell surface;GO:0031012//extracellular matrix	GO:0004222//metalloendopeptidase activity;GO:0008201//heparin binding;GO:0008233//peptidase activity;GO:0008237//metallopeptidase activity;GO:0008270//zinc ion binding;GO:0016787//hydrolase activity;GO:0046872//metal ion binding	GO:0006508//proteolysis;GO:0007568//aging;GO:0030198//extracellular matrix organization;GO:0030574//collagen catabolic process;GO:0031667//response to nutrient levels;GO:0044849//estrous cycle;GO:0060135//maternal process involved in female pregnancy;GO:0071260//cellular response to mechanical stimulus
ENSRNOG00000001329	Gjc3	Homodirection	1.97607	0.0169703	Yes	3.78478	7.59905e-06	Yes	gap junction protein, gamma 3 [Source:RGD Symbol;Acc:727930]	-	-	-	-	GO:0005886//plasma membrane;GO:0005921//gap junction;GO:0005922//connexin complex;GO:0016020//membrane;GO:0016021//integral component of membrane;GO:0030054//cell junction;GO:0043209//myelin sheath	GO:0042803//protein homodimerization activity	GO:0007154//cell communication;GO:0007605//sensory perception of sound;GO:0042552//myelination
ENSRNOG00000029528	Cbs	Homodirection	-1.09045	0.0271877	Yes	-2.8365	0.0011509	Yes	cystathionine beta synthase [Source:RGD Symbol;Acc:2287]	Metabolism;Metabolism;Metabolism;Metabolism	Global and overview maps;Global and overview maps;Amino acid metabolism;Amino acid metabolism	ko01100//Metabolic pathways;ko01230//Biosynthesis of amino acids;ko00270//Cysteine and methionine metabolism;ko00260//Glycine, serine and threonine metabolism	K01697;K01697;K01697;K01697	GO:0005634//nucleus;GO:0005737//cytoplasm;GO:0005829//cytosol	GO:0004122//cystathionine beta-synthase activity;GO:0004124//cysteine synthase activity;GO:0016829//lyase activity;GO:0020037//heme binding;GO:0030170//pyridoxal phosphate binding;GO:0042803//protein homodimerization activity;GO:0046872//metal ion binding	GO:0006535//cysteine biosynthetic process from serine;GO:0006563//L-serine metabolic process;GO:0008652//cellular amino acid biosynthetic process;GO:0019343//cysteine biosynthetic process via cystathionine;GO:0019344//cysteine biosynthetic process;GO:0019346//transsulfuration;GO:0031667//response to nutrient levels;GO:0043066//negative regulation of apoptotic process;GO:0043418//homocysteine cata…
ENSRNOG00000007331	Rragd	Homodirection	-0.595712	0.0304739	Yes	-1.64513	0.00015349	Yes	Ras-related GTP binding D [Source:RGD Symbol;Acc:1310007]	Environmental Information Processing;Cellular Processes	Signal transduction;Transport and catabolism	ko04150//mTOR signaling pathway;ko04140//Autophagy - animal	K16186;K16186	GO:0005575//cellular_component;GO:0005634//nucleus;GO:0005654//nucleoplasm;GO:0005737//cytoplasm;GO:0005764//lysosome;GO:0005813//centrosome;GO:0034448//EGO complex;GO:1990131//Gtr1-Gtr2 GTPase complex	GO:0003674//molecular_function;GO:0003924//GTPase activity;GO:0005525//GTP binding;GO:0019003//GDP binding;GO:0046982//protein heterodimerization activity;GO:0051020//GTPase binding	GO:0008150//biological_process;GO:0009267//cellular response to starvation;GO:0010506//regulation of autophagy;GO:0032008//positive regulation of TOR signaling;GO:0071230//cellular response to amino acid stimulus;GO:0071233//cellular response to leucine;GO:1904263//positive regulation of TORC1 signaling;GO:1990253//cellular response to leucine starvation
ENSRNOG00000009450	Hcn4	Homodirection	-0.60411	2.40768e-08	Yes	-1.11654	5.81861e-09	Yes	hyperpolarization activated cyclic nucleotide-gated potassium channel 4 [Source:RGD Symbol;Acc:71065]	Environmental Information Processing;Organismal Systems	Signal transduction;Sensory system	ko04024//cAMP signaling pathway;ko04742//Taste transduction	K04957;K04957	GO:0005886//plasma membrane;GO:0016020//membrane;GO:0016021//integral component of membrane;GO:0031226//intrinsic component of plasma membrane;GO:0048471//perinuclear region of cytoplasm;GO:0098855//HCN channel complex	GO:0005216//ion channel activity;GO:0005222//intracellular cAMP-activated cation channel activity;GO:0005244//voltage-gated ion channel activity;GO:0005248//voltage-gated sodium channel activity;GO:0005249//voltage-gated potassium channel activity;GO:0005267//potassium channel activity;GO:0030552//cAMP binding;GO:0042802//identical protein binding;GO:0086041//voltage-gated potassium channel activ…	GO:0002027//regulation of heart rate;GO:0003254//regulation of membrane depolarization;GO:0006811//ion transport;GO:0006812//cation transport;GO:0006813//potassium ion transport;GO:0006814//sodium ion transport;GO:0034765//regulation of ion transmembrane transport;GO:0035725//sodium ion transmembrane transport;GO:0042391//regulation of membrane potential;GO:0055085//transmembrane transport;GO:005…
ENSRNOG00000017805	Duoxa2	Homodirection	-0.666634	0.0329171	Yes	-1.19081	0.000105905	Yes	dual oxidase maturation factor 2 [Source:RGD Symbol;Acc:1560628]	Organismal Systems	Endocrine system	ko04918//Thyroid hormone synthesis	K17232	GO:0005783//endoplasmic reticulum;GO:0005789//endoplasmic reticulum membrane;GO:0005829//cytosol;GO:0005886//plasma membrane;GO:0016020//membrane;GO:0016021//integral component of membrane;GO:0031252//cell leading edge;GO:0045177//apical part of cell	GO:0019899//enzyme binding	GO:0008104//protein localization;GO:0010729//positive regulation of hydrogen peroxide biosynthetic process;GO:0015031//protein transport;GO:0034613//cellular protein localization;GO:0042743//hydrogen peroxide metabolic process;GO:0050727//regulation of inflammatory response;GO:0051604//protein maturation;GO:2000147//positive regulation of cell motility;GO:2000609//regulation of thyroid hormone ge…
ENSRNOG00000050548	LOC100911797	Homodirection	-4.12338	0.00168907	Yes	-9.82972	0.00410348	Yes	serine protease inhibitor Kazal-type 5-like [Source:RGD Symbol;Acc:6490388]	-	-	-	-	-	GO:0004867//serine-type endopeptidase inhibitor activity;GO:0005515//protein binding	GO:0007275//multicellular organism development;GO:0007417//central nervous system development;GO:0010951//negative regulation of endopeptidase activity;GO:0030154//cell differentiation;GO:1902572//negative regulation of serine-type peptidase activity
ENSRNOG00000021100	Tnfaip8l2	Homodirection	-0.841302	0.0492106	Yes	-12.6348	9.1032e-06	Yes	TNF alpha induced protein 8 like 2 [Source:RGD Symbol;Acc:1310519]	-	-	-	-	GO:0005737//cytoplasm	-	GO:0002376//immune system process;GO:0042981//regulation of apoptotic process;GO:0045087//innate immune response;GO:0050728//negative regulation of inflammatory response;GO:0050868//negative regulation of T cell activation
ENSRNOG00000033564	Cfd	Homodirection	-0.788827	0.0399527	Yes	-1.11224	0.0235578	Yes	complement factor D [Source:RGD Symbol;Acc:2498]	Organismal Systems;Human Diseases	Immune system;Infectious diseases	ko04610//Complement and coagulation cascades;ko05150//Staphylococcus aureus infection	K01334;K01334	GO:0005615//extracellular space	GO:0004252//serine-type endopeptidase activity;GO:0008233//peptidase activity;GO:0008236//serine-type peptidase activity;GO:0016787//hydrolase activity	GO:0006508//proteolysis;GO:0006957//complement activation, alternative pathway;GO:0007219//Notch signaling pathway;GO:0009617//response to bacterium
ENSRNOG00000054251	Clec7a	Homodirection	-0.683728	0.0132571	Yes	-2.11289	0.00392524	Yes	C-type lectin domain containing 7A [Source:RGD Symbol;Acc:1565140]	Cellular Processes;Human Diseases;Organismal Systems	Transport and catabolism;Infectious diseases;Immune system	ko04145//Phagosome;ko05152//Tuberculosis;ko04625//C-type lectin receptor signaling pathway	K10074;K10074;K10074	GO:0005654//nucleoplasm;GO:0005737//cytoplasm;GO:0009986//cell surface;GO:0016020//membrane;GO:0016021//integral component of membrane;GO:0043231//intracellular membrane-bounded organelle	GO:0001872//(1->3)-beta-D-glucan binding;GO:0008329//signaling pattern recognition receptor activity;GO:0030246//carbohydrate binding	GO:0002221//pattern recognition receptor signaling pathway;GO:0006910//phagocytosis, recognition;GO:0008037//cell recognition;GO:0008284//positive regulation of cell proliferation;GO:0010628//positive regulation of gene expression;GO:0016046//detection of fungus;GO:0030335//positive regulation of cell migration;GO:0031334//positive regulation of protein complex assembly;GO:0032491//detection of m…
ENSRNOG00000016945	Pla2g2a	Homodirection	3.75489	0.0132762	Yes	12.3636	0.000367686	Yes	phospholipase A2 group IIA [Source:RGD Symbol;Acc:620857]	Metabolism;Environmental Information Processing;Organismal Systems;Organismal Systems;Metabolism;Metabolism;Metabolism;Organismal Systems;Metabolism;Metabolism	Global and overview maps;Signal transduction;Circulatory system;Digestive system;Lipid metabolism;Lipid metabolism;Lipid metabolism;Digestive system;Lipid metabolism;Lipid metabolism	ko01100//Metabolic pathways;ko04014//Ras signaling pathway;ko04270//Vascular smooth muscle contraction;ko04972//Pancreatic secretion;ko00564//Glycerophospholipid metabolism;ko00590//Arachidonic acid metabolism;ko00565//Ether lipid metabolism;ko04975//Fat digestion and absorption;ko00591//Linoleic acid metabolism;ko00592//alpha-Linolenic acid metabolism	K01047;K01047;K01047;K01047;K01047;K01047;K01047;K01047;K01047;K01047	GO:0005576//extracellular region;GO:0005615//extracellular space;GO:0005783//endoplasmic reticulum;GO:0005886//plasma membrane;GO:0016020//membrane;GO:0030141//secretory granule;GO:0048471//perinuclear region of cytoplasm	GO:0004623//phospholipase A2 activity;GO:0005509//calcium ion binding;GO:0005543//phospholipid binding;GO:0016787//hydrolase activity;GO:0046872//metal ion binding;GO:0047498//calcium-dependent phospholipase A2 activity;GO:0102567//phospholipase A2 activity (consuming 1,2-dipalmitoylphosphatidylcholine);GO:0102568//phospholipase A2 activity consuming 1,2-dioleoylphosphatidylethanolamine)	GO:0006629//lipid metabolic process;GO:0006644//phospholipid metabolic process;GO:0016042//lipid catabolic process;GO:0042130//negative regulation of T cell proliferation;GO:0046473//phosphatidic acid metabolic process;GO:0050482//arachidonic acid secretion;GO:0070374//positive regulation of ERK1 and ERK2 cascade
ENSRNOG00000057880	Myh11	Homodirection	-0.799605	2.60749e-06	Yes	-1.08694	1.84489e-05	Yes	myosin heavy chain 11 [Source:RGD Symbol;Acc:3136]	Cellular Processes;Organismal Systems	Cellular community - eukaryotes;Circulatory system	ko04530//Tight junction;ko04270//Vascular smooth muscle contraction	K10352;K10352	GO:0016459//myosin complex	GO:0000166//nucleotide binding;GO:0003774//motor activity;GO:0003779//actin binding;GO:0005515//protein binding;GO:0005524//ATP binding;GO:0008307//structural constituent of muscle;GO:0051015//actin filament binding	GO:0048251//elastic fiber assembly;GO:0048739//cardiac muscle fiber development
ENSRNOG00000010658	Cth	Homodirection	-0.695236	0.0169054	Yes	-1.26189	0.0155629	Yes	cystathionine gamma-lyase [Source:RGD Symbol;Acc:2443]	Metabolism;Metabolism;Metabolism;Metabolism;Metabolism	Global and overview maps;Global and overview maps;Amino acid metabolism;Amino acid metabolism;Metabolism of other amino acids	ko01100//Metabolic pathways;ko01230//Biosynthesis of amino acids;ko00270//Cysteine and methionine metabolism;ko00260//Glycine, serine and threonine metabolism;ko00450//Selenocompound metabolism	K01758;K01758;K01758;K01758;K01758	-	GO:0003824//catalytic activity;GO:0016829//lyase activity;GO:0030170//pyridoxal phosphate binding	GO:0019346//transsulfuration
ENSRNOG00000006226	Cacng2	Homodirection	-0.794172	0.00405403	Yes	-2.34958	0.00598988	Yes	calcium voltage-gated channel auxiliary subunit gamma 2 [Source:RGD Symbol;Acc:71095]	Environmental Information Processing;Organismal Systems;Organismal Systems;Human Diseases;Human Diseases;Organismal Systems;Human Diseases	Signal transduction;Endocrine system;Circulatory system;Cardiovascular diseases;Cardiovascular diseases;Circulatory system;Cardiovascular diseases	ko04010//MAPK signaling pathway;ko04921//Oxytocin signaling pathway;ko04261//Adrenergic signaling in cardiomyocytes;ko05414//Dilated cardiomyopathy (DCM);ko05410//Hypertrophic cardiomyopathy (HCM);ko04260//Cardiac muscle contraction;ko05412//Arrhythmogenic right ventricular cardiomyopathy (ARVC)	K04867;K04867;K04867;K04867;K04867;K04867;K04867	GO:0005829//cytosol;GO:0005886//plasma membrane;GO:0005891//voltage-gated calcium channel complex;GO:0009986//cell surface;GO:0014069//postsynaptic density;GO:0016020//membrane;GO:0016021//integral component of membrane;GO:0030054//cell junction;GO:0032281//AMPA glutamate receptor complex;GO:0036477//somatodendritic compartment;GO:0043005//neuron projection;GO:0044300//cerebellar mossy fiber;GO:0…	GO:0005244//voltage-gated ion channel activity;GO:0005245//voltage-gated calcium channel activity;GO:0005246//calcium channel regulator activity;GO:0005262//calcium channel activity;GO:0005515//protein binding;GO:0035255//ionotropic glutamate receptor binding	GO:0006612//protein targeting to membrane;GO:0006811//ion transport;GO:0006816//calcium ion transport;GO:0007528//neuromuscular junction development;GO:0019226//transmission of nerve impulse;GO:0034765//regulation of ion transmembrane transport;GO:0042391//regulation of membrane potential;GO:0050877//nervous system process;GO:0051592//response to calcium ion;GO:0051899//membrane depolarization;GO…
ENSRNOG00000054955	Adgra1	Homodirection	-0.586695	0.000123078	Yes	-1.76081	2.24106e-06	Yes	adhesion G protein-coupled receptor A1 [Source:MGI Symbol;Acc:MGI:1277167]	-	-	-	-	GO:0016020//membrane;GO:0016021//integral component of membrane	GO:0004888//transmembrane signaling receptor activity;GO:0004930//G protein-coupled receptor activity	GO:0007166//cell surface receptor signaling pathway;GO:0007186//G protein-coupled receptor signaling pathway
ENSRNOG00000047002	Fstl5	Homodirection	-1.01963	0.0371176	Yes	-1.01436	0.0216055	Yes	follistatin-like 5 [Source:RGD Symbol;Acc:1306858]	-	-	-	-	-	GO:0005509//calcium ion binding;GO:0005515//protein binding	GO:0007275//multicellular organism development;GO:0030154//cell differentiation
ENSRNOG00000002599	Grap	Homodirection	1.47325	0.0193633	Yes	11.1485	0.0133928	Yes	GRB2-related adaptor protein [Source:RGD Symbol;Acc:1306884]	-	-	-	-	-	GO:0005515//protein binding	GO:0007605//sensory perception of sound

## Sheet: Opposite
ID	Symbol	types	RNA_log2FC	padj	significance	RIB_log2FC	padj	significance	Description
ENSRNOG00000011225	LOC102554034	Opposite	4.04041	0.0440485	Yes	-13.4793	1.53147e-16	Yes	ELMO domain-containing protein 2-like [Source:RGD Symbol;Acc:7532326]
ENSRNOG00000014385	Wnt2b	Opposite	-1.10518	0.0376852	Yes	9.81378	0.0426014	Yes	Wnt family member 2B [Source:RGD Symbol;Acc:69346]
ENSRNOG00000008943	Penk	Opposite	0.952565	0.00383109	Yes	-1.2053	0.00294075	Yes	proenkephalin [Source:RGD Symbol;Acc:68946]
ENSRNOG00000011323	Lgi3	Opposite	-0.82276	0.00757714	Yes	1.22487	0.0154553	Yes	leucine-rich repeat LGI family, member 3 [Source:RGD Symbol;Acc:1311079]
ENSRNOG00000037762	Serpina1f	Opposite	1.71823	0.0102887	Yes	-1.26163	0.0244414	Yes	serine (or cysteine) peptidase inhibitor, clade A, member 1F [Source:RGD Symbol;Acc:1307899]
ENSRNOG00000015061	Igfals	Opposite	-1.37587	0.0496298	Yes	9.20457	0.0426014	Yes	insulin-like growth factor binding protein, acid labile subunit [Source:RGD Symbol;Acc:68429]
ENSRNOG00000056413	Spata31d3	Opposite	1.79355	0.0455168	Yes	-9.3443	0.000367686	Yes	SPATA31 subfamily D, member 3 [Source:RGD Symbol;Acc:1311452]
ENSRNOG00000053260	Lilrb3l	Opposite	-1.19265	0.00688544	Yes	10.6257	2.59683e-06	Yes	leukocyte immunoglobulin-like receptor, subfamily B (with TM and ITIM domains), member 3-like [Source:RGD Symbol;Acc:1307219]
ENSRNOG00000042070	Ticam2	Opposite	-0.650717	0.0274916	Yes	3.95777	0.000446702	Yes	toll-like receptor adaptor molecule 2 [Source:RGD Symbol;Acc:1308258]
