# Supplementary material for: RSK1 promotes mammalian axon regeneration by inducing the synthesis of regeneration-related proteins
Source: PLoS Biol. 2022 Jun 1;20(6):e3001653. doi: 10.1371/journal.pbio.3001653 (PMC9159620; doi:10.1371/journal.pbio.3001653)
Supplement: S2 Table — Related to Fig 6D. RSK1, ribosomal S6 kinase 1; TE, translation efficiency. (XLSX) [file pbio.3001653.s017.xlsx]

## Sheet: TE only
ID	Symbol	types	RNA_log2FC	padj	significance	TE_log2FC	padj	significance	Description
ENSRNOG00000058276	AABR07043200.1	TE	0.315929	0.721711	No	-13.01	1.27964e-11	Yes	-
ENSRNOG00000028975	LOC684762	TE	0.0529489	0.934803	No	-12.01	0	Yes	similar to CG31613-PA [Source:RGD Symbol;Acc:1586732]
ENSRNOG00000027593	Ndufv3	TE	1.14328	0.600861	No	-11.85	0.00214756	Yes	NADH:ubiquinone oxidoreductase subunit V3 [Source:RGD Symbol;Acc:621020]
ENSRNOG00000052845	AABR07027809.1	TE	0.83715	0.463122	No	-11.72	7.40961e-06	Yes	similar to Histone H2A type 1 [Source:NCBI gene;Acc:680322]
ENSRNOG00000060769	Hist1h2bd	TE	1.08246	0.518906	No	-11.62	0.000104061	Yes	histone cluster 1 H2B family member D [Source:RGD Symbol;Acc:1307126]
ENSRNOG00000057979	AABR07011700.1	TE	-0.215873	0.331534	No	-11.32	0	Yes	-
ENSRNOG00000045669	AABR07030335.1	TE	2.09954	0.370616	No	-11.3	0.0295444	Yes	-
ENSRNOG00000052668	Tcf24	TE	3	0.104268	No	-10.93	0.0158967	Yes	transcription factor 24 [Source:RGD Symbol;Acc:1589398]
ENSRNOG00000033352	S100a7a	TE	1.44746	0.430595	No	-10.61	0.0190165	Yes	S100 calcium binding protein A7A [Source:RGD Symbol;Acc:1593779]
ENSRNOG00000048922	LOC100909664	TE	0.817028	0.461232	No	-10.32	5.30975e-05	Yes	centrosomal protein of 170 kDa-like [Source:RGD Symbol;Acc:6502250]
ENSRNOG00000053325	AABR07009105.1	TE	0.350497	0.772675	No	-10.19	0.0180194	Yes	-
ENSRNOG00000003899	Krt14	TE	0.707447	0.382091	No	-10.09	2.82309e-08	Yes	keratin 14 [Source:RGD Symbol;Acc:1307463]
ENSRNOG00000014464	Tnfsf13b	TE	1.74322	0.368834	No	-10.05	0.00248099	Yes	TNF superfamily member 13b [Source:RGD Symbol;Acc:1561519]
ENSRNOG00000025630	RGD1563300	TE	1.1592	0.537424	No	-9.81	0.0305656	Yes	similar to 60S ribosomal protein L29 (P23) [Source:RGD Symbol;Acc:1563300]
ENSRNOG00000026782	RGD1308878	TE	2.80735	0.212499	No	-9.81	0.0176306	Yes	similar to arylacetamide deacetylase [Source:RGD Symbol;Acc:1308878]
ENSRNOG00000056947	AABR07025272.1	TE	5.98489	0.1779	No	-9.6	0.00594398	Yes	-
ENSRNOG00000027374	AABR07005985.1	TE	2.90689	0.268339	No	-9.55	0.0143599	Yes	-
ENSRNOG00000002070	Mrpl1	TE	-0.753034	0.107435	No	-9.54	0.000887354	Yes	mitochondrial ribosomal protein L1 [Source:RGD Symbol;Acc:1306850]
ENSRNOG00000020598	LOC100909725	TE	-0.611435	0.534635	No	-9.31	0.000236383	Yes	potassium channel subfamily K member 6-like [Source:RGD Symbol;Acc:6501929]
ENSRNOG00000056212	Flt3lg	TE	-0.0435329	0.944455	No	-9.13	1.44374e-05	Yes	fms-related tyrosine kinase 3 ligand [Source:RGD Symbol;Acc:2322792]
ENSRNOG00000031790	Hist3h2bb	TE	-2	0.444776	No	-9.1	0.00666706	Yes	histone cluster 3 H2B family member b [Source:RGD Symbol;Acc:1583885]
ENSRNOG00000042149	Atp6v1fnb	TE	0.0289791	0.992377	No	-9.1	0.00281711	Yes	ATP6V1F neighbor [Source:RGD Symbol;Acc:9472094]
ENSRNOG00000012086	AABR07026271.1	TE	0.635726	0.236709	No	-8.97	1.18317e-05	Yes	similar to ubiquitin specific protease 12 [Source:NCBI gene;Acc:501659]
ENSRNOG00000006807	Aldob	TE	1.58496	0.347624	No	-8.97	0.0180112	Yes	aldolase, fructose-bisphosphate B [Source:RGD Symbol;Acc:2090]
ENSRNOG00000029046	AABR07035357.1	TE	0.635726	0.236709	No	-8.97	1.18317e-05	Yes	ubiquitin carboxyl-terminal hydrolase 12-like [Source:NCBI gene;Acc:100912059]
ENSRNOG00000023303	Dpep2	TE	1.50696	0.217394	No	-8.96	0.00104347	Yes	dipeptidase 2 [Source:RGD Symbol;Acc:1305746]
ENSRNOG00000013600	Pgk2	TE	1.62449	0.288899	No	-8.96	0.00948127	Yes	phosphoglycerate kinase 2 [Source:RGD Symbol;Acc:1306627]
ENSRNOG00000025476	Tmem252	TE	0.157791	0.714335	No	-8.9	0.0148098	Yes	transmembrane protein 252 [Source:RGD Symbol;Acc:1359349]
ENSRNOG00000002031	Naa11	TE	0.145851	0.792268	No	-8.87	0.0012393	Yes	N(alpha)-acetyltransferase 11, NatA catalytic subunit [Source:RGD Symbol;Acc:1564723]
ENSRNOG00000059618	Scarf1	TE	-0.347165	0.565997	No	-8.67	0.000887354	Yes	scavenger receptor class F, member 1 [Source:RGD Symbol;Acc:1309330]
ENSRNOG00000032329	AABR07029269.1	TE	0.964667	0.175428	No	-8.61	0.0024478	Yes	-
ENSRNOG00000047077	LOC681182	TE	-0.17897	0.82893	No	-8.59	0.0137796	Yes	similar to paired immunoglobin-like type 2 receptor beta [Source:RGD Symbol;Acc:1583509]
ENSRNOG00000062220	Cenpp	TE	0.388565	0.534988	No	-8.57	0.0154386	Yes	centromere protein P [Source:RGD Symbol;Acc:1589530]
ENSRNOG00000038258	Upb1	TE	1.21864	0.154735	No	-8.56	0.00797487	Yes	ureidopropionase, beta [Source:MGI Symbol;Acc:MGI:2143535]
ENSRNOG00000022144	AABR07072356.1	TE	0.157408	0.801523	No	-8.54	0.0353705	Yes	-
ENSRNOG00000007668	Mafa	TE	0.399851	0.500589	No	-8.52	0.00399039	Yes	MAF bZIP transcription factor A [Source:RGD Symbol;Acc:1562627]
ENSRNOG00000048921	AABR07053613.1	TE	-0.915111	0.12813	No	-8.49	0.000894699	Yes	-
ENSRNOG00000012259	Il22ra2	TE	0.256775	0.581386	No	-8.46	0.00255398	Yes	interleukin 22 receptor subunit alpha 2 [Source:RGD Symbol;Acc:1303169]
ENSRNOG00000058422	Pirb	TE	0.313366	0.44552	No	-8.44	8.57058e-06	Yes	paired Ig-like receptor B [Source:RGD Symbol;Acc:1589827]
ENSRNOG00000016219	Vnn1	TE	1.48543	0.415735	No	-8.4	0.0254577	Yes	vanin 1 [Source:RGD Symbol;Acc:1310075]
ENSRNOG00000027799	Tmie	TE	-0.184425	0.763505	No	-8.38	0.0464682	Yes	transmembrane inner ear [Source:RGD Symbol;Acc:1562523]
ENSRNOG00000012613	F13b	TE	5.32193	0.337112	No	-8.34	0.0381832	Yes	coagulation factor XIII B chain [Source:RGD Symbol;Acc:1311668]
ENSRNOG00000000634	Cabcoco1	TE	0.758992	0.55631	No	-8.34	0.0224867	Yes	ciliary associated calcium binding coiled-coil 1 [Source:RGD Symbol;Acc:1306739]
ENSRNOG00000057650	LOC100911668	TE	0.195698	0.605249	No	-8.31	0.00849614	Yes	homeobox protein Hox-A10-like [Source:RGD Symbol;Acc:6491746]
ENSRNOG00000050407	Hiatl3	TE	-0.0793838	0.463011	No	-8.29	0	Yes	hippocampus abundant transcript-like 3 [Source:RGD Symbol;Acc:1305281]
ENSRNOG00000047080	Gng4	TE	-0.0350136	0.7493	No	-8.26	9.58772e-05	Yes	G protein subunit gamma 4 [Source:RGD Symbol;Acc:620806]
ENSRNOG00000006946	Arhgap9	TE	-0.215268	0.590796	No	-8.25	0.00221131	Yes	Rho GTPase activating protein 9 [Source:RGD Symbol;Acc:1305342]
ENSRNOG00000006899	Akap14	TE	0.678072	0.663598	No	-8.24	0.0122552	Yes	A-kinase anchoring protein 14 [Source:RGD Symbol;Acc:708510]
ENSRNOG00000018346	Agtr1a	TE	-0.00631377	0.980572	No	-8.16	0.00697271	Yes	angiotensin II receptor, type 1a [Source:RGD Symbol;Acc:2070]
ENSRNOG00000007184	RGD1305298	TE	0.157541	0.786384	No	-8.16	0.0159749	Yes	hypothetical LOC299330 [Source:RGD Symbol;Acc:1305298]
ENSRNOG00000002336	Gabra4	TE	1.20163	0.261381	No	-8.13	0.0112847	Yes	gamma-aminobutyric acid type A receptor alpha4 subunit [Source:RGD Symbol;Acc:621670]
ENSRNOG00000018885	AABR07071891.1	TE	0.145524	0.3109	No	-8.11	0	Yes	zinc finger protein 60-like [Source:NCBI gene;Acc:100910046]
ENSRNOG00000048650	Phf6	TE	-0.24664	0.473793	No	-8.08	0.000322374	Yes	PHD finger protein 6 [Source:RGD Symbol;Acc:2323526]
ENSRNOG00000042084	Acsm2	TE	0.678072	0.87187	No	-8.07	0.0305104	Yes	acyl-CoA synthetase medium-chain family member 2 [Source:RGD Symbol;Acc:708383]
ENSRNOG00000007332	Sstr3	TE	0.474819	0.143009	No	-8.02	0.00293794	Yes	somatostatin receptor 3 [Source:RGD Symbol;Acc:620308]
ENSRNOG00000015781	Ndst3	TE	0.0462937	0.996355	No	-8.01	8.02761e-05	Yes	N-deacetylase and N-sulfotransferase 3 [Source:RGD Symbol;Acc:1310960]
ENSRNOG00000018616	Cdc42ep5	TE	0.0542323	0.91697	No	-7.84	0.0279406	Yes	CDC42 effector protein 5 [Source:RGD Symbol;Acc:1308382]
ENSRNOG00000021108	Slc22a12	TE	0.874469	0.747426	No	-7.75	0.0419691	Yes	solute carrier family 22 member 12 [Source:RGD Symbol;Acc:621628]
ENSRNOG00000010275	Slc17a9	TE	0.103093	0.892186	No	-7.71	0.0110777	Yes	solute carrier family 17 member 9 [Source:RGD Symbol;Acc:1311940]
ENSRNOG00000038905	AABR07048397.1	TE	-0.131016	0.480569	No	-7.63	0	Yes	-
ENSRNOG00000015577	Lpar6	TE	0.300233	0.469357	No	-7.61	0.0149215	Yes	lysophosphatidic acid receptor 6 [Source:RGD Symbol;Acc:1595950]
ENSRNOG00000002314	LOC103689943	TE	-0.26039	0.126268	No	-7.61	0	Yes	meiosis arrest female protein 1-like [Source:RGD Symbol;Acc:9219913]
ENSRNOG00000005608	Tead4	TE	0.0425605	0.878215	No	-7.6	0.00449807	Yes	TEA domain transcription factor 4 [Source:RGD Symbol;Acc:1585671]
ENSRNOG00000009907	Mmp8	TE	0.584963	0.620241	No	-7.51	0.0378082	Yes	matrix metallopeptidase 8 [Source:RGD Symbol;Acc:631408]
ENSRNOG00000001618	Ripk4	TE	-0.199309	0.661882	No	-7.46	9.84016e-05	Yes	receptor-interacting serine-threonine kinase 4 [Source:RGD Symbol;Acc:1311691]
ENSRNOG00000049757	LOC689039	TE	0.139512	0.780477	No	-7.46	0.0308219	Yes	hypothetical protein LOC689039 [Source:RGD Symbol;Acc:1597447]
ENSRNOG00000007516	Smtnl1	TE	0.344648	0.633389	No	-7.4	0.0136436	Yes	smoothelin-like 1 [Source:RGD Symbol;Acc:1311701]
ENSRNOG00000019138	Clec11a	TE	-0.298081	0.641096	No	-7.33	0.0370628	Yes	C-type lectin domain containing 11A [Source:RGD Symbol;Acc:3627]
ENSRNOG00000014496	Coro6	TE	0.0313642	0.913909	No	-7.28	0.0313966	Yes	coronin 6 [Source:RGD Symbol;Acc:708560]
ENSRNOG00000037835	Catip	TE	0.496426	0.560762	No	-7.26	0.0266887	Yes	ciliogenesis associated TTC17 interacting protein [Source:RGD Symbol;Acc:1596071]
ENSRNOG00000010018	Clec4a3	TE	0.464404	0.357428	No	-7.25	0.0313966	Yes	C-type lectin domain family 4, member A3 [Source:RGD Symbol;Acc:1359528]
ENSRNOG00000007755	Pm20d2	TE	0.0392061	0.92283	No	-7.23	0.00670189	Yes	peptidase M20 domain containing 2 [Source:RGD Symbol;Acc:1307853]
ENSRNOG00000031662	Slc6a5	TE	0	0.999283	No	-7.21	0.000214966	Yes	solute carrier family 6 member 5 [Source:RGD Symbol;Acc:621824]
ENSRNOG00000047379	Zfp82	TE	1.32862	0.186409	No	-7.17	0.0215156	Yes	zinc finger protein 82 [Source:RGD Symbol;Acc:6499485]
ENSRNOG00000008648	Mogs	TE	7.81378	0.0585149	No	-7.14	0.0469555	Yes	mannosyl-oligosaccharide glucosidase [Source:RGD Symbol;Acc:69240]
ENSRNOG00000001260	Nudt1	TE	-0.173366	0.555545	No	-7.11	0.0199084	Yes	nudix hydrolase 1 [Source:RGD Symbol;Acc:621080]
ENSRNOG00000007493	Xrcc2	TE	-0.216095	0.192095	No	-7.08	0.0016783	Yes	X-ray repair cross complementing 2 [Source:RGD Symbol;Acc:1564823]
ENSRNOG00000018268	Hhip	TE	0	0.992043	No	-6.93	0.0353291	Yes	Hedgehog-interacting protein [Source:RGD Symbol;Acc:1564108]
ENSRNOG00000050134	LOC108348293	TE	-0.0659518	0.805106	No	-6.93	0.000474438	Yes	uncharacterized LOC108348293 [Source:RGD Symbol;Acc:11360501]
ENSRNOG00000000186	Tst	TE	-0.309705	0.307843	No	-6.92	0.00190216	Yes	thiosulfate sulfurtransferase [Source:RGD Symbol;Acc:3913]
ENSRNOG00000047957	Traf5	TE	-0.26628	0.701981	No	-6.9	0.0211357	Yes	TNF receptor-associated factor 5 [Source:MGI Symbol;Acc:MGI:107548]
ENSRNOG00000025261	LOC691254	TE	-0.298868	0.361455	No	-6.87	0.0132752	Yes	hypothetical protein LOC691254 [Source:RGD Symbol;Acc:1586256]
ENSRNOG00000004499	Gpr135	TE	-0.425043	0.217822	No	-6.83	0.00794345	Yes	G protein-coupled receptor 135 [Source:RGD Symbol;Acc:727844]
ENSRNOG00000042250	Cgm4	TE	-0.409391	0.247418	No	-6.82	0.0392238	Yes	carcinoembryonic antigen gene family 4 [Source:RGD Symbol;Acc:1307652]
ENSRNOG00000013515	Ptpru	TE	0.328623	0.561722	No	-6.77	0.000346195	Yes	protein tyrosine phosphatase, receptor type, U [Source:RGD Symbol;Acc:620782]
ENSRNOG00000004214	Rpl26	TE	0.11866	0.000936383	No	-6.75	0	Yes	ribosomal protein L26 [Source:RGD Symbol;Acc:1310607]
ENSRNOG00000016593	Pde6c	TE	0.547488	0.693195	No	-6.68	0.0452516	Yes	phosphodiesterase 6C [Source:RGD Symbol;Acc:1309844]
ENSRNOG00000013717	Bmp6	TE	-0.19348	0.477509	No	-6.6	0.000868216	Yes	bone morphogenetic protein 6 [Source:RGD Symbol;Acc:2214]
ENSRNOG00000037204	Lyrm9	TE	-0.0915619	0.415358	No	-6.55	0.00196933	Yes	LYR motif containing 9 [Source:RGD Symbol;Acc:1562012]
ENSRNOG00000025254	Qrich2	TE	-0.130199	0.778592	No	-6.45	0.0242393	Yes	glutamine rich 2 [Source:MGI Symbol;Acc:MGI:2684912]
ENSRNOG00000012362	Cacng3	TE	-0.157312	0.464998	No	-6.43	0.0136053	Yes	calcium voltage-gated channel auxiliary subunit gamma 3 [Source:RGD Symbol;Acc:628803]
ENSRNOG00000046301	Gzmbl3	TE	-0.300966	0.259553	No	-6.39	0.00556384	Yes	Granzyme B-like 3 [Source:RGD Symbol;Acc:2320502]
ENSRNOG00000029837	AABR07056636.1	TE	-0.271302	0.772564	No	-6.38	0.0407333	Yes	-
ENSRNOG00000032846	Cdpf1	TE	-0.569517	0.0339899	No	-6.23	0.0317991	Yes	cysteine rich, DPF motif domain containing 1 [Source:RGD Symbol;Acc:1306001]
ENSRNOG00000023765	Nyap2	TE	-0.0489096	0.861463	No	-6.15	0.0252363	Yes	neuronal tyrosine-phosphorylated phosphoinositide-3-kinase adaptor 2 [Source:RGD Symbol;Acc:9171458]
ENSRNOG00000053449	Cracr2a	TE	1.85798	0.366138	No	-6.13	0.0150384	Yes	calcium release activated channel regulator 2A [Source:MGI Symbol;Acc:MGI:2685919]
ENSRNOG00000018899	C5	TE	0.584963	0.564234	No	-6.08	0.0298448	Yes	complement C5 [Source:RGD Symbol;Acc:2237]
ENSRNOG00000029805	AABR07002774.2	TE	0.101523	0.609554	No	-6.07	3.74189e-06	Yes	zinc finger protein 780B [Source:NCBI gene;Acc:499110]
ENSRNOG00000007489	Zfp41	TE	-0.148914	0.636638	No	-5.83	0.0348646	Yes	zinc finger protein 41 [Source:RGD Symbol;Acc:1307587]
ENSRNOG00000000184	Tmprss6	TE	-0.234608	0.283318	No	-5.81	0.00858364	Yes	transmembrane serine protease 6 [Source:RGD Symbol;Acc:1307138]
ENSRNOG00000057056	AABR07015729.1	TE	-0.000875422	0.858995	No	-5.78	2.81366e-05	Yes	Rab5a, member RAS onco family-like 1 [Source:NCBI gene;Acc:100361891]
ENSRNOG00000011226	Timm8a1	TE	0.374325	0.143806	No	-5.73	0.0255717	Yes	translocase of inner mitochondrial membrane 8A1 [Source:RGD Symbol;Acc:621801]
ENSRNOG00000017067	Haus1	TE	8.40939	0.205897	No	-5.64	0.0261201	Yes	HAUS augmin-like complex, subunit 1 [Source:RGD Symbol;Acc:619909]
ENSRNOG00000031995	Smim15	TE	0.00313592	0.936668	No	-5.58	0.016443	Yes	small integral membrane protein 15 [Source:RGD Symbol;Acc:2324600]
ENSRNOG00000047697	Ggt1	TE	0.971986	0.728969	No	-5.58	0.0492936	Yes	gamma-glutamyltransferase 1 [Source:RGD Symbol;Acc:2683]
ENSRNOG00000031782	Col6a4	TE	0	0.985452	No	-5.55	0.0274959	Yes	collagen, type VI, alpha 4 [Source:RGD Symbol;Acc:1564060]
ENSRNOG00000003738	Ush2a	TE	1.32193	0.379517	No	-5.49	0.00479333	Yes	usherin [Source:RGD Symbol;Acc:628777]
ENSRNOG00000004498	Scin	TE	1.04731	0.33062	No	-5.41	0.00886221	Yes	scinderin [Source:RGD Symbol;Acc:735034]
ENSRNOG00000033694	Klf16	TE	0.0884562	0.460877	No	-5.29	0.000950989	Yes	Kruppel-like factor 16 [Source:RGD Symbol;Acc:1305966]
ENSRNOG00000003220	H3f3b	TE	0.151818	0.259497	No	-5.25	1.25368e-08	Yes	H3 histone family member 3B [Source:RGD Symbol;Acc:621095]
ENSRNOG00000037718	Cfap52	TE	0.237039	0.829985	No	-5.23	0.0183888	Yes	cilia and flagella associated protein 52 [Source:RGD Symbol;Acc:1308151]
ENSRNOG00000030374	LOC100360750	TE	0.271869	0.115212	No	-5.21	3.64001e-05	Yes	Sm protein F-like [Source:RGD Symbol;Acc:2321508]
ENSRNOG00000052273	LOC100363116	TE	-0.0305369	0.707569	No	-5.17	0.0304894	Yes	hypothetical protein LOC100363116 [Source:RGD Symbol;Acc:2324773]
ENSRNOG00000049192	Hmgn5	TE	6.86625	0.271582	No	-5.01	0.0185258	Yes	high mobility group nucleosome binding domain 5 [Source:RGD Symbol;Acc:6497694]
ENSRNOG00000016622	LOC100910438	TE	-0.191005	0.127739	No	-4.91	0.000291461	Yes	ankyrin repeat family A protein 2-like [Source:RGD Symbol;Acc:6498684]
ENSRNOG00000006762	Snu13	TE	0.120957	0.15118	No	-4.91	1.01887e-12	Yes	small nuclear ribonucleoprotein 13 [Source:RGD Symbol;Acc:1303103]
ENSRNOG00000003385	Glrx2	TE	0.114836	0.46695	No	-4.91	2.97951e-05	Yes	glutaredoxin 2 [Source:RGD Symbol;Acc:1307950]
ENSRNOG00000026951	Susd5	TE	0.519374	0.628017	No	-4.81	0.0151802	Yes	sushi domain containing 5 [Source:RGD Symbol;Acc:1561132]
ENSRNOG00000013547	Slc6a12	TE	1.06711	0.14596	No	-4.75	0.000335962	Yes	solute carrier family 6 member 12 [Source:RGD Symbol;Acc:620255]
ENSRNOG00000049370	Lsm6	TE	-0.0371986	0.902406	No	-4.68	0.0409027	Yes	LSM6 homolog, U6 small nuclear RNA and mRNA degradation associated [Source:RGD Symbol;Acc:1561937]
ENSRNOG00000008492	Cfap45	TE	0.928741	0.115017	No	-4.55	0.000555342	Yes	cilia and flagella associated protein 45 [Source:RGD Symbol;Acc:1561559]
ENSRNOG00000031802	LOC691427	TE	1.47255	0.184165	No	-4.53	0.0132751	Yes	similar to 6.8 kDa mitochondrial proteolipid [Source:RGD Symbol;Acc:1583946]
ENSRNOG00000049349	Tafa5	TE	0.286331	0.00130796	No	-4.46	0.000249577	Yes	TAFA chemokine like family member 5 [Source:RGD Symbol;Acc:1562115]
ENSRNOG00000049681	AABR07031491.2	TE	-0.0440781	0.139605	No	-4.46	0	Yes	-
ENSRNOG00000047861	LOC102550797	TE	0.0507881	0.979168	No	-4.4	0.0117508	Yes	disks large homolog 5-like [Source:RGD Symbol;Acc:7733929]
ENSRNOG00000006144	Cntn3	TE	0.246915	0.63238	No	-4.39	0.0100577	Yes	contactin 3 [Source:RGD Symbol;Acc:3253]
ENSRNOG00000048365	Eno2	TE	-0.21699	0.0108677	No	-4.39	0	Yes	enolase 2 [Source:RGD Symbol;Acc:2554]
ENSRNOG00000032825	Rpl30	TE	0.0386645	0.619365	No	-4.32	0	Yes	ribosomal protein L30 [Source:RGD Symbol;Acc:621201]
ENSRNOG00000015155	Tnnc2	TE	1.1375	0.528486	No	-4.32	0.0447414	Yes	troponin C2, fast skeletal type [Source:RGD Symbol;Acc:1311973]
ENSRNOG00000017684	Fbxl22	TE	0.286304	0.521588	No	-4.24	0.0112503	Yes	F-box and leucine-rich repeat protein 22 [Source:RGD Symbol;Acc:1311830]
ENSRNOG00000003746	Gjb1	TE	2.30812	0.306311	No	-4.22	0.0348731	Yes	gap junction protein, beta 1 [Source:RGD Symbol;Acc:61926]
ENSRNOG00000061403	AABR07039446.2	TE	-0.0885367	0.849143	No	-4.22	0.0208568	Yes	-
ENSRNOG00000021199	Fcgr1a	TE	0.028289	0.883738	No	-4.21	0.0243344	Yes	Fc fragment of IgG receptor Ia [Source:RGD Symbol;Acc:1309912]
ENSRNOG00000050146	LOC100909732	TE	-0.0665755	0.77588	No	-4.2	0.00767649	Yes	protein FAM122B-like [Source:RGD Symbol;Acc:6501955]
ENSRNOG00000058444	Hist1h2ao	TE	-0.285695	0.69978	No	-4.18	4.60196e-06	Yes	histone cluster 1, H2ao [Source:RGD Symbol;Acc:1304905]
ENSRNOG00000008245	AABR07054614.1	TE	1.69302	0.0730837	No	-4.15	0.0388596	Yes	-
ENSRNOG00000038291	Lrrc63	TE	-0.316027	0.113151	No	-4.12	0.00805363	Yes	leucine rich repeat containing 63 [Source:RGD Symbol;Acc:1559507]
ENSRNOG00000001198	Fam222a	TE	-0.315321	0.20353	No	-4.09	0.00928407	Yes	family with sequence similarity 222, member A [Source:RGD Symbol;Acc:1565883]
ENSRNOG00000011771	LOC100365697	TE	0.0262639	0.870595	No	-4.04	0	Yes	protein tyrosine phosphatase 4a1-like [Source:RGD Symbol;Acc:2318588]
ENSRNOG00000016575	Tnfrsf1b	TE	0.088582	0.809676	No	-4.03	0.0198329	Yes	TNF receptor superfamily member 1B [Source:RGD Symbol;Acc:621238]
ENSRNOG00000021274	Fermt1	TE	-0.128324	0.842534	No	-3.94	0.0297686	Yes	fermitin family member 1 [Source:RGD Symbol;Acc:1306816]
ENSRNOG00000000405	Vgll2	TE	-0.469914	0.202377	No	-3.93	0.0431303	Yes	vestigial-like family member 2 [Source:RGD Symbol;Acc:1311903]
ENSRNOG00000005410	Cdca7l	TE	0.0421871	0.579635	No	-3.89	0.0179608	Yes	cell division cycle associated 7 like [Source:RGD Symbol;Acc:1564080]
ENSRNOG00000007900	Tspan33	TE	0.2669	0.370319	No	-3.89	0.00497709	Yes	tetraspanin 33 [Source:RGD Symbol;Acc:1560915]
ENSRNOG00000026177	Mgam	TE	0.584963	0.292495	No	-3.86	0.00563085	Yes	maltase-glucoamylase [Source:MGI Symbol;Acc:MGI:1203495]
ENSRNOG00000058568	Dhrs9	TE	0.475733	0.400895	No	-3.85	0.0100652	Yes	dehydrogenase/reductase 9 [Source:RGD Symbol;Acc:620655]
ENSRNOG00000045677	Nlrp6	TE	2.96963	0.0566277	No	-3.79	0.0090679	Yes	NLR family, pyrin domain containing 6 [Source:RGD Symbol;Acc:708549]
ENSRNOG00000013690	Clba1	TE	0.170873	0.331712	No	-3.78	1.72473e-05	Yes	clathrin binding box of aftiphilin containing 1 [Source:RGD Symbol;Acc:1307315]
ENSRNOG00000038184	Camk2n2	TE	-0.102537	0.61757	No	-3.71	3.95323e-06	Yes	calcium/calmodulin-dependent protein kinase II inhibitor 2 [Source:RGD Symbol;Acc:708411]
ENSRNOG00000019949	Mrps12	TE	-0.0248021	0.786575	No	-3.7	0.0456308	Yes	mitochondrial ribosomal protein S12 [Source:RGD Symbol;Acc:1306221]
ENSRNOG00000011096	Hmgb3	TE	0.14817	0.0979176	No	-3.7	0.000736258	Yes	high mobility group box 3 [Source:RGD Symbol;Acc:1564407]
ENSRNOG00000026952	Rgsl1	TE	0.584963	0.602255	No	-3.69	0.0407673	Yes	regulator of G-protein signaling like 1 [Source:MGI Symbol;Acc:MGI:2685048]
ENSRNOG00000009073	Tnni1	TE	0.0352372	0.949988	No	-3.69	0.00881315	Yes	troponin I1, slow skeletal type [Source:RGD Symbol;Acc:621765]
ENSRNOG00000003349	LOC103693323	TE	0.241008	0.811938	No	-3.67	0.0428273	Yes	collagen alpha-1(XXIII) chain [Source:RGD Symbol;Acc:9310824]
ENSRNOG00000012347	Gata2	TE	-0.219313	0.577563	No	-3.66	0.0342515	Yes	GATA binding protein 2 [Source:RGD Symbol;Acc:2664]
ENSRNOG00000061438	LOC100360491	TE	0.638901	0.63997	No	-3.63	0.0037236	Yes	60S ribosomal protein L13-like [Source:RGD Symbol;Acc:2322065]
ENSRNOG00000047225	Tma7	TE	0.116338	0.208492	No	-3.58	0.00742192	Yes	translation machinery associated 7 homolog [Source:RGD Symbol;Acc:1584795]
ENSRNOG00000016776	Extl1	TE	-0.242927	0.306956	No	-3.58	0.0417436	Yes	exostosin-like glycosyltransferase 1 [Source:RGD Symbol;Acc:1309572]
ENSRNOG00000052981	AABR07058464.1	TE	0.715119	0.256181	No	-3.57	0.00108384	Yes	-
ENSRNOG00000029980	Zbtb16	TE	-0.18813	0.516075	No	-3.52	0.0401981	Yes	zinc finger and BTB domain containing 16 [Source:RGD Symbol;Acc:727921]
ENSRNOG00000049661	Inafm1	TE	0.115629	0.635218	No	-3.5	0.0007575	Yes	InaF-motif containing 1 [Source:RGD Symbol;Acc:2301983]
ENSRNOG00000015894	Dock8	TE	-0.138706	0.671072	No	-3.48	0.00135908	Yes	dedicator of cytokinesis 8 [Source:RGD Symbol;Acc:1561588]
ENSRNOG00000031368	LOC499235	TE	-0.0246907	0.542134	No	-3.46	0.042892	Yes	LRRGT00141 [Source:RGD Symbol;Acc:1565730]
ENSRNOG00000032625	AC118165.1	TE	-0.00359775	0.935153	No	-3.46	0.0419243	Yes	-
ENSRNOG00000029425	AABR07021022.1	TE	1.95061	0.0861003	No	-3.42	0.000846785	Yes	-
ENSRNOG00000010841	Col8a2	TE	0.171766	0.614499	No	-3.41	0.00118228	Yes	collagen type VIII alpha 2 chain [Source:RGD Symbol;Acc:1305182]
ENSRNOG00000040045	Crnkl1	TE	0	0.990313	No	-3.38	8.76222e-06	Yes	crooked neck pre-mRNA splicing factor 1 [Source:RGD Symbol;Acc:620507]
ENSRNOG00000048948	AABR07067082.1	TE	0.350497	0.487721	No	-3.38	0.000289028	Yes	-
ENSRNOG00000024641	Nyap1	TE	-0.0778753	0.082537	No	-3.32	2.21058e-13	Yes	neuronal tyrosine-phosphorylated phosphoinositide-3-kinase adaptor 1 [Source:RGD Symbol;Acc:1310964]
ENSRNOG00000006876	Msx1	TE	-0.111031	0.600581	No	-3.31	0.00126445	Yes	msh homeobox 1 [Source:RGD Symbol;Acc:620929]
ENSRNOG00000015071	Zim1	TE	0.402965	0.26146	No	-3.28	0.0120995	Yes	zinc finger, imprinted 1 [Source:RGD Symbol;Acc:1310930]
ENSRNOG00000048237	Tcta	TE	-0.0652744	0.229739	No	-3.27	4.40009e-09	Yes	T-cell leukemia translocation altered [Source:RGD Symbol;Acc:1359333]
ENSRNOG00000015375	Lsm1	TE	-0.18388	0.109568	No	-3.26	0.00817636	Yes	LSM1 homolog, mRNA degradation associated [Source:RGD Symbol;Acc:1304967]
ENSRNOG00000015756	AABR07053687.1	TE	0.0216103	0.95303	No	-3.25	0.0024804	Yes	nephrocystin 1 [Source:NCBI gene;Acc:296136]
ENSRNOG00000048771	RGD1559482	TE	-0.452095	0.0936522	No	-3.24	0.000887354	Yes	similar to immunoglobulin superfamily, member 7 [Source:RGD Symbol;Acc:1559482]
ENSRNOG00000009106	C2cd4b	TE	0.158429	0.779948	No	-3.24	0.0368576	Yes	C2 calcium-dependent domain containing 4B [Source:RGD Symbol;Acc:1591932]
ENSRNOG00000019112	Chp2	TE	-0.232953	0.404613	No	-3.24	0.000176442	Yes	calcineurin-like EF hand protein 2 [Source:RGD Symbol;Acc:727796]
ENSRNOG00000053339	AABR07062512.1	TE	0.279336	0.553391	No	-3.23	0.000391653	Yes	-
ENSRNOG00000025716	Lsm10	TE	0.0116751	0.996022	No	-3.23	0.0201302	Yes	LSM10, U7 small nuclear RNA associated [Source:RGD Symbol;Acc:1584914]
ENSRNOG00000006979	Hpca	TE	0.367881	0.352509	No	-3.19	0.0299499	Yes	hippocalcin [Source:RGD Symbol;Acc:620060]
ENSRNOG00000021474	Siglec5	TE	-0.0993214	0.700533	No	-3.15	0.00447808	Yes	sialic acid binding Ig-like lectin 5 [Source:RGD Symbol;Acc:1305432]
ENSRNOG00000017053	Fbxo36	TE	0.080116	0.779035	No	-3.12	0.00107189	Yes	F-box protein 36 [Source:RGD Symbol;Acc:1307870]
ENSRNOG00000017165	Akr1e2	TE	-0.102199	0.534769	No	-3.1	0.000484671	Yes	aldo-keto reductase family 1, member E2 [Source:RGD Symbol;Acc:1309599]
ENSRNOG00000019914	Tlcd3b	TE	-0.158483	0.136062	No	-3.1	6.82868e-05	Yes	TLC domain ceramide synthase 3B [Source:RGD Symbol;Acc:1308215]
ENSRNOG00000028087	Sdhaf4	TE	0.11853	0.724603	No	-3.09	0.0124916	Yes	succinate dehydrogenase complex assembly factor 4 [Source:RGD Symbol;Acc:1588998]
ENSRNOG00000001807	Sspn	TE	0.260998	0.152556	No	-3.09	0.000286849	Yes	sarcospan [Source:RGD Symbol;Acc:1559723]
ENSRNOG00000054176	LOC103692171	TE	-0.159966	0.101582	No	-3	1.23286e-07	Yes	mannosyl-oligosaccharide glucosidase [Source:RGD Symbol;Acc:9236907]
ENSRNOG00000032396	RGD1559575	TE	-0.127379	0.747124	No	-2.99	0.00153939	Yes	similar to novel protein [Source:RGD Symbol;Acc:1559575]
ENSRNOG00000007509	Slc1a6	TE	0.714598	0.46999	No	-2.98	0.0283643	Yes	solute carrier family 1 member 6 [Source:RGD Symbol;Acc:620340]
ENSRNOG00000000378	AABR07044914.1	TE	-0.060754	0.943911	No	-2.96	0.0186817	Yes	catenin alpha 3 [Source:NCBI gene;Acc:361839]
ENSRNOG00000015188	AABR07053681.1	TE	0.123658	0.699057	No	-2.96	0.0410321	Yes	-
ENSRNOG00000019566	LOC100911109	TE	0.948161	0.23254	No	-2.94	0.0106362	Yes	sperm-associated antigen 4 protein-like [Source:RGD Symbol;Acc:6495088]
ENSRNOG00000021540	RGD1563441	TE	0.422781	0.405237	No	-2.93	0.0324384	Yes	similar to RIKEN cDNA A030009H04 [Source:RGD Symbol;Acc:1563441]
ENSRNOG00000004666	Prr5l	TE	0.234736	0.553467	No	-2.93	0.00356717	Yes	proline rich 5 like [Source:RGD Symbol;Acc:1309969]
ENSRNOG00000045597	AABR07018132.1	TE	-0.135675	0.187867	No	-2.91	4.18094e-05	Yes	-
ENSRNOG00000001474	Tmem270	TE	0.119507	0.837275	No	-2.91	0.00937753	Yes	transmembrane protein 270 [Source:RGD Symbol;Acc:1561903]
ENSRNOG00000020995	Fut1	TE	0.198684	0.714877	No	-2.88	0.0327548	Yes	fucosyltransferase 1 [Source:RGD Symbol;Acc:2638]
ENSRNOG00000028713	Acvrl1	TE	-0.146841	0.671948	No	-2.86	0.0193076	Yes	activin A receptor like type 1 [Source:RGD Symbol;Acc:2029]
ENSRNOG00000002434	Tmem100	TE	0.220137	0.317959	No	-2.85	0.0485501	Yes	transmembrane protein 100 [Source:RGD Symbol;Acc:1560541]
ENSRNOG00000012098	Adcyap1r1	TE	-0.367732	0.464903	No	-2.85	0.0348046	Yes	ADCYAP receptor type I [Source:RGD Symbol;Acc:2038]
ENSRNOG00000006278	Tspyl5	TE	0.18786	0.343582	No	-2.84	0.00310644	Yes	TSPY-like 5 [Source:RGD Symbol;Acc:1311262]
ENSRNOG00000023318	Tigd3	TE	-0.0896785	0.829662	No	-2.83	0.0337296	Yes	tigger transposable element derived 3 [Source:RGD Symbol;Acc:1305393]
ENSRNOG00000009382	AABR07052486.1	TE	-0.279368	0.650594	No	-2.83	0.0168266	Yes	-
ENSRNOG00000059456	Grk3	TE	-0.141687	0.602111	No	-2.82	0.000370899	Yes	G protein-coupled receptor kinase 3 [Source:RGD Symbol;Acc:2063]
ENSRNOG00000011406	Ccl4	TE	1.13932	0.061313	No	-2.81	0.0147073	Yes	C-C motif chemokine ligand 4 [Source:RGD Symbol;Acc:620441]
ENSRNOG00000042944	Cenpw	TE	0.624724	0.105892	No	-2.81	0.017113	Yes	centromere protein W [Source:RGD Symbol;Acc:1593465]
ENSRNOG00000047506	LOC100362980	TE	-0.00883736	0.851999	No	-2.8	0.000118744	Yes	CG3918-like [Source:RGD Symbol;Acc:2323713]
ENSRNOG00000051458	Hic2	TE	0.267863	0.233536	No	-2.8	0.0223164	Yes	HIC ZBTB transcriptional repressor 2 [Source:RGD Symbol;Acc:1305338]
ENSRNOG00000003442	Adora1	TE	-0.0066728	0.920738	No	-2.76	1.23262e-05	Yes	adenosine A1 receptor [Source:RGD Symbol;Acc:2048]
ENSRNOG00000004517	Igf1	TE	0.0215653	0.69973	No	-2.75	0.0247322	Yes	insulin-like growth factor 1 [Source:RGD Symbol;Acc:2868]
ENSRNOG00000007957	Tspoap1	TE	-0.643856	0.180227	No	-2.73	0.0284298	Yes	TSPO associated protein 1 [Source:RGD Symbol;Acc:708563]
ENSRNOG00000053766	Ramp3	TE	0.0141082	0.985652	No	-2.72	0.00130836	Yes	receptor activity modifying protein 3 [Source:RGD Symbol;Acc:61873]
ENSRNOG00000060061	Sowaha	TE	-1	0.509567	No	-2.7	0.0456334	Yes	sosondowah ankyrin repeat domain family member A [Source:RGD Symbol;Acc:1564616]
ENSRNOG00000050846	Timm10b	TE	0.0628368	0.678899	No	-2.7	0.000954001	Yes	translocase of inner mitochondrial membrane 10B [Source:RGD Symbol;Acc:71097]
ENSRNOG00000033740	Lurap1l	TE	0.415037	0.184631	No	-2.67	0.00173523	Yes	leucine rich adaptor protein 1-like [Source:RGD Symbol;Acc:1308059]
ENSRNOG00000020693	Tmem138	TE	0.309254	0.263751	No	-2.67	9.43569e-06	Yes	transmembrane protein 138 [Source:RGD Symbol;Acc:735168]
ENSRNOG00000020531	Fen1	TE	0.0202408	0.958876	No	-2.66	2.80784e-06	Yes	flap structure-specific endonuclease 1 [Source:RGD Symbol;Acc:621821]
ENSRNOG00000011575	Adamts18	TE	0.584963	0.285492	No	-2.66	0.00620905	Yes	ADAM metallopeptidase with thrombospondin type 1 motif, 18 [Source:RGD Symbol;Acc:1560118]
ENSRNOG00000024707	Tp73	TE	0.195256	0.493519	No	-2.66	0.00489768	Yes	tumor protein p73 [Source:RGD Symbol;Acc:1307083]
ENSRNOG00000008602	Steap4	TE	0.716752	0.0712347	No	-2.63	0.000574827	Yes	STEAP4 metalloreductase [Source:RGD Symbol;Acc:1560331]
ENSRNOG00000051372	Mycn	TE	0.340075	0.255879	No	-2.59	0.017529	Yes	MYCN proto-oncogene, bHLH transcription factor [Source:RGD Symbol;Acc:1584995]
ENSRNOG00000010532	Abitram	TE	0.00898878	0.971228	No	-2.58	0.00858264	Yes	actin binding transcription modulator [Source:RGD Symbol;Acc:1594560]
ENSRNOG00000030319	Morn2	TE	0.471532	0.425412	No	-2.58	0.0282966	Yes	MORN repeat containing 2 [Source:RGD Symbol;Acc:1563988]
ENSRNOG00000009917	LOC500227	TE	0.1541	0.705365	No	-2.57	0.00235404	Yes	hypothetical gene supported by BC079424 [Source:RGD Symbol;Acc:1566019]
ENSRNOG00000012645	Mecom	TE	1	0.250921	No	-2.56	0.00162537	Yes	MDS1 and EVI1 complex locus [Source:RGD Symbol;Acc:1310997]
ENSRNOG00000001499	Mia	TE	0.702456	0.493933	No	-2.55	0.0408589	Yes	MIA SH3 domain containing [Source:RGD Symbol;Acc:620883]
ENSRNOG00000001199	Pop5	TE	-0.072852	0.524021	No	-2.54	0.000502704	Yes	POP5 homolog, ribonuclease P/MRP subunit [Source:RGD Symbol;Acc:1311819]
ENSRNOG00000009912	Fgr	TE	0.22566	0.629895	No	-2.54	0.0120166	Yes	FGR proto-oncogene, Src family tyrosine kinase [Source:RGD Symbol;Acc:621319]
ENSRNOG00000032720	Rpl10l	TE	-0.134989	0.681654	No	-2.53	0.00221826	Yes	ribosomal protein L10-like [Source:RGD Symbol;Acc:1305913]
ENSRNOG00000016848	Fzd4	TE	0.267664	0.120106	No	-2.53	0.0121565	Yes	frizzled class receptor 4 [Source:RGD Symbol;Acc:71017]
ENSRNOG00000014574	Entpd1	TE	0.0675633	0.841601	No	-2.5	0.000125942	Yes	ectonucleoside triphosphate diphosphohydrolase 1 [Source:RGD Symbol;Acc:69265]
ENSRNOG00000011260	Cmbl	TE	-0.135113	0.378306	No	-2.49	0.0136512	Yes	carboxymethylenebutenolidase homolog [Source:RGD Symbol;Acc:1306952]
ENSRNOG00000008409	Myo1f	TE	-0.275235	0.166451	No	-2.48	0.000869674	Yes	myosin IF [Source:RGD Symbol;Acc:1309750]
ENSRNOG00000011193	Hmgcll1	TE	0.0844863	0.462612	No	-2.45	0.000116118	Yes	3-hydroxymethyl-3-methylglutaryl-CoA lyase-like 1 [Source:RGD Symbol;Acc:1565090]
ENSRNOG00000037435	Tmem196	TE	0.246283	0.270565	No	-2.44	0.0148098	Yes	transmembrane protein 196 [Source:RGD Symbol;Acc:1562527]
ENSRNOG00000016547	Rgs19	TE	0.3092	0.0688825	No	-2.44	0.000201469	Yes	regulator of G-protein signaling 19 [Source:RGD Symbol;Acc:629471]
ENSRNOG00000042233	Rpl41	TE	0.0543362	0.293268	No	-2.43	5.02486e-11	Yes	ribosomal protein L41 [Source:RGD Symbol;Acc:621210]
ENSRNOG00000014233	Krt19	TE	-0.238599	0.228936	No	-2.42	0.000534476	Yes	keratin 19 [Source:RGD Symbol;Acc:619936]
ENSRNOG00000016573	Dgat2	TE	-0.202838	0.0105734	No	-2.42	7.74661e-08	Yes	diacylglycerol O-acyltransferase 2 [Source:RGD Symbol;Acc:620329]
ENSRNOG00000010626	Sphk1	TE	-0.0430687	0.896909	No	-2.4	1.28919e-05	Yes	sphingosine kinase 1 [Source:RGD Symbol;Acc:620048]
ENSRNOG00000020342	Samd11	TE	1.08989	0.103625	No	-2.4	0.0125028	Yes	sterile alpha motif domain containing 11 [Source:RGD Symbol;Acc:1310271]
ENSRNOG00000013279	LOC681458	TE	-0.238859	5.78024e-05	No	-2.39	0.00349003	Yes	similar to stearoyl-coenzyme A desaturase 3 [Source:RGD Symbol;Acc:1595370]
ENSRNOG00000018582	Exosc6	TE	0.278629	0.154435	No	-2.38	1.95128e-05	Yes	exosome component 6 [Source:RGD Symbol;Acc:1309832]
ENSRNOG00000049028	C5ar2	TE	-0.152458	0.505743	No	-2.37	0.0204674	Yes	complement component 5a receptor 2 [Source:RGD Symbol;Acc:1303027]
ENSRNOG00000038025	Rpp38	TE	0.127453	0.640947	No	-2.32	0.0447414	Yes	ribonuclease P/MRP subunit p38 [Source:RGD Symbol;Acc:1307474]
ENSRNOG00000005024	Cdkn2aipnl	TE	-0.123808	0.091742	No	-2.32	0.000243453	Yes	CDKN2A interacting protein N-terminal like [Source:RGD Symbol;Acc:1308696]
ENSRNOG00000002272	Lnx1	TE	-0.332616	0.0723965	No	-2.32	0.0260221	Yes	ligand of numb-protein X 1 [Source:RGD Symbol;Acc:1308159]
ENSRNOG00000043053	Zfp639	TE	0.0678367	0.663235	No	-2.32	0.00315335	Yes	zinc finger protein 639 [Source:RGD Symbol;Acc:1585689]
ENSRNOG00000017897	Adam8	TE	0.23816	0.3678	No	-2.32	1.76151e-07	Yes	ADAM metallopeptidase domain 8 [Source:RGD Symbol;Acc:1566394]
ENSRNOG00000016975	Pxmp4	TE	0.169633	0.103803	No	-2.31	3.51508e-07	Yes	peroxisomal membrane protein 4 [Source:RGD Symbol;Acc:628782]
ENSRNOG00000005386	Kitlg	TE	-0.141598	0.426456	No	-2.31	7.33185e-09	Yes	KIT ligand [Source:RGD Symbol;Acc:3086]
ENSRNOG00000042740	Mrpl42	TE	0.0116075	0.98843	No	-2.28	2.84611e-06	Yes	mitochondrial ribosomal protein L42 [Source:RGD Symbol;Acc:1304915]
ENSRNOG00000009322	Ccdc126	TE	0.023544	0.94136	No	-2.27	0.00965656	Yes	coiled-coil domain containing 126 [Source:RGD Symbol;Acc:1561171]
ENSRNOG00000018040	Gins4	TE	0.179965	0.369884	No	-2.23	0.00027951	Yes	GINS complex subunit 4 [Source:RGD Symbol;Acc:1307397]
ENSRNOG00000016245	Neto2	TE	-0.169568	0.263453	No	-2.22	0.000217606	Yes	neuropilin and tolloid like 2 [Source:RGD Symbol;Acc:1305310]
ENSRNOG00000020000	AABR07005779.2	TE	-0.066855	0.742685	No	-2.2	0.018689	Yes	transmembrane protein 219 [Source:NCBI gene;Acc:308986]
ENSRNOG00000017463	Bloc1s3	TE	-0.192548	0.410694	No	-2.19	0.000133363	Yes	biogenesis of lysosomal organelles complex-1, subunit 3 [Source:RGD Symbol;Acc:1591724]
ENSRNOG00000005154	Alkal2	TE	0.0788736	0.651102	No	-2.19	0.0146201	Yes	ALK and LTK ligand 2 [Source:RGD Symbol;Acc:1587117]
ENSRNOG00000032596	RT1-T24-1	TE	0.656992	0.229049	No	-2.19	0.00566463	Yes	RT1 class I, locus T24, gene 1 [Source:RGD Symbol;Acc:1359499]
ENSRNOG00000013229	Mthfs	TE	-0.010244	0.909547	No	-2.18	0.025467	Yes	methenyltetrahydrofolate synthetase [Source:RGD Symbol;Acc:1306876]
ENSRNOG00000011171	Rims3	TE	-0.209541	0.00360403	No	-2.17	5.01236e-05	Yes	regulating synaptic membrane exocytosis 3 [Source:RGD Symbol;Acc:628762]
ENSRNOG00000017800	Foxc1	TE	0.379934	0.290206	No	-2.17	0.0136638	Yes	forkhead box C1 [Source:RGD Symbol;Acc:1589718]
ENSRNOG00000016961	Rps27	TE	0.104901	0.257957	No	-2.17	0.000919003	Yes	ribosomal protein S27 [Source:RGD Symbol;Acc:621045]
ENSRNOG00000011648	Aqp1	TE	-0.0133653	0.788596	No	-2.16	1.22396e-07	Yes	aquaporin 1 (Colton blood group) [Source:RGD Symbol;Acc:2141]
ENSRNOG00000053811	Arg2	TE	0.466535	0.0965821	No	-2.16	0.000560626	Yes	arginase 2 [Source:RGD Symbol;Acc:2151]
ENSRNOG00000060366	Hist2h3c2	TE	0.0593341	0.964443	No	-2.14	0.00597661	Yes	histone cluster 2 H3 family member C2 [Source:RGD Symbol;Acc:1306445]
ENSRNOG00000029862	Spc24	TE	0.267772	0.255126	No	-2.14	3.47731e-05	Yes	SPC24 component of NDC80 kinetochore complex [Source:RGD Symbol;Acc:1307631]
ENSRNOG00000012807	C1qa	TE	-0.429788	0.000222984	No	-2.12	6.18897e-05	Yes	complement C1q A chain [Source:RGD Symbol;Acc:1306716]
ENSRNOG00000021644	Slc15a3	TE	-0.188345	0.553905	No	-2.12	0.0132259	Yes	solute carrier family 15 member 3 [Source:RGD Symbol;Acc:628663]
ENSRNOG00000016200	Lzic	TE	0.0270962	0.875198	No	-2.12	1.17425e-09	Yes	leucine zipper and CTNNBIP1 domain containing [Source:RGD Symbol;Acc:1309253]
ENSRNOG00000014925	Mesp2	TE	-0.0257226	0.887133	No	-2.11	0.018755	Yes	mesoderm posterior bHLH transcription factor 2 [Source:RGD Symbol;Acc:1305959]
ENSRNOG00000037967	Thap7	TE	-0.00460435	0.883214	No	-2.1	0.00986561	Yes	THAP domain containing 7 [Source:RGD Symbol;Acc:1308061]
ENSRNOG00000051152	LOC102549817	TE	0.742202	0.169628	No	-2.08	0.0115272	Yes	zinc finger protein 124-like [Source:RGD Symbol;Acc:7645610]
ENSRNOG00000045623	Capn10	TE	0.045108	0.796768	No	-2.08	5.60389e-07	Yes	calpain 10 [Source:RGD Symbol;Acc:69354]
ENSRNOG00000005515	Rhbdl3	TE	0.16665	0.629794	No	-2.07	0.013801	Yes	rhomboid like 3 [Source:RGD Symbol;Acc:1311901]
ENSRNOG00000047230	AABR07002134.1	TE	-0.142019	0.733385	No	-2.07	0.0246726	Yes	zinc finger protein 551 [Source:NCBI gene;Acc:682964]
ENSRNOG00000023230	RGD1307621	TE	0.402236	0.38942	No	-2.06	0.0324612	Yes	hypothetical LOC314168 [Source:RGD Symbol;Acc:1307621]
ENSRNOG00000000531	Ccdc167	TE	0.49304	0.216819	No	-2.05	0.0200815	Yes	coiled-coil domain containing 167 [Source:RGD Symbol;Acc:1588733]
ENSRNOG00000028837	AC128207.1	TE	0.782902	0.131675	No	-2.04	0.0450103	Yes	-
ENSRNOG00000031041	Rps4y2	TE	-0.0476349	0.597475	No	-2.04	0.000848391	Yes	ribosomal protein S4, Y-linked 2 [Source:RGD Symbol;Acc:1590988]
ENSRNOG00000016070	Trpc3	TE	-0.0893595	0.861533	No	-2.04	2.19175e-05	Yes	transient receptor potential cation channel, subfamily C, member 3 [Source:RGD Symbol;Acc:61973]
ENSRNOG00000004360	Gemin2	TE	0.0127235	0.986316	No	-2.04	0.014659	Yes	gem (nuclear organelle) associated protein 2 [Source:RGD Symbol;Acc:620842]
ENSRNOG00000008362	Zfp775	TE	-0.0838909	0.402026	No	-2.03	0.00867716	Yes	zinc finger protein 775 [Source:RGD Symbol;Acc:1304910]
ENSRNOG00000016502	Dscaml1	TE	-0.0752881	0.772834	No	-2.03	0.00358067	Yes	DS cell adhesion molecule-like 1 [Source:RGD Symbol;Acc:1304887]
ENSRNOG00000008062	Dqx1	TE	0.150721	0.545487	No	-2.03	1.21785e-06	Yes	DEAQ box RNA-dependent ATPase 1 [Source:RGD Symbol;Acc:1591766]
ENSRNOG00000022419	Dok7	TE	-0.110664	0.421429	No	-2.02	0.00563164	Yes	docking protein 7 [Source:RGD Symbol;Acc:1566416]
ENSRNOG00000011582	Rab3d	TE	-0.08706	0.0545374	No	-2	0.000905478	Yes	RAB3D, member RAS oncogene family [Source:RGD Symbol;Acc:620924]
ENSRNOG00000046535	Ppm1m	TE	0.293393	0.202959	No	-2	0.00414634	Yes	protein phosphatase, Mg2+/Mn2+ dependent, 1M [Source:RGD Symbol;Acc:1584266]
ENSRNOG00000017850	Dctpp1	TE	0.241376	0.269366	No	-2	0.00391444	Yes	dCTP pyrophosphatase 1 [Source:RGD Symbol;Acc:620933]
ENSRNOG00000021229	Avp	TE	0.0499881	0.914702	No	-1.99	0.00279546	Yes	arginine vasopressin [Source:RGD Symbol;Acc:2184]
ENSRNOG00000020792	Etv4	TE	0.353121	0.0668363	No	-1.99	1.99743e-06	Yes	ets variant 4 [Source:RGD Symbol;Acc:1306524]
ENSRNOG00000012109	Otulinl	TE	-0.270252	0.397897	No	-1.99	0.00886221	Yes	OTU deubiquitinase with linear linkage specificity like [Source:RGD Symbol;Acc:1563205]
ENSRNOG00000004029	Nectin4	TE	0.723482	0.260699	No	-1.99	0.0492526	Yes	nectin cell adhesion molecule 4 [Source:RGD Symbol;Acc:1559826]
ENSRNOG00000030027	Fbxw17	TE	-0.138579	0.370485	No	-1.99	0.000399701	Yes	F-box and WD-40 domain protein 17 [Source:RGD Symbol;Acc:1566133]
ENSRNOG00000003675	Ptchd1	TE	0.209034	0.420285	No	-1.98	0.0325345	Yes	patched domain containing 1 [Source:RGD Symbol;Acc:1564527]
ENSRNOG00000019184	Npr3	TE	0.200465	0.681652	No	-1.98	0.0222728	Yes	natriuretic peptide receptor 3 [Source:RGD Symbol;Acc:3196]
ENSRNOG00000061902	Wbp1	TE	0.702071	0.064342	No	-1.97	0.0296798	Yes	WW domain binding protein 1 [Source:RGD Symbol;Acc:1304961]
ENSRNOG00000024437	Blcap	TE	0.00895241	0.986422	No	-1.97	0.00388679	Yes	BLCAP, apoptosis inducing factor [Source:RGD Symbol;Acc:621666]
ENSRNOG00000027126	Dpy30	TE	0.0313926	0.88582	No	-1.97	0.0145836	Yes	dpy-30 histone methyltransferase complex regulatory subunit [Source:RGD Symbol;Acc:708575]
ENSRNOG00000004245	Mgst3	TE	-0.0139637	0.841117	No	-1.96	0.00210387	Yes	microsomal glutathione S-transferase 3 [Source:RGD Symbol;Acc:1306373]
ENSRNOG00000039668	Col8a1	TE	-0.175219	0.0577994	No	-1.96	2.40218e-05	Yes	collagen type VIII alpha 1 chain [Source:RGD Symbol;Acc:1309361]
ENSRNOG00000028668	Slc28a2	TE	-0.129525	0.5661	No	-1.95	0.000256644	Yes	solute carrier family 28 member 2 [Source:RGD Symbol;Acc:61840]
ENSRNOG00000012008	S100a3	TE	0.0315737	0.952482	No	-1.95	0.0417374	Yes	S100 calcium binding protein A3 [Source:RGD Symbol;Acc:620260]
ENSRNOG00000028584	Alkbh2	TE	0.169106	0.676374	No	-1.94	0.0282966	Yes	alkB homolog 2, alpha-ketoglutarate-dependent dioxygenase [Source:RGD Symbol;Acc:1306377]
ENSRNOG00000006608	Tmem70	TE	0.234492	0.0680072	No	-1.93	0.00084857	Yes	transmembrane protein 70 [Source:RGD Symbol;Acc:1566224]
ENSRNOG00000048751	AABR07065531.3	TE	-0.0815299	0.497618	No	-1.93	0	Yes	-
ENSRNOG00000006709	Pzp	TE	0.793549	0.264084	No	-1.92	0.0324427	Yes	pregnancy-zone protein [Source:RGD Symbol;Acc:628643]
ENSRNOG00000010268	Vom2r44	TE	0.39776	0.312426	No	-1.92	0.0412509	Yes	vomeronasal 2 receptor 44 [Source:RGD Symbol;Acc:708515]
ENSRNOG00000014964	Hp	TE	-0.175223	0.696132	No	-1.91	0.00983878	Yes	haptoglobin [Source:RGD Symbol;Acc:2825]
ENSRNOG00000047848	Cbr1	TE	-0.211241	0.0360364	No	-1.91	3.00389e-05	Yes	carbonyl reductase 1 [Source:RGD Symbol;Acc:2286]
ENSRNOG00000010636	Coa7	TE	-0.0949403	0.56623	No	-1.9	0.0446912	Yes	cytochrome c oxidase assembly factor 7 [Source:RGD Symbol;Acc:1305274]
ENSRNOG00000037452	AABR07042542.1	TE	0.630766	0.576799	No	-1.9	0.0327756	Yes	-
ENSRNOG00000059878	Rad51ap1	TE	0.197423	0.455545	No	-1.9	0.0391101	Yes	RAD51 associated protein 1 [Source:RGD Symbol;Acc:1597431]
ENSRNOG00000003680	Gabrb2	TE	0.448543	0.238041	No	-1.9	0.00170431	Yes	gamma-aminobutyric acid type A receptor beta 2 subunit [Source:RGD Symbol;Acc:2650]
ENSRNOG00000059073	Slamf1	TE	-0.234257	0.283772	No	-1.9	0.0145273	Yes	signaling lymphocytic activation molecule family member 1 [Source:RGD Symbol;Acc:1560634]
ENSRNOG00000023664	Lepr	TE	0.385981	0.271899	No	-1.9	0.0071496	Yes	leptin receptor [Source:RGD Symbol;Acc:3001]
ENSRNOG00000058434	Cfap99	TE	0.566815	0.186685	No	-1.89	0.00345203	Yes	cilia and flagella associated protein 99 [Source:RGD Symbol;Acc:1564567]
ENSRNOG00000006345	Sec61b	TE	0.138743	0.216679	No	-1.89	0	Yes	Sec61 translocon beta subunit [Source:RGD Symbol;Acc:1304997]
ENSRNOG00000022303	Pdf	TE	0.0408512	0.886953	No	-1.89	0.0331562	Yes	peptide deformylase (mitochondrial) [Source:RGD Symbol;Acc:1582894]
ENSRNOG00000048394	Zfp560	TE	0.290632	0.117866	No	-1.88	0.0233546	Yes	zinc finger protein 560 [Source:RGD Symbol;Acc:2323078]
ENSRNOG00000038212	Socs6	TE	0.238434	0.0759463	No	-1.88	0.000347643	Yes	suppressor of cytokine signaling 6 [Source:RGD Symbol;Acc:1304632]
ENSRNOG00000007883	Timm10	TE	0.0970937	0.669196	No	-1.88	0.00207668	Yes	translocase of inner mitochondrial membrane 10 [Source:RGD Symbol;Acc:621741]
ENSRNOG00000010867	Msantd1	TE	0	0.938881	No	-1.85	0.042815	Yes	Myb/SANT DNA binding domain containing 1 [Source:RGD Symbol;Acc:1565796]
ENSRNOG00000020486	Bcl2l12	TE	0.0521678	0.888193	No	-1.85	0.0127048	Yes	BCL2 like 12 [Source:RGD Symbol;Acc:1307361]
ENSRNOG00000020421	Fndc7	TE	0.0447879	0.96197	No	-1.85	0.0392291	Yes	fibronectin type III domain containing 7 [Source:RGD Symbol;Acc:1309189]
ENSRNOG00000024043	Orc6	TE	-0.156923	0.363883	No	-1.84	0.00214973	Yes	origin recognition complex, subunit 6 [Source:RGD Symbol;Acc:1311437]
ENSRNOG00000001289	LOC498154	TE	0.338071	0.112445	No	-1.84	0.00969063	Yes	hypothetical protein LOC498154 [Source:RGD Symbol;Acc:1566418]
ENSRNOG00000017869	Irf8	TE	-0.263881	0.338326	No	-1.84	0.0153719	Yes	interferon regulatory factor 8 [Source:RGD Symbol;Acc:1312024]
ENSRNOG00000010078	Spag1	TE	0.289507	0.377737	No	-1.84	0.0261201	Yes	sperm associated antigen 1 [Source:RGD Symbol;Acc:1310702]
ENSRNOG00000011074	Calcb	TE	-0.120976	0.231252	No	-1.84	0.00212418	Yes	calcitonin-related polypeptide, beta [Source:RGD Symbol;Acc:620997]
ENSRNOG00000050651	Zfp647	TE	-0.128324	0.703487	No	-1.83	0.0305104	Yes	zinc finger protein 647 [Source:RGD Symbol;Acc:1308203]
ENSRNOG00000047877	AABR07064622.1	TE	0.242593	0.25511	No	-1.83	0.0486507	Yes	-
ENSRNOG00000015320	Atp5mc2	TE	-0.0591356	0.196111	No	-1.83	9.50616e-09	Yes	ATP synthase membrane subunit c locus 2 [Source:RGD Symbol;Acc:620051]
ENSRNOG00000050661	LOC102555083	TE	-0.128324	0.703487	No	-1.83	0.0305104	Yes	zinc finger protein 250-like [Source:RGD Symbol;Acc:7691715]
ENSRNOG00000026186	Syde2	TE	0.236298	0.577204	No	-1.82	0.0324612	Yes	synapse defective Rho GTPase homolog 2 [Source:RGD Symbol;Acc:1564206]
ENSRNOG00000018505	Cidea	TE	0.104099	0.726284	No	-1.81	0.00659953	Yes	cell death-inducing DFFA-like effector a [Source:RGD Symbol;Acc:1305106]
ENSRNOG00000018411	Pold3	TE	0.0813547	0.567875	No	-1.8	5.23006e-05	Yes	DNA polymerase delta 3, accessory subunit [Source:RGD Symbol;Acc:1312027]
ENSRNOG00000022772	Prickle1	TE	-0.0191936	0.862496	No	-1.79	0.00508444	Yes	prickle planar cell polarity protein 1 [Source:RGD Symbol;Acc:735090]
ENSRNOG00000019265	Pcdh12	TE	-0.750972	0.136871	No	-1.79	0.0233553	Yes	protocadherin 12 [Source:RGD Symbol;Acc:619917]
ENSRNOG00000015456	Zfp787	TE	0.122634	0.415279	No	-1.79	0.00076043	Yes	zinc finger protein 787 [Source:RGD Symbol;Acc:1310536]
ENSRNOG00000019162	Emc9	TE	0.105134	0.679646	No	-1.78	0.0308133	Yes	ER membrane protein complex subunit 9 [Source:RGD Symbol;Acc:1308113]
ENSRNOG00000060175	Tsen2	TE	0.0393055	0.866154	No	-1.78	0.000743483	Yes	tRNA splicing endonuclease subunit 2 [Source:RGD Symbol;Acc:1309946]
ENSRNOG00000024689	Hopx	TE	-0.0399309	0.652118	No	-1.77	0.0225355	Yes	HOP homeobox [Source:RGD Symbol;Acc:621841]
ENSRNOG00000058372	Ac1576	TE	0.622437	0.475358	No	-1.77	0.0049095	Yes	uncharacterized LOC102552783 [Source:RGD Symbol;Acc:7502825]
ENSRNOG00000002456	Hlf	TE	0.451937	0.488853	No	-1.76	0.0491212	Yes	HLF transcription factor, PAR bZIP family member [Source:RGD Symbol;Acc:1582828]
ENSRNOG00000051056	AABR07063279.1	TE	-0.120003	0.243111	No	-1.76	0.00351522	Yes	-
ENSRNOG00000005371	Klhl29	TE	-0.120513	0.414613	No	-1.75	3.77934e-05	Yes	kelch-like family member 29 [Source:RGD Symbol;Acc:1311076]
ENSRNOG00000020150	Il18bp	TE	-0.168858	0.650773	No	-1.75	0.0272441	Yes	interleukin 18 binding protein [Source:RGD Symbol;Acc:620042]
ENSRNOG00000049498	Nat2	TE	0.468553	0.220506	No	-1.75	0.0172016	Yes	N-acetyltransferase 2 [Source:RGD Symbol;Acc:70492]
ENSRNOG00000052256	Dact3	TE	0.368274	0.00287152	No	-1.74	0.00757875	Yes	dishevelled-binding antagonist of beta-catenin 3 [Source:RGD Symbol;Acc:1563892]
ENSRNOG00000031060	LOC498826	TE	-0.0439028	0.95972	No	-1.74	8.52327e-05	Yes	LRRGT00165 [Source:RGD Symbol;Acc:1560045]
ENSRNOG00000010528	Rpusd2	TE	0.16477	0.521515	No	-1.74	0.0406692	Yes	RNA pseudouridine synthase domain containing 2 [Source:RGD Symbol;Acc:1306147]
ENSRNOG00000007882	Ablim2	TE	-0.237612	0.329448	No	-1.73	0.0127653	Yes	actin binding LIM protein family, member 2 [Source:RGD Symbol;Acc:1303094]
ENSRNOG00000019346	Tmco3	TE	0.125137	0.4585	No	-1.73	0	Yes	transmembrane and coiled-coil domains 3 [Source:RGD Symbol;Acc:1306586]
ENSRNOG00000050946	Fam110a	TE	-0.0642071	0.466803	No	-1.72	8.53161e-05	Yes	family with sequence similarity 110, member A [Source:RGD Symbol;Acc:1308904]
ENSRNOG00000039582	RGD1561161	TE	0.345135	0.277681	No	-1.72	0.00855312	Yes	similar to BC067074 protein [Source:RGD Symbol;Acc:1561161]
ENSRNOG00000003224	Nudt16l1	TE	-0.0685391	0.505465	No	-1.71	0.000534837	Yes	nudix hydrolase 16 like 1 [Source:RGD Symbol;Acc:1561451]
ENSRNOG00000043060	Dnajc4	TE	0.0127862	0.951126	No	-1.71	0.00376446	Yes	DnaJ heat shock protein family (Hsp40) member C4 [Source:RGD Symbol;Acc:1308693]
ENSRNOG00000016294	Cd4	TE	-0.39893	0.0271647	No	-1.71	2.04099e-05	Yes	Cd4 molecule [Source:RGD Symbol;Acc:2306]
ENSRNOG00000048980	Gng2	TE	0.0273229	0.701895	No	-1.71	0.00999951	Yes	G protein subunit gamma 2 [Source:RGD Symbol;Acc:69268]
ENSRNOG00000039464	Tmem229a	TE	0.0241663	0.933916	No	-1.7	0.0144372	Yes	transmembrane protein 229A [Source:RGD Symbol;Acc:1590212]
ENSRNOG00000015325	Pigf	TE	-0.382349	0.242969	No	-1.7	0.0170805	Yes	phosphatidylinositol glycan anchor biosynthesis, class F [Source:RGD Symbol;Acc:1584658]
ENSRNOG00000001273	Psmg3	TE	-0.286578	0.00617542	No	-1.69	0.00353838	Yes	proteasome assembly chaperone 3 [Source:RGD Symbol;Acc:2319950]
ENSRNOG00000015354	Aox1	TE	0.626957	0.174049	No	-1.69	0.0369075	Yes	aldehyde oxidase 1 [Source:RGD Symbol;Acc:620528]
ENSRNOG00000023764	Kctd2	TE	-0.139698	0.0889333	No	-1.68	0.00466986	Yes	potassium channel tetramerization domain containing 2 [Source:RGD Symbol;Acc:1566063]
ENSRNOG00000022707	Pmp2	TE	0.232314	0.0232739	No	-1.68	0.00904497	Yes	peripheral myelin protein 2 [Source:RGD Symbol;Acc:1585218]
ENSRNOG00000027590	Jakmip3	TE	0.0533734	0.79982	No	-1.67	1.96522e-06	Yes	janus kinase and microtubule interacting protein 3 [Source:RGD Symbol;Acc:1307177]
ENSRNOG00000033099	Dcc	TE	0.238572	0.382469	No	-1.67	0.00450489	Yes	DCC netrin 1 receptor [Source:RGD Symbol;Acc:2492]
ENSRNOG00000000801	Msl3l2	TE	0.0266836	0.903725	No	-1.67	0.0326163	Yes	male-specific lethal 3-like 2 (Drosophila) [Source:RGD Symbol;Acc:1308699]
ENSRNOG00000015936	LOC108349548	TE	0.103526	0.300784	No	-1.66	0.0446235	Yes	guanine nucleotide-binding protein G(I)/G(S)/G(O) subunit gamma-5 [Source:RGD Symbol;Acc:11485321]
ENSRNOG00000046918	Apoo	TE	0.0013557	0.899647	No	-1.66	0.0041574	Yes	apolipoprotein O [Source:RGD Symbol;Acc:1565289]
ENSRNOG00000000598	Tube1	TE	0.234671	0.449769	No	-1.66	0.00427161	Yes	tubulin, epsilon 1 [Source:RGD Symbol;Acc:1306048]
ENSRNOG00000014343	Anln	TE	0.237428	0.0450808	No	-1.66	0.000335545	Yes	anillin, actin binding protein [Source:RGD Symbol;Acc:1561367]
ENSRNOG00000021161	Fermt3	TE	-0.0252226	0.872762	No	-1.65	0.0212125	Yes	fermitin family member 3 [Source:RGD Symbol;Acc:1310168]
ENSRNOG00000002097	Rasl11b	TE	0.184808	0.173446	No	-1.65	9.47557e-06	Yes	RAS-like family 11 member B [Source:RGD Symbol;Acc:1303099]
ENSRNOG00000014660	Usp53	TE	0.202044	0.0932435	No	-1.64	0.000222216	Yes	ubiquitin specific peptidase 53 [Source:RGD Symbol;Acc:1306615]
ENSRNOG00000010408	Polr2k	TE	0.000749257	0.958559	No	-1.64	0.000135074	Yes	RNA polymerase II subunit K [Source:RGD Symbol;Acc:2319895]
ENSRNOG00000039249	AABR07035539.1	TE	0.0417523	0.659348	No	-1.64	0	Yes	ribosomal protein L31-like 4 [Source:NCBI gene;Acc:100361974]
ENSRNOG00000009318	Ttll5	TE	0.04133	0.786247	No	-1.62	6.29876e-08	Yes	tubulin tyrosine ligase like 5 [Source:RGD Symbol;Acc:1563583]
ENSRNOG00000010468	LOC102549542	TE	0.0255998	0.926773	No	-1.62	0.00670534	Yes	elongation of very long chain fatty acids protein 6-like [Source:RGD Symbol;Acc:7527008]
ENSRNOG00000003778	Opn3	TE	-0.0819112	0.618172	No	-1.62	0.0267849	Yes	opsin 3 [Source:RGD Symbol;Acc:1594385]
ENSRNOG00000048898	Wasf3	TE	-0.0483048	0.443881	No	-1.62	0.0017382	Yes	WAS protein family, member 3 [Source:MGI Symbol;Acc:MGI:2658986]
ENSRNOG00000011271	Mcc	TE	0.157064	0.481319	No	-1.61	0.00102966	Yes	MCC regulator of WNT signaling pathway [Source:RGD Symbol;Acc:1561988]
ENSRNOG00000042458	AABR07046707.1	TE	0.031299	0.790795	No	-1.61	2.97077e-05	Yes	-
ENSRNOG00000012181	Lpl	TE	0.0817431	0.827841	No	-1.61	0.00909362	Yes	lipoprotein lipase [Source:RGD Symbol;Acc:3017]
ENSRNOG00000005540	Nin	TE	0.224141	0.114995	No	-1.61	1.04679e-08	Yes	ninein [Source:RGD Symbol;Acc:1306492]
ENSRNOG00000024809	Ntmt1	TE	0.0798781	0.518266	No	-1.6	0.00287986	Yes	N-terminal Xaa-Pro-Lys N-methyltransferase 1 [Source:RGD Symbol;Acc:1306582]
ENSRNOG00000031420	Hyal2	TE	0.176564	0.0869986	No	-1.6	1.96489e-07	Yes	hyaluronidase 2 [Source:RGD Symbol;Acc:620321]
ENSRNOG00000046797	LOC100911166	TE	0.0516105	0.845814	No	-1.6	0.0148143	Yes	RNA pseudouridylate synthase domain-containing protein 2-like [Source:RGD Symbol;Acc:6494740]
ENSRNOG00000059500	Cdkn1c	TE	0.0408062	0.997515	No	-1.59	0.0144763	Yes	cyclin-dependent kinase inhibitor 1C [Source:RGD Symbol;Acc:727892]
ENSRNOG00000021261	Rassf2	TE	0.214594	0.311347	No	-1.59	0.0293158	Yes	Ras association domain family member 2 [Source:RGD Symbol;Acc:1305551]
ENSRNOG00000023449	Atg9b	TE	-0.00331273	0.944866	No	-1.59	0.0172153	Yes	autophagy related 9B [Source:RGD Symbol;Acc:1560887]
ENSRNOG00000061533	AABR07001926.3	TE	0.101086	0.767266	No	-1.58	0.00125442	Yes	-
ENSRNOG00000002101	Paics	TE	0.0570818	0.515562	No	-1.58	0	Yes	phosphoribosylaminoimidazole carboxylase and phosphoribosylaminoimidazolesuccinocarboxamide synthase [Source:RGD Symbol;Acc:620066]
ENSRNOG00000026235	Hk3	TE	-0.141893	0.579761	No	-1.58	0.0241005	Yes	hexokinase 3 [Source:RGD Symbol;Acc:2798]
ENSRNOG00000016196	Dlgap1	TE	-0.107282	0.19424	No	-1.58	0.00193294	Yes	DLG associated protein 1 [Source:RGD Symbol;Acc:620223]
ENSRNOG00000009113	Marcksl1	TE	0.0990089	0.0319155	No	-1.58	0.0183888	Yes	MARCKS-like 1 [Source:RGD Symbol;Acc:621197]
ENSRNOG00000014806	Pnkd	TE	0.14963	0.0707938	No	-1.58	4.62262e-05	Yes	PNKD metallo-beta-lactamase domain containing [Source:RGD Symbol;Acc:2300155]
ENSRNOG00000011138	Rpl29	TE	-0.0325382	0.300593	No	-1.58	1.1146e-06	Yes	ribosomal protein L29 [Source:RGD Symbol;Acc:62069]
ENSRNOG00000002364	Rnf112	TE	-0.0394301	0.875334	No	-1.57	0.0298161	Yes	ring finger protein 112 [Source:RGD Symbol;Acc:3986]
ENSRNOG00000000277	Tet1	TE	0.481127	0.279045	No	-1.57	0.0373724	Yes	tet methylcytosine dioxygenase 1 [Source:RGD Symbol;Acc:1310993]
ENSRNOG00000020894	Lsm12	TE	0.0506752	0.588362	No	-1.57	0.000370816	Yes	LSM12 homolog [Source:RGD Symbol;Acc:1309441]
ENSRNOG00000007415	Ptgs1	TE	-0.235443	0.160771	No	-1.56	0.00108652	Yes	prostaglandin-endoperoxide synthase 1 [Source:RGD Symbol;Acc:3439]
ENSRNOG00000011914	Dtnb	TE	-0.14141	0.342612	No	-1.55	0.000908466	Yes	dystrobrevin, beta [Source:RGD Symbol;Acc:1309579]
ENSRNOG00000002360	Gabrg1	TE	0.557543	0.12265	No	-1.55	0.0417374	Yes	gamma-aminobutyric acid type A receptor gamma 1 subunit [Source:RGD Symbol;Acc:621732]
ENSRNOG00000025558	Palm2	TE	-0.0148546	0.730774	No	-1.55	0.0219939	Yes	paralemmin 2 [Source:RGD Symbol;Acc:6497336]
ENSRNOG00000017052	Pianp	TE	-0.276502	0.112894	No	-1.54	0.0082581	Yes	PILR alpha associated neural protein [Source:RGD Symbol;Acc:1304952]
ENSRNOG00000043225	Zfp771	TE	0.0760572	0.449023	No	-1.54	0.000906145	Yes	zinc finger protein 771 [Source:RGD Symbol;Acc:1305903]
ENSRNOG00000040281	Zc3h10	TE	-0.0181189	0.794373	No	-1.54	0.00384963	Yes	zinc finger CCCH type containing 10 [Source:RGD Symbol;Acc:1587846]
ENSRNOG00000007625	B3galt1	TE	0.0635312	0.805888	No	-1.54	0.00751948	Yes	Beta-1,3-galactosyltransferase 1 [Source:RGD Symbol;Acc:1311898]
ENSRNOG00000017093	Pxdc1	TE	0.317863	0.0666495	No	-1.53	0.0433343	Yes	PX domain containing 1 [Source:RGD Symbol;Acc:1311307]
ENSRNOG00000018916	Bcl7c	TE	0.112002	0.464187	No	-1.52	0.0210419	Yes	BAF chromatin remodeling complex subunit BCL7C [Source:RGD Symbol;Acc:1308439]
ENSRNOG00000017369	Mustn1	TE	-0.0959553	0.163166	No	-1.52	0.00102303	Yes	musculoskeletal, embryonic nuclear protein 1 [Source:RGD Symbol;Acc:727804]
ENSRNOG00000050348	LOC684270	TE	0.154141	0.293586	No	-1.52	2.95888e-05	Yes	similar to isochorismatase domain containing 2 [Source:RGD Symbol;Acc:1592677]
ENSRNOG00000023366	Styxl1	TE	0.0663595	0.82417	No	-1.51	0.0381019	Yes	serine/threonine/tyrosine interacting-like 1 [Source:RGD Symbol;Acc:1305845]
ENSRNOG00000002983	Nf1x	TE	0.247399	0.210312	No	-1.51	4.75183e-05	Yes	nuclear factor 1 X [Source:RGD Symbol;Acc:69080]
ENSRNOG00000008309	Rpa3	TE	0.429358	0.0255282	No	-1.51	0.00476038	Yes	replication protein A3 [Source:RGD Symbol;Acc:1306810]
ENSRNOG00000025502	Arhgef37	TE	-0.0893475	0.483099	No	-1.51	0.000866154	Yes	Rho guanine nucleotide exchange factor 37 [Source:RGD Symbol;Acc:1560471]
ENSRNOG00000015717	Ptpre	TE	0.0901978	0.656419	No	-1.5	9.36616e-05	Yes	protein tyrosine phosphatase, receptor type, E [Source:RGD Symbol;Acc:620771]
ENSRNOG00000046147	Knop1	TE	-0.274571	0.140213	No	-1.49	7.47057e-05	Yes	lysine rich nucleolar protein 1 [Source:MGI Symbol;Acc:MGI:1913606]
ENSRNOG00000016204	Lrrc24	TE	0.123401	0.516262	No	-1.49	9.89946e-05	Yes	leucine rich repeat containing 24 [Source:RGD Symbol;Acc:1308720]
ENSRNOG00000018958	Mt3	TE	-0.25175	0.0608923	No	-1.49	0.000954001	Yes	metallothionein 3 [Source:RGD Symbol;Acc:621252]
ENSRNOG00000013024	Csgalnact1	TE	-0.237039	0.0345743	No	-1.49	0.000118744	Yes	chondroitin sulfate N-acetylgalactosaminyltransferase 1 [Source:RGD Symbol;Acc:1307618]
ENSRNOG00000045558	Cd34	TE	0.438661	0.244179	No	-1.48	0.025206	Yes	CD34 molecule [Source:RGD Symbol;Acc:1306863]
ENSRNOG00000012815	Chst10	TE	0.149696	0.245522	No	-1.48	0.0165152	Yes	carbohydrate sulfotransferase 10 [Source:RGD Symbol;Acc:621216]
ENSRNOG00000015336	Isl2	TE	0.0612912	0.678909	No	-1.48	0.00443988	Yes	ISL LIM homeobox 2 [Source:RGD Symbol;Acc:621849]
ENSRNOG00000016917	Clcn1	TE	0.122484	0.745251	No	-1.48	0.045655	Yes	chloride voltage-gated channel 1 [Source:RGD Symbol;Acc:2360]
ENSRNOG00000037327	F8a1	TE	0.0444574	0.639738	No	-1.47	4.15922e-08	Yes	coagulation factor VIII-associated 1 [Source:RGD Symbol;Acc:1566014]
ENSRNOG00000010985	Zfp410	TE	0.0603828	0.569632	No	-1.47	2.26159e-05	Yes	zinc finger protein 410 [Source:RGD Symbol;Acc:1305636]
ENSRNOG00000014753	Tcf7l1	TE	0.0824622	0.782368	No	-1.47	0.0124447	Yes	transcription factor 7 like 1 [Source:RGD Symbol;Acc:1311671]
ENSRNOG00000047800	C5ar1	TE	0.0187889	0.963344	No	-1.47	0.0160807	Yes	complement C5a receptor 1 [Source:RGD Symbol;Acc:70553]
ENSRNOG00000030055	Vamp3	TE	0.329554	2.65411e-06	No	-1.46	6.9124e-07	Yes	vesicle-associated membrane protein 3 [Source:RGD Symbol;Acc:61880]
ENSRNOG00000059748	Hist1h2ac	TE	0.219846	0.718175	No	-1.46	0.00332211	Yes	histone cluster 1 H2A family member C [Source:RGD Symbol;Acc:1597155]
ENSRNOG00000015142	Timm21	TE	0.0121054	0.991458	No	-1.45	0.0400776	Yes	translocase of inner mitochondrial membrane 21 [Source:RGD Symbol;Acc:1307279]
ENSRNOG00000046629	AABR07048419.2	TE	0.342421	0.171293	No	-1.44	0.00523211	Yes	Zfp37 pseudo [Source:NCBI gene;Acc:100363405]
ENSRNOG00000004104	Zkscan7	TE	0.15788	0.469517	No	-1.44	0.00445343	Yes	zinc finger with KRAB and SCAN domains 7 [Source:RGD Symbol;Acc:1305242]
ENSRNOG00000012550	Uqcrh	TE	0.202283	0.0543114	No	-1.44	2.15952e-11	Yes	ubiquinol-cytochrome c reductase hinge protein [Source:RGD Symbol;Acc:1305987]
ENSRNOG00000029875	Mrpl41	TE	-0.0722383	0.330606	No	-1.44	5.40999e-05	Yes	mitochondrial ribosomal protein L41 [Source:RGD Symbol;Acc:1310241]
ENSRNOG00000020371	Pgap2	TE	0.0809361	0.66538	No	-1.44	0.018834	Yes	post-GPI attachment to proteins 2 [Source:RGD Symbol;Acc:619744]
ENSRNOG00000016387	Rpl34	TE	0.0572468	0.690954	No	-1.44	0.0443499	Yes	ribosomal protein L34 [Source:RGD Symbol;Acc:1309402]
ENSRNOG00000013654	Cbln2	TE	0.399793	0.000224669	No	-1.43	0.00299718	Yes	cerebellin 2 precursor [Source:RGD Symbol;Acc:1309715]
ENSRNOG00000013641	Myo7a	TE	-0.169301	0.38763	No	-1.43	0.00683577	Yes	myosin VIIA [Source:RGD Symbol;Acc:628830]
ENSRNOG00000028782	RGD1565498	TE	0.152703	0.247569	No	-1.42	0.00546577	Yes	similar to Hypothetical protein LOC270802 [Source:RGD Symbol;Acc:1565498]
ENSRNOG00000048894	LOC103690038	TE	0.0426233	0.903388	No	-1.42	0.0451275	Yes	zinc finger protein 569 [Source:RGD Symbol;Acc:9235705]
ENSRNOG00000046937	Zfp74	TE	0.0426233	0.903388	No	-1.42	0.0451275	Yes	zinc finger protein 74 [Source:RGD Symbol;Acc:1563223]
ENSRNOG00000007988	Timm22	TE	-0.0400342	0.555308	No	-1.42	0.00345624	Yes	translocase of inner mitochondrial membrane 22 [Source:RGD Symbol;Acc:68406]
ENSRNOG00000015983	Maip1	TE	-0.0444812	0.691505	No	-1.42	0.00534625	Yes	matrix AAA peptidase interacting protein 1 [Source:RGD Symbol;Acc:1303159]
ENSRNOG00000048660	Haspin	TE	0.0828834	0.747969	No	-1.41	0.0281899	Yes	histone H3 associated protein kinase [Source:RGD Symbol;Acc:1596276]
ENSRNOG00000006622	Cry1	TE	0.00533838	0.93352	No	-1.41	0.0432311	Yes	cryptochrome circadian regulator 1 [Source:RGD Symbol;Acc:735083]
ENSRNOG00000021528	Tusc2	TE	-0.00614474	0.742159	No	-1.4	0.00445146	Yes	tumor suppressor 2, mitochondrial calcium regulator [Source:RGD Symbol;Acc:1561664]
ENSRNOG00000011690	Rmdn3	TE	0.0214845	0.941005	No	-1.4	0.00164919	Yes	regulator of microtubule dynamics 3 [Source:RGD Symbol;Acc:1308697]
ENSRNOG00000027864	Ppia	TE	0.0143673	0.8954	No	-1.4	0	Yes	peptidylprolyl isomerase A [Source:RGD Symbol;Acc:3372]
ENSRNOG00000005698	Ndufa5	TE	0.0439998	0.718141	No	-1.39	0.00349003	Yes	NADH:ubiquinone oxidoreductase subunit A5 [Source:RGD Symbol;Acc:3155]
ENSRNOG00000008605	Ost4	TE	0.0300319	0.833118	No	-1.39	0.0406692	Yes	oligosaccharyltransferase complex subunit 4, non-catalytic [Source:RGD Symbol;Acc:2300150]
ENSRNOG00000018123	Ccny	TE	0.0175456	0.979851	No	-1.39	0.00515843	Yes	cyclin Y [Source:RGD Symbol;Acc:1565969]
ENSRNOG00000003374	LOC103690141	TE	-0.0889186	0.385537	No	-1.39	0.0274275	Yes	coiled-coil domain-containing protein 85A-like [Source:RGD Symbol;Acc:9432491]
ENSRNOG00000020946	Ccdc12	TE	0.133442	0.489801	No	-1.38	0.000102967	Yes	coiled-coil domain containing 12 [Source:RGD Symbol;Acc:1306081]
ENSRNOG00000001869	Rab44	TE	0.169925	0.686017	No	-1.38	0.0098601	Yes	RAB44, member RAS oncogene family [Source:RGD Symbol;Acc:1560150]
ENSRNOG00000002207	Guf1	TE	0.0499014	0.748821	No	-1.38	0.00184552	Yes	GUF1 homolog, GTPase [Source:RGD Symbol;Acc:1310774]
ENSRNOG00000010746	Rpl32	TE	0.0166596	0.88181	No	-1.38	0	Yes	ribosomal protein L32 [Source:RGD Symbol;Acc:621203]
ENSRNOG00000018296	Anapc10	TE	0.203938	0.123058	No	-1.38	0.036729	Yes	anaphase promoting complex subunit 10 [Source:RGD Symbol;Acc:1308936]
ENSRNOG00000050137	Ajap1	TE	0.199796	0.0599396	No	-1.38	0.0271526	Yes	adherens junctions associated protein 1 [Source:RGD Symbol;Acc:1590138]
ENSRNOG00000013468	Prxl2b	TE	-0.0567418	0.651173	No	-1.37	0.0200282	Yes	peroxiredoxin like 2B [Source:RGD Symbol;Acc:1308251]
ENSRNOG00000008165	Tpx2	TE	0.118919	0.45212	No	-1.36	3.7191e-05	Yes	TPX2, microtubule nucleation factor [Source:RGD Symbol;Acc:1311894]
ENSRNOG00000054780	AC132740.1	TE	-0.0867212	0.548221	No	-1.36	5.81378e-05	Yes	-
ENSRNOG00000021794	Znhit2	TE	0.0243747	0.913238	No	-1.36	0.00171171	Yes	zinc finger, HIT-type containing 2 [Source:RGD Symbol;Acc:1307918]
ENSRNOG00000037476	Galnt9	TE	0.0230142	0.896058	No	-1.36	1.00075e-05	Yes	polypeptide N-acetylgalactosaminyltransferase 9 [Source:RGD Symbol;Acc:1311523]
ENSRNOG00000057798	AC102976.1	TE	-0.292843	0.0154888	No	-1.35	0.0240064	Yes	-
ENSRNOG00000016800	Ss18	TE	0.0753629	0.305815	No	-1.35	0.043633	Yes	SS18 subunit of BAF chromatin remodeling complex [Source:RGD Symbol;Acc:1311919]
ENSRNOG00000059919	Mtg2	TE	-0.0113898	0.867954	No	-1.35	0.0408163	Yes	mitochondrial ribosome-associated GTPase 2 [Source:RGD Symbol;Acc:1359243]
ENSRNOG00000001577	Hoxd3	TE	0.312765	0.17563	No	-1.35	0.000795632	Yes	homeo box D3 [Source:RGD Symbol;Acc:1588601]
ENSRNOG00000001852	Ergic2	TE	0.0712907	0.454672	No	-1.35	9.43569e-06	Yes	ERGIC and golgi 2 [Source:RGD Symbol;Acc:1310606]
ENSRNOG00000000316	Sobp	TE	0.0361464	0.846157	No	-1.34	0.00903198	Yes	sine oculis binding protein homolog [Source:RGD Symbol;Acc:1560479]
ENSRNOG00000022260	Senp1	TE	-0.0263113	0.992107	No	-1.34	0.000178693	Yes	SUMO specific peptidase 1 [Source:RGD Symbol;Acc:1310275]
ENSRNOG00000021156	Vegfb	TE	-0.124459	0.52442	No	-1.34	0.0379083	Yes	vascular endothelial growth factor B [Source:RGD Symbol;Acc:619799]
ENSRNOG00000058626	Kcnh8	TE	-0.246161	0.572235	No	-1.34	0.0264269	Yes	potassium voltage-gated channel subfamily H member 8 [Source:RGD Symbol;Acc:2549]
ENSRNOG00000047045	LOC108348111	TE	-0.0283436	0.627602	No	-1.33	0.00132338	Yes	succinate dehydrogenase assembly factor 1, mitochondrial [Source:RGD Symbol;Acc:11365590]
ENSRNOG00000006623	Cd302	TE	-0.0449364	0.769303	No	-1.33	0.0255717	Yes	CD302 molecule [Source:RGD Symbol;Acc:1307606]
ENSRNOG00000039658	G4	TE	-0.0135254	0.880365	No	-1.33	0.000859289	Yes	G4 protein [Source:RGD Symbol;Acc:1303038]
ENSRNOG00000036604	Ifit2	TE	0.454957	0.0471847	No	-1.33	0.0436847	Yes	interferon-induced protein with tetratricopeptide repeats 2 [Source:RGD Symbol;Acc:1307804]
ENSRNOG00000019574	Cuedc2	TE	0.178337	0.408797	No	-1.32	0.00127887	Yes	CUE domain containing 2 [Source:RGD Symbol;Acc:1308096]
ENSRNOG00000023799	Pak1ip1	TE	0.0913283	0.535524	No	-1.32	0.00598011	Yes	PAK1 interacting protein 1 [Source:RGD Symbol;Acc:1565353]
ENSRNOG00000019692	Metrn	TE	0.24063	3.44767e-06	No	-1.32	1.13209e-11	Yes	meteorin, glial cell differentiation regulator [Source:RGD Symbol;Acc:1306222]
ENSRNOG00000019639	Pgpep1	TE	0.00114876	0.896408	No	-1.32	0.0029871	Yes	pyroglutamyl-peptidase I [Source:RGD Symbol;Acc:1303133]
ENSRNOG00000056697	Kcnab1	TE	0.0279562	0.898658	No	-1.32	0.00388679	Yes	potassium voltage-gated channel subfamily A member regulatory beta subunit 1 [Source:RGD Symbol;Acc:61827]
ENSRNOG00000018384	Adam12	TE	-0.00123996	0.911244	No	-1.32	0.000643884	Yes	ADAM metallopeptidase domain 12 [Source:RGD Symbol;Acc:1583652]
ENSRNOG00000001575	Grik1	TE	-0.0446318	0.534011	No	-1.31	0.000705935	Yes	glutamate ionotropic receptor kainate type subunit 1 [Source:RGD Symbol;Acc:2732]
ENSRNOG00000038047	Mt1	TE	0.109235	0.465972	No	-1.31	0.0144776	Yes	metallothionein 1 [Source:RGD Symbol;Acc:3117]
ENSRNOG00000008546	Mrpl35	TE	0.0510938	0.766648	No	-1.31	0.000349652	Yes	mitochondrial ribosomal protein L35 [Source:RGD Symbol;Acc:1307065]
ENSRNOG00000018061	Tmem80	TE	-0.0214015	0.726928	No	-1.31	0.014659	Yes	transmembrane protein 80 [Source:RGD Symbol;Acc:1308399]
ENSRNOG00000061612	Zfp184	TE	0.068387	0.502023	No	-1.3	0.000111749	Yes	zinc finger protein 184 [Source:RGD Symbol;Acc:1304798]
ENSRNOG00000006893	Ppm1k	TE	0.0701072	0.98064	No	-1.3	0.00174268	Yes	protein phosphatase, Mg2+/Mn2+ dependent, 1K [Source:RGD Symbol;Acc:1308501]
ENSRNOG00000018782	Gmnn	TE	0.223536	0.244865	No	-1.3	0.000137679	Yes	geminin, DNA replication inhibitor [Source:RGD Symbol;Acc:1308137]
ENSRNOG00000007285	Tp53rk	TE	0.160313	0.463677	No	-1.29	0.0163098	Yes	TP53 regulating kinase [Source:RGD Symbol;Acc:1304911]
ENSRNOG00000046635	Cdca5	TE	0.377305	0.300103	No	-1.29	0.0214624	Yes	cell division cycle associated 5 [Source:RGD Symbol;Acc:1560863]
ENSRNOG00000021475	Ldah	TE	0.0793358	0.447737	No	-1.29	0.0356384	Yes	lipid droplet associated hydrolase [Source:RGD Symbol;Acc:1311648]
ENSRNOG00000032700	Zbtb34	TE	-0.023811	0.854987	No	-1.28	0.00566533	Yes	zinc finger and BTB domain containing 34 [Source:RGD Symbol;Acc:1596130]
ENSRNOG00000003144	Gprc5c	TE	-0.186566	0.0887082	No	-1.28	0.0256814	Yes	G protein-coupled receptor, class C, group 5, member C [Source:RGD Symbol;Acc:1311408]
ENSRNOG00000032778	Bub1	TE	0.215641	0.298638	No	-1.28	0.0289046	Yes	BUB1 mitotic checkpoint serine/threonine kinase [Source:RGD Symbol;Acc:1311707]
ENSRNOG00000001418	Znhit1	TE	-0.0542254	0.477102	No	-1.27	2.0576e-05	Yes	zinc finger, HIT-type containing 1 [Source:RGD Symbol;Acc:2322870]
ENSRNOG00000021096	Tmem143	TE	0.128061	0.407467	No	-1.27	0.000102642	Yes	transmembrane protein 143 [Source:RGD Symbol;Acc:1305013]
ENSRNOG00000016723	Phpt1	TE	-0.0565775	0.600844	No	-1.27	0.0304238	Yes	phosphohistidine phosphatase 1 [Source:RGD Symbol;Acc:1311355]
ENSRNOG00000001827	Masp1	TE	0.317482	0.213325	No	-1.27	0.030827	Yes	mannan-binding lectin serine peptidase 1 [Source:RGD Symbol;Acc:620213]
ENSRNOG00000008035	Cinp	TE	0.0260711	0.83766	No	-1.27	0.0356427	Yes	cyclin-dependent kinase 2-interacting protein [Source:RGD Symbol;Acc:1563395]
ENSRNOG00000038218	Ndufc1	TE	0.439254	0.121282	No	-1.26	0.0458312	Yes	NADH:ubiquinone oxidoreductase subunit C1 [Source:RGD Symbol;Acc:1586362]
ENSRNOG00000000957	Rpl21	TE	-0.013144	0.655874	No	-1.26	2.4418e-10	Yes	ribosomal protein L21 [Source:RGD Symbol;Acc:68390]
ENSRNOG00000010390	Hmbs	TE	-0.0133005	0.8108	No	-1.26	0.00356717	Yes	hydroxymethylbilane synthase [Source:RGD Symbol;Acc:2801]
ENSRNOG00000006759	Ankrd24	TE	-0.114993	0.466549	No	-1.26	0.0175123	Yes	ankyrin repeat domain 24 [Source:RGD Symbol;Acc:1311385]
ENSRNOG00000058130	Pym1	TE	-0.056725	0.592704	No	-1.26	0.0033509	Yes	PYM homolog 1, exon junction complex associated factor [Source:RGD Symbol;Acc:1306096]
ENSRNOG00000013583	Tbc1d8	TE	0.17466	0.293946	No	-1.25	0.00887669	Yes	TBC1 domain family, member 8 [Source:RGD Symbol;Acc:1595491]
ENSRNOG00000010233	Cald1	TE	0.200312	2.26081e-07	No	-1.25	5.16006e-13	Yes	caldesmon 1 [Source:RGD Symbol;Acc:2256]
ENSRNOG00000033863	Ajm1	TE	0.158011	0.30304	No	-1.25	0.00220805	Yes	apical junction component 1 homolog [Source:RGD Symbol;Acc:1560470]
ENSRNOG00000038066	Fam155b	TE	0.077316	0.374215	No	-1.25	0.0163965	Yes	family with sequence similarity 155, member B [Source:RGD Symbol;Acc:1584125]
ENSRNOG00000010496	Med17	TE	0.0314439	0.867368	No	-1.25	2.84152e-05	Yes	mediator complex subunit 17 [Source:RGD Symbol;Acc:1311120]
ENSRNOG00000048199	Rps19l2	TE	-0.0314792	0.376561	No	-1.25	9.99881e-13	Yes	ribosomal protein S19-like2 [Source:RGD Symbol;Acc:68440]
ENSRNOG00000047746	AABR07000398.1	TE	-0.405256	0.692132	No	-1.24	0.0409027	Yes	-
ENSRNOG00000006731	Spc25	TE	0.307401	0.355882	No	-1.24	0.0143152	Yes	SPC25 component of NDC80 kinetochore complex [Source:RGD Symbol;Acc:1307811]
ENSRNOG00000015520	Ticrr	TE	0.196801	0.547279	No	-1.24	0.0271526	Yes	TOPBP1-interacting checkpoint and replication regulator [Source:RGD Symbol;Acc:1308541]
ENSRNOG00000013933	Med27	TE	0.241008	0.0393454	No	-1.24	0.000102225	Yes	mediator complex subunit 27 [Source:RGD Symbol;Acc:1564993]
ENSRNOG00000057943	AABR07058884.2	TE	0.537121	0.286132	No	-1.24	0.0050893	Yes	-
ENSRNOG00000000805	Gja1	TE	0.15967	0.347501	No	-1.23	0.000714021	Yes	gap junction protein, alpha 1 [Source:RGD Symbol;Acc:2690]
ENSRNOG00000012749	C1qb	TE	-0.536175	0.00058121	No	-1.23	0.00741753	Yes	complement C1q B chain [Source:RGD Symbol;Acc:2229]
ENSRNOG00000019186	Tmem53	TE	0.228744	0.374674	No	-1.23	0.0222868	Yes	transmembrane protein 53 [Source:RGD Symbol;Acc:1307066]
ENSRNOG00000013014	Cyba	TE	-0.129989	0.424008	No	-1.23	0.00901436	Yes	cytochrome b-245 alpha chain [Source:RGD Symbol;Acc:620573]
ENSRNOG00000018775	Cystm1	TE	0.071164	0.799982	No	-1.23	0.0101801	Yes	cysteine-rich transmembrane module containing 1 [Source:MGI Symbol;Acc:MGI:1913310]
ENSRNOG00000016795	Rabl6	TE	-0.0597674	0.339303	No	-1.23	4.21536e-05	Yes	RAB, member RAS oncogene family-like 6 [Source:RGD Symbol;Acc:1307615]
ENSRNOG00000009220	Tmem17	TE	0.14458	0.215705	No	-1.22	0.000213181	Yes	transmembrane protein 17 [Source:RGD Symbol;Acc:1310566]
ENSRNOG00000002791	Bcl2	TE	-0.0150496	0.94048	No	-1.22	0.0318911	Yes	BCL2, apoptosis regulator [Source:RGD Symbol;Acc:2199]
ENSRNOG00000015529	Cdca3	TE	0.471451	0.0460663	No	-1.22	0.0191872	Yes	cell division cycle associated 3 [Source:RGD Symbol;Acc:1359093]
ENSRNOG00000024363	Sertad1	TE	-0.135156	0.0950222	No	-1.22	0.00128315	Yes	SERTA domain containing 1 [Source:RGD Symbol;Acc:1549778]
ENSRNOG00000032919	Zfp105	TE	0.132326	0.357466	No	-1.22	7.7335e-06	Yes	zinc finger protein 105 [Source:RGD Symbol;Acc:1309905]
ENSRNOG00000015921	Esco2	TE	0.442242	0.131579	No	-1.22	0.0447945	Yes	establishment of sister chromatid cohesion N-acetyltransferase 2 [Source:RGD Symbol;Acc:1593313]
ENSRNOG00000003769	Tmem163	TE	0.0722914	0.56484	No	-1.22	0.00617299	Yes	transmembrane protein 163 [Source:RGD Symbol;Acc:1306212]
ENSRNOG00000052141	Rps10l1	TE	-0.0312913	0.596352	No	-1.22	2.51349e-07	Yes	ribosomal protein S10-like 1 [Source:RGD Symbol;Acc:2323006]
ENSRNOG00000007636	Cadps2	TE	0.0804498	0.793471	No	-1.21	0.0080408	Yes	calcium dependent secretion activator 2 [Source:RGD Symbol;Acc:1559440]
ENSRNOG00000026502	Dscc1	TE	0.168839	0.665025	No	-1.21	0.0398136	Yes	DNA replication and sister chromatid cohesion 1 [Source:RGD Symbol;Acc:1561749]
ENSRNOG00000018881	Rnasek	TE	-0.019729	0.513004	No	-1.21	1.73211e-07	Yes	ribonuclease K [Source:RGD Symbol;Acc:1305687]
ENSRNOG00000001728	Fam43a	TE	-0.0501522	0.594913	No	-1.21	2.49694e-05	Yes	family with sequence similarity 43, member A [Source:RGD Symbol;Acc:1304790]
ENSRNOG00000019321	Cck	TE	-0.182186	0.0178337	No	-1.21	0.00188326	Yes	cholecystokinin [Source:RGD Symbol;Acc:2288]
ENSRNOG00000015980	Dclre1c	TE	-0.0783284	0.687348	No	-1.21	0.00645737	Yes	DNA cross-link repair 1C [Source:RGD Symbol;Acc:708574]
ENSRNOG00000013934	St5	TE	0.356773	0.0155488	No	-1.21	0.00036036	Yes	suppression of tumorigenicity 5 [Source:RGD Symbol;Acc:1308995]
ENSRNOG00000017155	Nck2	TE	0.0752186	0.391639	No	-1.21	0.00270112	Yes	NCK adaptor protein 2 [Source:RGD Symbol;Acc:1305965]
ENSRNOG00000018066	Bccip	TE	0.181053	0.202829	No	-1.2	0.0022075	Yes	BRCA2 and CDKN1A interacting protein [Source:RGD Symbol;Acc:1307362]
ENSRNOG00000054506	Nccrp1	TE	-0.26523	0.146962	No	-1.2	0.0119614	Yes	non-specific cytotoxic cell receptor protein 1 homolog (zebrafish) [Source:RGD Symbol;Acc:1305932]
ENSRNOG00000010838	Araf	TE	-0.021765	0.61734	No	-1.2	2.68786e-10	Yes	A-Raf proto-oncogene, serine/threonine kinase [Source:RGD Symbol;Acc:2148]
ENSRNOG00000047115	Cox16	TE	0.165898	0.370786	No	-1.2	0.0367058	Yes	cytochrome c oxidase assembly factor COX16 [Source:RGD Symbol;Acc:2311610]
ENSRNOG00000024705	Rarres2	TE	0.390311	4.61512e-06	No	-1.2	0.000862	Yes	retinoic acid receptor responder 2 [Source:RGD Symbol;Acc:1309874]
ENSRNOG00000002569	Mrps14	TE	0.106447	0.366545	No	-1.19	0.00465495	Yes	mitochondrial ribosomal protein S14 [Source:RGD Symbol;Acc:1309432]
ENSRNOG00000030371	Mt-co2	TE	0.165587	1.554e-07	No	-1.19	0	Yes	mitochondrially encoded cytochrome c oxidase II [Source:RGD Symbol;Acc:621872]
ENSRNOG00000018653	Pfdn1	TE	0.0599738	0.53363	No	-1.19	0.00144578	Yes	prefoldin subunit 1 [Source:RGD Symbol;Acc:1305603]
ENSRNOG00000009397	Kbtbd4	TE	0.0627748	0.778514	No	-1.19	0.042966	Yes	kelch repeat and BTB domain containing 4 [Source:RGD Symbol;Acc:1310234]
ENSRNOG00000050563	Sub1	TE	-0.0203021	0.601623	No	-1.19	2.06564e-10	Yes	SUB1 homolog, transcriptional regulator [Source:RGD Symbol;Acc:621582]
ENSRNOG00000008752	Nrf1	TE	0.0907655	0.869732	No	-1.18	0.00375747	Yes	nuclear respiratory factor 1 [Source:RGD Symbol;Acc:1304603]
ENSRNOG00000001449	Pom121	TE	0.0681268	0.411897	No	-1.18	8.41099e-07	Yes	POM121 transmembrane nucleoporin [Source:RGD Symbol;Acc:620680]
ENSRNOG00000009928	Bckdhb	TE	0.00909779	0.99781	No	-1.17	0.0361121	Yes	branched chain keto acid dehydrogenase E1 subunit beta [Source:RGD Symbol;Acc:2197]
ENSRNOG00000017127	Rpl28	TE	0.0243658	0.787178	No	-1.17	2.37655e-06	Yes	ribosomal protein L28 [Source:RGD Symbol;Acc:621193]
ENSRNOG00000002632	Naca	TE	0.0214622	0.820783	No	-1.17	2.76991e-10	Yes	nascent polypeptide associated complex subunit alpha [Source:RGD Symbol;Acc:1308642]
ENSRNOG00000001211	Gatd3a	TE	-0.153255	0.00456502	No	-1.17	8.52327e-05	Yes	glutamine amidotransferase like class 1 domain containing 3A [Source:RGD Symbol;Acc:1303003]
ENSRNOG00000013773	Secisbp2	TE	0.0958527	0.555814	No	-1.17	0.00286084	Yes	SECIS binding protein 2 [Source:RGD Symbol;Acc:620991]
ENSRNOG00000014550	Plcxd3	TE	0.0442159	0.84048	No	-1.17	0.0317116	Yes	phosphatidylinositol-specific phospholipase C, X domain containing 3 [Source:RGD Symbol;Acc:1308448]
ENSRNOG00000005353	Rybp	TE	-0.19608	0.00719431	No	-1.17	0.0120745	Yes	RING1 and YY1 binding protein [Source:RGD Symbol;Acc:1307077]
ENSRNOG00000010941	Tifa	TE	0.110807	0.426125	No	-1.16	0.00909362	Yes	TRAF-interacting protein with forkhead-associated domain [Source:RGD Symbol;Acc:1359151]
ENSRNOG00000050190	Eng	TE	-0.183625	0.293201	No	-1.16	0.00103067	Yes	endoglin [Source:RGD Symbol;Acc:1593188]
ENSRNOG00000003242	Gulp1	TE	0.068291	0.732662	No	-1.16	0.0147463	Yes	GULP PTB domain containing engulfment adaptor 1 [Source:RGD Symbol;Acc:1306380]
ENSRNOG00000003504	Rnaseh2a	TE	-0.0857668	0.368725	No	-1.16	0.0067346	Yes	ribonuclease H2, subunit A [Source:RGD Symbol;Acc:1307248]
ENSRNOG00000006619	Dnajc9	TE	0.168614	0.140433	No	-1.15	0.00253088	Yes	DnaJ heat shock protein family (Hsp40) member C9 [Source:RGD Symbol;Acc:1305009]
ENSRNOG00000010260	Dixdc1	TE	0.100586	0.388872	No	-1.15	0.000448819	Yes	DIX domain containing 1 [Source:RGD Symbol;Acc:1309902]
ENSRNOG00000017601	Srd5a1	TE	-0.0235997	0.718323	No	-1.15	0.0257724	Yes	steroid 5 alpha-reductase 1 [Source:RGD Symbol;Acc:3757]
ENSRNOG00000015517	Zfp444	TE	-0.0026423	0.716281	No	-1.15	0.00167836	Yes	zinc finger protein 444 [Source:RGD Symbol;Acc:1304847]
ENSRNOG00000043094	Oxct1	TE	-0.404516	4.5831e-12	No	-1.15	1.88962e-05	Yes	3-oxoacid CoA transferase 1 [Source:RGD Symbol;Acc:1584008]
ENSRNOG00000014058	Tomm22	TE	0.0439367	0.6807	No	-1.14	0.0150593	Yes	translocase of outer mitochondrial membrane 22 [Source:RGD Symbol;Acc:1303260]
ENSRNOG00000060853	Iah1	TE	0.14686	0.322487	No	-1.14	0.0069196	Yes	isoamyl acetate hydrolyzing esterase 1 [Source:RGD Symbol;Acc:727866]
ENSRNOG00000000040	RGD1304622	TE	0.174856	0.478172	No	-1.14	0.0315309	Yes	similar to 6820428L09 protein [Source:RGD Symbol;Acc:1304622]
ENSRNOG00000042427	Gskip	TE	0.0369823	0.784994	No	-1.14	0.00598011	Yes	GSK3B interacting protein [Source:RGD Symbol;Acc:1308470]
ENSRNOG00000010783	Mak16	TE	0.093547	0.494569	No	-1.14	0.000879121	Yes	MAK16 homolog [Source:RGD Symbol;Acc:1311297]
ENSRNOG00000019802	Zfp428	TE	0.0463387	0.82105	No	-1.14	0.00295041	Yes	zinc finger protein 428 [Source:RGD Symbol;Acc:1564862]
ENSRNOG00000008237	Unc13b	TE	-0.131812	0.0405551	No	-1.14	4.77527e-07	Yes	unc-13 homolog B [Source:RGD Symbol;Acc:619723]
ENSRNOG00000016530	Nsa2	TE	0.0351035	0.740753	No	-1.14	0.00977678	Yes	NSA2 ribosome biogenesis factor [Source:RGD Symbol;Acc:621335]
ENSRNOG00000014354	Cep95	TE	0.258125	0.0787284	No	-1.14	0.000256644	Yes	centrosomal protein 95 [Source:RGD Symbol;Acc:1309655]
ENSRNOG00000023538	Aldh5a1	TE	-0.0299751	0.731569	No	-1.13	0.0446375	Yes	aldehyde dehydrogenase 5 family, member A1 [Source:RGD Symbol;Acc:621422]
ENSRNOG00000014066	Jade1	TE	-0.101585	0.374426	No	-1.13	0.00742417	Yes	jade family PHD finger 1 [Source:RGD Symbol;Acc:1306920]
ENSRNOG00000037673	AABR07071891.2	TE	0.05111	0.512461	No	-1.13	1.333e-07	Yes	-
ENSRNOG00000046085	Gon7	TE	0.0732782	0.309358	No	-1.12	0.0025437	Yes	GON7 subunit of KEOPS complex [Source:RGD Symbol;Acc:2302582]
ENSRNOG00000015546	MGC116121	TE	0.109717	0.557765	No	-1.12	0.0444644	Yes	similar to RIKEN cDNA 2700062C07 [Source:RGD Symbol;Acc:1564673]
ENSRNOG00000010942	Gk5	TE	0.141259	0.625517	No	-1.12	0.0337863	Yes	glycerol kinase 5 [Source:RGD Symbol;Acc:1311223]
ENSRNOG00000047466	Bdnf	TE	-0.194953	0.0452739	No	-1.11	0.018755	Yes	brain-derived neurotrophic factor [Source:RGD Symbol;Acc:2202]
ENSRNOG00000001611	Rpl24	TE	0.0207679	0.911613	No	-1.11	3.61755e-05	Yes	ribosomal protein L24 [Source:RGD Symbol;Acc:621191]
ENSRNOG00000005929	Them6	TE	-0.183708	0.000417703	No	-1.11	1.6896e-05	Yes	thioesterase superfamily member 6 [Source:RGD Symbol;Acc:1359378]
ENSRNOG00000012524	Zfp91	TE	0.160904	0.0105095	No	-1.11	3.68291e-08	Yes	zinc finger protein 91 [Source:RGD Symbol;Acc:628736]
ENSRNOG00000056297	Fmnl3	TE	0.0956582	0.668501	No	-1.11	0.000632766	Yes	formin-like 3 [Source:RGD Symbol;Acc:1583854]
ENSRNOG00000011451	Lrp3	TE	0.00446844	0.918773	No	-1.1	0.0029837	Yes	LDL receptor related protein 3 [Source:RGD Symbol;Acc:619729]
ENSRNOG00000000111	Coprs	TE	0.11597	0.324548	No	-1.1	0.0193663	Yes	coordinator of PRMT5 and differentiation stimulator [Source:RGD Symbol;Acc:1565675]
ENSRNOG00000014984	Dmwd	TE	0.0648032	0.465113	No	-1.1	0.000215477	Yes	DM1 locus, WD repeat containing [Source:RGD Symbol;Acc:1594179]
ENSRNOG00000050231	Gng12	TE	-0.238762	0.0904119	No	-1.1	0.0407333	Yes	G protein subunit gamma 12 [Source:RGD Symbol;Acc:621516]
ENSRNOG00000005886	Zscan20	TE	0.352551	0.0709684	No	-1.1	0.0353705	Yes	zinc finger and SCAN domain containing 20 [Source:RGD Symbol;Acc:1562996]
ENSRNOG00000006628	Dusp16	TE	0.133125	0.373461	No	-1.1	0.00939467	Yes	dual specificity phosphatase 16 [Source:RGD Symbol;Acc:1310721]
ENSRNOG00000023411	Vsig10l	TE	-0.02551	0.724981	No	-1.1	0.0124966	Yes	V-set and immunoglobulin domain containing 10 like [Source:RGD Symbol;Acc:1564982]
ENSRNOG00000018326	Pgls	TE	0.0106534	0.977934	No	-1.1	0.00872896	Yes	6-phosphogluconolactonase [Source:RGD Symbol;Acc:1307001]
ENSRNOG00000028585	Tceal8	TE	-0.00266082	0.831693	No	-1.1	4.68446e-05	Yes	transcription elongation factor A like 8 [Source:RGD Symbol;Acc:1359631]
ENSRNOG00000024207	Fgfrl1	TE	0.130332	0.636966	No	-1.09	0.0452232	Yes	fibroblast growth factor receptor-like 1 [Source:RGD Symbol;Acc:735156]
ENSRNOG00000042261	Hdgf	TE	-0.0474887	0.310676	No	-1.09	6.89203e-05	Yes	heparin binding growth factor [Source:MGI Symbol;Acc:MGI:1194494]
ENSRNOG00000053541	LOC103690317	TE	0.0615229	0.649745	No	-1.09	0.0101099	Yes	KAT8 regulatory NSL complex subunit 2 [Source:RGD Symbol;Acc:9332946]
ENSRNOG00000060568	Ptpn21	TE	0.0502629	0.743929	No	-1.09	0.000276817	Yes	protein tyrosine phosphatase, non-receptor type 21 [Source:RGD Symbol;Acc:620216]
ENSRNOG00000005184	Nop10	TE	0.139913	0.0495206	No	-1.08	0.0206374	Yes	NOP10 ribonucleoprotein [Source:RGD Symbol;Acc:1582780]
ENSRNOG00000019727	Dph3	TE	-0.0330065	0.598599	No	-1.08	0.0453489	Yes	diphthamide biosynthesis 3 [Source:RGD Symbol;Acc:1590566]
ENSRNOG00000031033	Mt-nd2	TE	0.207905	2.98832e-12	No	-1.08	0	Yes	mitochondrially encoded NADH dehydrogenase 2 [Source:RGD Symbol;Acc:620556]
ENSRNOG00000016288	Tcea2	TE	0.020515	0.928402	No	-1.08	1.45845e-06	Yes	transcription elongation factor A2 [Source:RGD Symbol;Acc:61825]
ENSRNOG00000019937	Kcnk1	TE	0.120779	0.695516	No	-1.08	0.0299499	Yes	potassium two pore domain channel subfamily K member 1 [Source:RGD Symbol;Acc:621447]
ENSRNOG00000010100	Tyw5	TE	-0.0581709	0.740469	No	-1.08	0.00652096	Yes	tRNA-yW synthesizing protein 5 [Source:RGD Symbol;Acc:1311269]
ENSRNOG00000019752	Slc29a1	TE	-0.0289922	0.845907	No	-1.08	0.0163996	Yes	solute carrier family 29 member 1 [Source:RGD Symbol;Acc:61899]
ENSRNOG00000005506	Arhgef5	TE	0.297836	0.178013	No	-1.08	0.0388596	Yes	Rho guanine nucleotide exchange factor 5 [Source:RGD Symbol;Acc:620718]
ENSRNOG00000017647	Zc3h8	TE	0.156498	0.383967	No	-1.08	0.0257468	Yes	zinc finger CCCH type containing 8 [Source:RGD Symbol;Acc:1310458]
ENSRNOG00000020975	Mrpl49	TE	-0.0932491	0.216867	No	-1.08	0.0431303	Yes	mitochondrial ribosomal protein L49 [Source:RGD Symbol;Acc:1309920]
ENSRNOG00000016867	Zfp346	TE	0.135321	0.256026	No	-1.07	0.0125715	Yes	zinc finger protein 346 [Source:RGD Symbol;Acc:1308068]
ENSRNOG00000029038	Gemin8	TE	0.284136	0.088385	No	-1.07	0.00220805	Yes	gem (nuclear organelle) associated protein 8 [Source:RGD Symbol;Acc:1359160]
ENSRNOG00000057416	Zfp763	TE	0.152863	0.578696	No	-1.07	0.0241305	Yes	zinc finger protein 763 [Source:RGD Symbol;Acc:1306264]
ENSRNOG00000010309	Nfyb	TE	0.0751914	0.986005	No	-1.07	0.0019874	Yes	nuclear transcription factor Y subunit beta [Source:RGD Symbol;Acc:3172]
ENSRNOG00000042449	LOC100362023	TE	-0.0342237	0.292734	No	-1.07	0.0152677	Yes	CDC42 small effector 2-like [Source:RGD Symbol;Acc:2318957]
ENSRNOG00000013380	Rhov	TE	-0.17364	0.0532063	No	-1.07	0.0455566	Yes	ras homolog family member V [Source:RGD Symbol;Acc:628824]
ENSRNOG00000034184	Zfp583	TE	0.228215	0.130122	No	-1.07	0.000722754	Yes	zinc finger protein 583 [Source:RGD Symbol;Acc:1562044]
ENSRNOG00000015439	Man2a1	TE	-0.0128383	0.784369	No	-1.07	0.00894216	Yes	mannosidase, alpha, class 2A, member 1 [Source:RGD Symbol;Acc:3038]
ENSRNOG00000008857	Adamts10	TE	0.0266024	0.944539	No	-1.07	0.0466568	Yes	ADAM metallopeptidase with thrombospondin type 1 motif, 10 [Source:RGD Symbol;Acc:1598320]
ENSRNOG00000004103	Trappc6b	TE	0.0697975	0.300052	No	-1.06	0.0305656	Yes	trafficking protein particle complex 6B [Source:RGD Symbol;Acc:1309325]
ENSRNOG00000027049	Atp5mf	TE	0.0579746	0.429152	No	-1.06	0.00903198	Yes	ATP synthase membrane subunit f [Source:RGD Symbol;Acc:1596067]
ENSRNOG00000007253	Cbll1	TE	0.0512805	0.689803	No	-1.06	0.0106473	Yes	Cbl proto-oncogene like 1 [Source:RGD Symbol;Acc:1310703]
ENSRNOG00000000985	Cpsf4	TE	0.261135	0.0795026	No	-1.06	0.00103495	Yes	cleavage and polyadenylation specific factor 4 [Source:RGD Symbol;Acc:620440]
ENSRNOG00000006783	Neb	TE	-0.0677446	0.727911	No	-1.06	0.0209761	Yes	nebulin [Source:RGD Symbol;Acc:1311134]
ENSRNOG00000003386	Rbfox3	TE	-0.0403971	0.596995	No	-1.05	0.00223618	Yes	RNA binding fox-1 homolog 3 [Source:RGD Symbol;Acc:1560070]
ENSRNOG00000003081	Ribc1	TE	-0.164097	0.328583	No	-1.05	0.048296	Yes	RIB43A domain with coiled-coils 1 [Source:RGD Symbol;Acc:1359621]
ENSRNOG00000003699	Endov	TE	0.226169	0.412046	No	-1.05	0.0472101	Yes	endonuclease V [Source:RGD Symbol;Acc:1562414]
ENSRNOG00000054689	Cox7b	TE	-0.000365035	0.915318	No	-1.05	0.00817636	Yes	cytochrome c oxidase subunit 7B [Source:RGD Symbol;Acc:727789]
ENSRNOG00000021680	Setdb2	TE	0.16665	0.473736	No	-1.05	0.0153719	Yes	SET domain bifurcated histone lysine methyltransferase 2 [Source:RGD Symbol;Acc:2319564]
ENSRNOG00000031364	Kif1c	TE	0.152201	0.00428581	No	-1.05	0	Yes	kinesin family member 1C [Source:RGD Symbol;Acc:70928]
ENSRNOG00000042355	Tarbp2	TE	0.135062	0.235856	No	-1.05	0.0086802	Yes	TARBP2 subunit of RISC loading complex [Source:RGD Symbol;Acc:1307375]
ENSRNOG00000027617	Ttc26	TE	0.175635	0.391868	No	-1.05	0.0358492	Yes	tetratricopeptide repeat domain 26 [Source:RGD Symbol;Acc:1561363]
ENSRNOG00000024309	Cox6b1	TE	-0.0101667	0.806444	No	-1.04	0.00608862	Yes	cytochrome c oxidase subunit 6B1 [Source:RGD Symbol;Acc:1584097]
ENSRNOG00000036827	Ppp1r1a	TE	0.127463	0.425555	No	-1.04	0.00420257	Yes	protein phosphatase 1, regulatory (inhibitor) subunit 1A [Source:RGD Symbol;Acc:62018]
ENSRNOG00000015523	RGD1308147	TE	-0.0332796	0.668495	No	-1.04	0.00125789	Yes	similar to expressed sequence AW209491 [Source:RGD Symbol;Acc:1308147]
ENSRNOG00000061317	AABR07011733.1	TE	-0.0837513	0.822892	No	-1.04	0.00100649	Yes	-
ENSRNOG00000047967	Arhgef19	TE	-0.0189085	0.858219	No	-1.04	0.010178	Yes	Rho guanine nucleotide exchange factor 19 [Source:RGD Symbol;Acc:1304766]
ENSRNOG00000010977	Igfbp6	TE	0.0429115	0.783995	No	-1.04	0.00286693	Yes	insulin-like growth factor binding protein 6 [Source:RGD Symbol;Acc:2877]
ENSRNOG00000025383	Pdha1	TE	0.0384863	0.514079	No	-1.04	8.11372e-12	Yes	pyruvate dehydrogenase E1 alpha 1 subunit [Source:RGD Symbol;Acc:3286]
ENSRNOG00000043451	Spp1	TE	0.0326646	0.640316	No	-1.04	0	Yes	secreted phosphoprotein 1 [Source:RGD Symbol;Acc:3752]
ENSRNOG00000048168	Gtpbp6	TE	-0.00459092	0.955527	No	-1.03	0.0347073	Yes	GTP binding protein 6 (putative) [Source:RGD Symbol;Acc:1305954]
ENSRNOG00000032180	Ccdc15	TE	0.0336428	0.908495	No	-1.03	0.0385266	Yes	coiled-coil domain containing 15 [Source:RGD Symbol;Acc:1305591]
ENSRNOG00000025030	Dffb	TE	0.219846	0.290173	No	-1.03	0.0254577	Yes	DNA fragmentation factor subunit beta [Source:RGD Symbol;Acc:620335]
ENSRNOG00000004016	Msl3	TE	0.113752	0.310782	No	-1.03	0.00904408	Yes	MSL complex subunit 3 [Source:RGD Symbol;Acc:1549763]
ENSRNOG00000037426	LOC100912590	TE	-0.00459092	0.955527	No	-1.03	0.0347073	Yes	putative GTP-binding protein 6-like [Source:RGD Symbol;Acc:6486403]
ENSRNOG00000016617	Wwtr1	TE	0.156813	0.055487	No	-1.03	7.17337e-06	Yes	WW domain containing transcription regulator 1 [Source:RGD Symbol;Acc:1559609]
ENSRNOG00000034078	Mxi1	TE	0.203575	0.0539228	No	-1.03	7.37603e-06	Yes	MAX interactor 1, dimerization protein [Source:RGD Symbol;Acc:3128]
ENSRNOG00000051470	Card9	TE	-0.214908	0.212377	No	-1.03	0.0305656	Yes	caspase recruitment domain family, member 9 [Source:RGD Symbol;Acc:708370]
ENSRNOG00000054374	Smim29	TE	-0.143806	0.299317	No	-1.03	0.0289511	Yes	small integral membrane protein 29 [Source:RGD Symbol;Acc:1564450]
ENSRNOG00000015033	Mxd4	TE	0.194669	0.00534028	No	-1.03	0.0124447	Yes	Max dimerization protein 4 [Source:RGD Symbol;Acc:1305093]
ENSRNOG00000017876	Dnajc21	TE	-0.0648195	0.595957	No	-1.02	0.00786627	Yes	DnaJ heat shock protein family (Hsp40) member C21 [Source:RGD Symbol;Acc:621729]
ENSRNOG00000021824	Dnajb1	TE	0.0382825	0.656112	No	-1.02	7.76375e-07	Yes	DnaJ heat shock protein family (Hsp40) member B1 [Source:RGD Symbol;Acc:1304725]
ENSRNOG00000006663	Usp2	TE	-0.121198	0.14752	No	-1.02	0.0420237	Yes	ubiquitin specific peptidase 2 [Source:RGD Symbol;Acc:621073]
ENSRNOG00000017959	Cfap100	TE	0.508147	0.28895	No	-1.02	0.0370643	Yes	cilia and flagella associated protein 100 [Source:RGD Symbol;Acc:1305768]
ENSRNOG00000007528	Kcnh7	TE	-0.0958317	0.663716	No	-1.02	0.0280369	Yes	potassium voltage-gated channel subfamily H member 7 [Source:RGD Symbol;Acc:621112]
ENSRNOG00000015416	Nabp1	TE	-0.0447503	0.686079	No	-1.02	0.0482431	Yes	nucleic acid binding protein 1 [Source:RGD Symbol;Acc:1306658]
ENSRNOG00000011830	Plekha3	TE	0.00685792	0.931506	No	-1.01	0.0076725	Yes	pleckstrin homology domain containing A3 [Source:RGD Symbol;Acc:1305244]
ENSRNOG00000014857	RGD1560065	TE	0.01217	0.983584	No	-1.01	0.000541487	Yes	similar to RIKEN cDNA 2410004B18 [Source:RGD Symbol;Acc:1560065]
ENSRNOG00000048273	Apod	TE	-0.103782	0.571117	No	-1.01	0.015412	Yes	apolipoprotein D [Source:RGD Symbol;Acc:2137]
ENSRNOG00000018873	Fam168a	TE	0.0331175	0.681001	No	-1.01	0.00103088	Yes	family with sequence similarity 168, member A [Source:RGD Symbol;Acc:1308929]
ENSRNOG00000004700	Nxt1	TE	0.127572	0.537436	No	-1.01	0.0292575	Yes	nuclear transport factor 2-like export factor 1 [Source:RGD Symbol;Acc:1309327]
ENSRNOG00000022804	Foxp4	TE	0.10138	0.41655	No	-1.01	0.0332969	Yes	forkhead box P4 [Source:RGD Symbol;Acc:1311386]
ENSRNOG00000060130	Ypel4	TE	0.130657	0.299877	No	-1.01	0.0296798	Yes	yippee-like 4 [Source:RGD Symbol;Acc:1560142]
ENSRNOG00000023991	Rab20	TE	0.0157124	0.947539	No	-1.01	0.0394642	Yes	RAB20, member RAS oncogene family [Source:RGD Symbol;Acc:1593487]
ENSRNOG00000013167	Hmgb2	TE	0.239441	0.0356827	No	-1.01	0.00189911	Yes	high mobility group box 2 [Source:RGD Symbol;Acc:69291]
ENSRNOG00000015277	Serf2	TE	0.0791849	0.156025	No	-1.01	9.60189e-11	Yes	small EDRK-rich factor 2 [Source:RGD Symbol;Acc:1588368]
ENSRNOG00000025843	Ccdc102a	TE	0.319049	0.171395	No	-1.01	0.0285834	Yes	coiled-coil domain containing 102A [Source:RGD Symbol;Acc:1308684]
ENSRNOG00000016516	Mbp	TE	0.175818	0.00101751	No	-1.01	9.48752e-06	Yes	myelin basic protein [Source:RGD Symbol;Acc:3054]
ENSRNOG00000019103	Cln3	TE	0.0469859	0.808164	No	-1.01	0.00284114	Yes	CLN3 lysosomal/endosomal transmembrane protein, battenin [Source:RGD Symbol;Acc:1359537]
ENSRNOG00000003614	Mgat5	TE	0.369234	0.00209203	No	-1.01	4.94121e-05	Yes	alpha-1,6-mannosylglycoprotein 6-beta-N-acetylglucosaminyltransferase [Source:RGD Symbol;Acc:620100]
ENSRNOG00000058007	Nde1	TE	0.308282	0.0881165	No	-1.01	0.000398208	Yes	nudE neurodevelopment protein 1 [Source:RGD Symbol;Acc:620038]
ENSRNOG00000002128	Ppat	TE	0.0040341	0.888156	No	-1.01	0.00834735	Yes	phosphoribosyl pyrophosphate amidotransferase [Source:RGD Symbol;Acc:620237]
ENSRNOG00000007665	Cse1l	TE	0.192645	0.00182077	No	1.01	0	Yes	chromosome segregation 1 like [Source:RGD Symbol;Acc:1307536]
ENSRNOG00000006956	AABR07049085.1	TE	0.300254	0.109374	No	1.01	0.000821281	Yes	-
ENSRNOG00000003553	Efemp1	TE	0.0567442	0.698999	No	1.01	8.37863e-05	Yes	EGF containing fibulin extracellular matrix protein 1 [Source:RGD Symbol;Acc:1308528]
ENSRNOG00000001713	Il13ra1	TE	0.112661	0.0678823	No	1.01	4.45076e-11	Yes	interleukin 13 receptor subunit alpha 1 [Source:RGD Symbol;Acc:628741]
ENSRNOG00000027469	Pcdhb4	TE	0.581069	0.0371647	No	1.01	0.0345751	Yes	protocadherin beta 4 [Source:RGD Symbol;Acc:1308912]
ENSRNOG00000018018	Kcnip2	TE	-0.244564	0.00112304	No	1.01	2.71714e-05	Yes	potassium voltage-gated channel interacting protein 2 [Source:RGD Symbol;Acc:70887]
ENSRNOG00000047300	Bdkrb2	TE	-0.214318	0.0085759	No	1.02	0.00597661	Yes	bradykinin receptor B2 [Source:RGD Symbol;Acc:2201]
ENSRNOG00000025808	Aars2	TE	-0.271923	0.0540144	No	1.02	0.00321157	Yes	alanyl-tRNA synthetase 2, mitochondrial [Source:RGD Symbol;Acc:1310617]
ENSRNOG00000015474	Nelfa	TE	0.159114	0.19056	No	1.02	0.00241773	Yes	negative elongation factor complex member A [Source:RGD Symbol;Acc:1305556]
ENSRNOG00000027849	Wipf2	TE	-0.116246	0.311782	No	1.03	0.000380157	Yes	WAS/WASL interacting protein family, member 2 [Source:RGD Symbol;Acc:1561080]
ENSRNOG00000020394	Mcmbp	TE	-0.0182102	0.772393	No	1.03	2.6119e-09	Yes	minichromosome maintenance complex binding protein [Source:RGD Symbol;Acc:1306730]
ENSRNOG00000045775	Rnpepl1	TE	-0.0162102	0.861807	No	1.03	0.000443539	Yes	arginyl aminopeptidase like 1 [Source:RGD Symbol;Acc:1595210]
ENSRNOG00000027962	Smg7	TE	0.0951286	0.152457	No	1.03	6.37251e-05	Yes	SMG7 nonsense mediated mRNA decay factor [Source:RGD Symbol;Acc:1310761]
ENSRNOG00000024625	Proser3	TE	-0.0388192	0.659557	No	1.03	0.00558661	Yes	proline and serine rich 3 [Source:RGD Symbol;Acc:1565712]
ENSRNOG00000000857	Msh5	TE	-0.190103	0.614409	No	1.03	0.0294374	Yes	mutS homolog 5 [Source:RGD Symbol;Acc:1303008]
ENSRNOG00000019196	Xpnpep3	TE	-0.206119	0.0341489	No	1.03	0.0020027	Yes	X-prolyl aminopeptidase 3 [Source:RGD Symbol;Acc:1589063]
ENSRNOG00000012709	Bag2	TE	0.138831	0.246762	No	1.04	0.023542	Yes	Bcl2-associated athanogene 2 [Source:RGD Symbol;Acc:1585173]
ENSRNOG00000008663	Nat10	TE	-0.0645815	0.53362	No	1.04	4.00546e-05	Yes	N-acetyltransferase 10 [Source:RGD Symbol;Acc:1306717]
ENSRNOG00000003853	Scoc	TE	-0.00967374	0.631949	No	1.04	0.000361367	Yes	short coiled-coil protein [Source:RGD Symbol;Acc:1311860]
ENSRNOG00000004681	Eny2	TE	0.0560185	0.605094	No	1.04	0.000444396	Yes	ENY2, transcription and export complex 2 subunit [Source:RGD Symbol;Acc:1596439]
ENSRNOG00000022274	Slc2a8	TE	-0.0631816	0.502938	No	1.04	0.00508444	Yes	solute carrier family 2 member 8 [Source:RGD Symbol;Acc:620611]
ENSRNOG00000012292	Alg8	TE	-0.0857646	0.507012	No	1.05	2.93321e-05	Yes	ALG8, alpha-1,3-glucosyltransferase [Source:RGD Symbol;Acc:1305468]
ENSRNOG00000003171	Mpz	TE	0.173078	3.43801e-08	No	1.05	0	Yes	myelin protein zero [Source:RGD Symbol;Acc:3109]
ENSRNOG00000018603	Carns1	TE	-0.268895	0.053876	No	1.05	0.0200082	Yes	carnosine synthase 1 [Source:RGD Symbol;Acc:1308234]
ENSRNOG00000048431	Nynrin	TE	0.208753	0.156587	No	1.05	0.000209605	Yes	NYN domain and retroviral integrase containing [Source:RGD Symbol;Acc:6486974]
ENSRNOG00000054121	AABR07061178.1	TE	-0.111419	0.336394	No	1.05	0.000918147	Yes	-
ENSRNOG00000038572	Ncapg	TE	0.130489	0.543654	No	1.05	0.00104388	Yes	non-SMC condensin I complex, subunit G [Source:RGD Symbol;Acc:1562646]
ENSRNOG00000019734	Mrpl14	TE	-0.0116727	0.855636	No	1.05	0.034346	Yes	mitochondrial ribosomal protein L14 [Source:RGD Symbol;Acc:1306240]
ENSRNOG00000018784	Jph3	TE	-0.130707	0.0809041	No	1.05	0.0293629	Yes	junctophilin 3 [Source:RGD Symbol;Acc:1308416]
ENSRNOG00000028403	Ptcd2	TE	-0.125959	0.331104	No	1.05	0.000955152	Yes	pentatricopeptide repeat domain 2 [Source:RGD Symbol;Acc:1310308]
ENSRNOG00000020706	Kcnn3	TE	0.127254	0.631585	No	1.05	0.0309839	Yes	potassium calcium-activated channel subfamily N member 3 [Source:RGD Symbol;Acc:2964]
ENSRNOG00000018760	Mpp7	TE	-0.167911	0.333937	No	1.06	0.0203588	Yes	membrane palmitoylated protein 7 [Source:RGD Symbol;Acc:1305675]
ENSRNOG00000042962	Pdss2	TE	-0.031628	0.765945	No	1.06	0.0201452	Yes	decaprenyl diphosphate synthase subunit 2 [Source:RGD Symbol;Acc:1359372]
ENSRNOG00000050500	Tob2	TE	0.0732983	0.605888	No	1.06	0.0102268	Yes	transducer of ERBB2, 2 [Source:RGD Symbol;Acc:1359722]
ENSRNOG00000000894	Fry	TE	-0.122882	0.00151974	No	1.06	0	Yes	FRY microtubule binding protein [Source:RGD Symbol;Acc:1307034]
ENSRNOG00000022938	Ap4e1	TE	-0.037412	0.650813	No	1.06	3.69098e-05	Yes	adaptor related protein complex 4 subunit epsilon 1 [Source:RGD Symbol;Acc:1562199]
ENSRNOG00000008676	Emp1	TE	0.0743053	0.0788916	No	1.06	2.25735e-06	Yes	epithelial membrane protein 1 [Source:RGD Symbol;Acc:2552]
ENSRNOG00000061128	Pelo	TE	-0.0347678	0.444685	No	1.06	3.82102e-11	Yes	pelota mRNA surveillance and ribosome rescue factor [Source:RGD Symbol;Acc:1359591]
ENSRNOG00000004300	Gtf2a1	TE	-0.0117879	0.728241	No	1.06	0.000255536	Yes	general transcription factor 2A subunit 1 [Source:RGD Symbol;Acc:69246]
ENSRNOG00000005352	Elf4	TE	-0.0973157	0.462125	No	1.07	0.00907435	Yes	E74 like ETS transcription factor 4 [Source:RGD Symbol;Acc:1560743]
ENSRNOG00000015632	Taf1c	TE	0.00382576	0.998175	No	1.07	0.00145251	Yes	TATA-box binding protein associated factor, RNA polymerase 1 subunit C [Source:RGD Symbol;Acc:1305658]
ENSRNOG00000042536	Pde4d	TE	-0.0537106	0.689276	No	1.07	0.00012526	Yes	phosphodiesterase 4D [Source:RGD Symbol;Acc:3281]
ENSRNOG00000025589	Jph4	TE	0.0997691	0.352738	No	1.08	0.00228109	Yes	junctophilin 4 [Source:RGD Symbol;Acc:1303170]
ENSRNOG00000058790	Fam120b	TE	0.0162707	0.710866	No	1.08	1.7564e-14	Yes	family with sequence similarity 120B [Source:RGD Symbol;Acc:1310304]
ENSRNOG00000001793	Heg1	TE	0.0754074	0.498598	No	1.08	0.000126166	Yes	heart development protein with EGF-like domains 1 [Source:RGD Symbol;Acc:1564641]
ENSRNOG00000003635	Disp1	TE	0.10588	0.383633	No	1.08	1.89888e-07	Yes	dispatched RND transporter family member 1 [Source:RGD Symbol;Acc:1307675]
ENSRNOG00000021441	Reln	TE	0.255555	2.78222e-18	No	1.08	0	Yes	reelin [Source:RGD Symbol;Acc:3553]
ENSRNOG00000053729	Tesk1	TE	0.0773871	0.443231	No	1.08	0.0112403	Yes	testis associated actin remodelling kinase 1 [Source:RGD Symbol;Acc:62059]
ENSRNOG00000002496	Stxbp5l	TE	-0.0389132	0.764844	No	1.09	0.000682862	Yes	syntaxin binding protein 5-like [Source:RGD Symbol;Acc:1311561]
ENSRNOG00000011932	Snrpa1	TE	-0.0293709	0.788602	No	1.09	0.0293629	Yes	small nuclear ribonucleoprotein polypeptide A' [Source:RGD Symbol;Acc:2320494]
ENSRNOG00000009421	Ivd	TE	-0.0383973	0.580292	No	1.1	0.0017781	Yes	isovaleryl-CoA dehydrogenase [Source:RGD Symbol;Acc:2936]
ENSRNOG00000039457	Pcdhgb5	TE	0.0950266	0.680333	No	1.1	0.000346195	Yes	protocadherin gamma subfamily B, 5 [Source:RGD Symbol;Acc:1591752]
ENSRNOG00000002863	Cacna1e	TE	-0.109927	0.426572	No	1.1	0.0115197	Yes	calcium voltage-gated channel subunit alpha1 E [Source:RGD Symbol;Acc:2246]
ENSRNOG00000019723	Rbm12	TE	-0.334234	0.00175172	No	1.1	0.000338084	Yes	RNA binding motif protein 12 [Source:RGD Symbol;Acc:1594333]
ENSRNOG00000001396	Mospd3	TE	0.169604	0.239003	No	1.1	0.025507	Yes	motile sperm domain containing 3 [Source:RGD Symbol;Acc:1304973]
ENSRNOG00000038459	Ulk3	TE	-0.349533	0.135173	No	1.1	0.0181632	Yes	unc-51 like kinase 3 [Source:RGD Symbol;Acc:1587417]
ENSRNOG00000032590	Ttc28	TE	-0.115618	0.218471	No	1.11	6.19895e-05	Yes	tetratricopeptide repeat domain 28 [Source:RGD Symbol;Acc:1594541]
ENSRNOG00000008067	Rcor1	TE	0.16297	0.461108	No	1.11	0.0150384	Yes	REST corepressor 1 [Source:RGD Symbol;Acc:7505493]
ENSRNOG00000050910	LOC688583	TE	-0.0110957	0.969616	No	1.11	0.00714506	Yes	similar to High mobility group protein 4 (HMG-4) (High mobility group protein 2a) (HMG-2a) [Source:RGD Symbol;Acc:1587596]
ENSRNOG00000021815	Lig3	TE	0.0337648	0.759398	No	1.12	4.80485e-05	Yes	DNA ligase 3 [Source:RGD Symbol;Acc:1309875]
ENSRNOG00000031864	AABR07021871.1	TE	-0.0318448	0.355707	No	1.12	0.00620905	Yes	-
ENSRNOG00000033076	Thnsl1	TE	0.0370526	0.804073	No	1.13	0.000214351	Yes	threonine synthase-like 1 [Source:RGD Symbol;Acc:1564213]
ENSRNOG00000013285	Imp4	TE	0.0828702	0.39744	No	1.13	8.88475e-05	Yes	IMP U3 small nucleolar ribonucleoprotein 4 [Source:RGD Symbol;Acc:1308463]
ENSRNOG00000015941	Fkbp10	TE	0.13365	0.203014	No	1.13	5.64243e-08	Yes	FKBP prolyl isomerase 10 [Source:RGD Symbol;Acc:1549751]
ENSRNOG00000057813	AABR07063281.1	TE	-0.0988404	0.238854	No	1.13	1.46614e-08	Yes	-
ENSRNOG00000019754	Gdap2	TE	0.0326429	0.722974	No	1.13	5.21065e-14	Yes	ganglioside-induced differentiation-associated-protein 2 [Source:RGD Symbol;Acc:1306050]
ENSRNOG00000007864	Vrk2	TE	0.0220544	0.975908	No	1.14	0.0222013	Yes	VRK serine/threonine kinase 2 [Source:RGD Symbol;Acc:1311585]
ENSRNOG00000009037	Sulf1	TE	-0.0204641	0.880012	No	1.15	0.0230064	Yes	sulfatase 1 [Source:RGD Symbol;Acc:708554]
ENSRNOG00000020066	Pcdhb11	TE	-0.19943	0.287445	No	1.15	0.00263977	Yes	protocadherin beta 11 [Source:RGD Symbol;Acc:1309608]
ENSRNOG00000039745	Pm20d1	TE	0.0123837	0.988597	No	1.15	0.0417436	Yes	peptidase M20 domain containing 1 [Source:RGD Symbol;Acc:1564063]
ENSRNOG00000043503	Ehd1	TE	0.0328705	0.69604	No	1.16	0.000306427	Yes	EH-domain containing 1 [Source:RGD Symbol;Acc:1309017]
ENSRNOG00000005576	Rpia	TE	0.0727971	0.684238	No	1.16	0.00326485	Yes	ribose 5-phosphate isomerase A [Source:RGD Symbol;Acc:1311377]
ENSRNOG00000016309	Rgp1	TE	0.120048	0.35196	No	1.16	6.10466e-05	Yes	RGP1 homolog, RAB6A GEF complex partner 1 [Source:RGD Symbol;Acc:1311757]
ENSRNOG00000024955	Scyl2	TE	0.120777	0.0531373	No	1.17	1.79116e-13	Yes	SCY1 like pseudokinase 2 [Source:RGD Symbol;Acc:1305665]
ENSRNOG00000029490	Znf768	TE	0.0970805	0.520196	No	1.17	0.013466	Yes	zinc finger protein 768 [Source:RGD Symbol;Acc:7609558]
ENSRNOG00000009718	Pex12	TE	-0.192792	0.224267	No	1.18	0.00776482	Yes	peroxisomal biogenesis factor 12 [Source:RGD Symbol;Acc:620757]
ENSRNOG00000059492	LOC100365363	TE	0.129072	0.436393	No	1.18	0.0218821	Yes	vomeronasal 1 receptor, F4-like [Source:RGD Symbol;Acc:2319215]
ENSRNOG00000003792	Med14	TE	0.10335	0.154022	No	1.18	0.00203914	Yes	mediator complex subunit 14 [Source:RGD Symbol;Acc:1560170]
ENSRNOG00000053615	Mrpl50	TE	-0.00747641	0.901516	No	1.18	0.0447414	Yes	mitochondrial ribosomal protein L50 [Source:RGD Symbol;Acc:1308008]
ENSRNOG00000012692	Riok2	TE	0.0290201	0.933686	No	1.19	0.0120085	Yes	RIO kinase 2 [Source:RGD Symbol;Acc:1311588]
ENSRNOG00000017156	Ankle1	TE	-0.660794	0.252944	No	1.19	0.036957	Yes	ankyrin repeat and LEM domain containing 1 [Source:RGD Symbol;Acc:1308184]
ENSRNOG00000003861	Gorab	TE	0.139424	0.35477	No	1.19	0.000897364	Yes	golgin, RAB6-interacting [Source:RGD Symbol;Acc:1564990]
ENSRNOG00000004967	Snrpb2	TE	0.101875	0.441419	No	1.19	0.00257354	Yes	small nuclear ribonucleoprotein polypeptide B2 [Source:RGD Symbol;Acc:1310194]
ENSRNOG00000014758	Lgi1	TE	-0.0174404	0.864719	No	1.2	0.00558472	Yes	leucine-rich, glioma inactivated 1 [Source:RGD Symbol;Acc:628742]
ENSRNOG00000049751	LOC100912163	TE	0.0704968	0.769925	No	1.2	0.00494063	Yes	AT-rich interactive domain-containing protein 4B-like [Source:RGD Symbol;Acc:6488837]
ENSRNOG00000008566	Mrpl15	TE	-0.124096	0.119387	No	1.2	0.0297398	Yes	mitochondrial ribosomal protein L15 [Source:RGD Symbol;Acc:1304796]
ENSRNOG00000034037	Zfp266	TE	0.129966	0.496187	No	1.2	8.3599e-05	Yes	zinc finger protein 266 [Source:RGD Symbol;Acc:1308643]
ENSRNOG00000002175	Clock	TE	-0.0736898	0.418632	No	1.2	0.000618116	Yes	clock circadian regulator [Source:RGD Symbol;Acc:620271]
ENSRNOG00000042274	Fbxo31	TE	-0.0265553	0.601682	No	1.2	0.000979357	Yes	F-box protein 31 [Source:RGD Symbol;Acc:1561069]
ENSRNOG00000022857	Wdr92	TE	-0.00369685	0.909601	No	1.21	0.00775307	Yes	WD repeat domain 92 [Source:RGD Symbol;Acc:1563863]
ENSRNOG00000058457	Chtopl1	TE	0.00504439	0.994509	No	1.21	0.000560626	Yes	chromatin target of PRMT1-like 1 [Source:RGD Symbol;Acc:1584868]
ENSRNOG00000020084	Pcdhb5	TE	-0.0190248	0.844376	No	1.21	0.00610723	Yes	protocadherin beta 5 [Source:RGD Symbol;Acc:1304665]
ENSRNOG00000010473	Cand2	TE	0.198823	0.180051	No	1.21	4.37252e-05	Yes	cullin-associated and neddylation-dissociated 2 (putative) [Source:RGD Symbol;Acc:620480]
ENSRNOG00000007461	Klhl41	TE	0.0478285	0.862294	No	1.21	0.0264147	Yes	kelch-like family member 41 [Source:RGD Symbol;Acc:620852]
ENSRNOG00000001217	Lrrc3	TE	0.0957488	0.552222	No	1.22	0.000254183	Yes	leucine rich repeat containing 3 [Source:RGD Symbol;Acc:628861]
ENSRNOG00000056135	Tsc22d3	TE	0.00381918	0.904913	No	1.22	0.000633944	Yes	TSC22 domain family, member 3 [Source:RGD Symbol;Acc:621654]
ENSRNOG00000020010	Kctd13	TE	-0.0119741	0.757663	No	1.23	0.00310644	Yes	potassium channel tetramerization domain containing 13 [Source:RGD Symbol;Acc:735189]
ENSRNOG00000007990	Adipor2	TE	0.0164488	0.973399	No	1.23	1.18317e-05	Yes	adiponectin receptor 2 [Source:RGD Symbol;Acc:1307891]
ENSRNOG00000006711	Zfp212	TE	-0.106584	0.505419	No	1.23	0.0071092	Yes	Zinc finger protein 212 [Source:RGD Symbol;Acc:1307836]
ENSRNOG00000005366	AABR07053472.1	TE	-0.0202071	0.852184	No	1.23	0.0160807	Yes	-
ENSRNOG00000012881	Fgl2	TE	-0.0142339	0.885061	No	1.23	3.16306e-06	Yes	fibrinogen-like 2 [Source:RGD Symbol;Acc:620170]
ENSRNOG00000024136	Fam151b	TE	0.120495	0.527254	No	1.24	0.00385357	Yes	family with sequence similarity 151, member B [Source:RGD Symbol;Acc:1561110]
ENSRNOG00000021866	Bola3	TE	-0.10619	0.495561	No	1.24	0.0198329	Yes	bolA family member 3 [Source:RGD Symbol;Acc:1305975]
ENSRNOG00000058645	Tnc	TE	0.0873294	0.0090637	No	1.24	0	Yes	tenascin C [Source:RGD Symbol;Acc:621057]
ENSRNOG00000049614	AABR07028488.1	TE	-0.0449875	0.792848	No	1.25	2.11543e-07	Yes	-
ENSRNOG00000043098	Mt2A	TE	-0.00845056	0.913047	No	1.25	0.000931795	Yes	metallothionein 2A [Source:RGD Symbol;Acc:1592345]
ENSRNOG00000003052	Cox18	TE	-0.102192	0.472614	No	1.25	0.0188975	Yes	cytochrome c oxidase assembly factor COX18 [Source:RGD Symbol;Acc:1559547]
ENSRNOG00000012556	Isl1	TE	0.139203	0.304002	No	1.26	0.00314683	Yes	ISL LIM homeobox 1 [Source:RGD Symbol;Acc:61957]
ENSRNOG00000061415	Taf1b	TE	-0.0315701	0.807756	No	1.26	0.0163996	Yes	TATA-box binding protein associated factor, RNA polymerase I subunit B [Source:RGD Symbol;Acc:1596058]
ENSRNOG00000010291	Slc46a1	TE	0.0214314	0.951826	No	1.26	0.0150363	Yes	solute carrier family 46 member 1 [Source:RGD Symbol;Acc:1309472]
ENSRNOG00000049179	LOC100911519	TE	-0.393342	0.165961	No	1.27	0.0324992	Yes	p53-induced protein with a death domain-like [Source:RGD Symbol;Acc:6492303]
ENSRNOG00000047635	Tmem178b	TE	0.068186	0.422278	No	1.27	0.00204168	Yes	transmembrane protein 178B [Source:RGD Symbol;Acc:1585938]
ENSRNOG00000032446	Recql4	TE	-0.0377549	0.846695	No	1.27	0.0351881	Yes	RecQ like helicase 4 [Source:RGD Symbol;Acc:1307732]
ENSRNOG00000019120	Hmgcs2	TE	0.186388	0.0879801	No	1.27	0.000374496	Yes	3-hydroxy-3-methylglutaryl-CoA synthase 2 [Source:RGD Symbol;Acc:2804]
ENSRNOG00000055344	Trnau1ap	TE	0.0597951	0.728099	No	1.28	0.0156277	Yes	tRNA selenocysteine 1 associated protein 1 [Source:RGD Symbol;Acc:619995]
ENSRNOG00000056243	ST7	TE	-0.0289591	0.548268	No	1.28	1.66576e-05	Yes	suppression of tumorigenicity 7 [Source:RGD Symbol;Acc:1303148]
ENSRNOG00000011623	Rab3c	TE	-0.0391677	0.578221	No	1.28	4.59301e-08	Yes	RAB3C, member RAS oncogene family [Source:RGD Symbol;Acc:620923]
ENSRNOG00000034180	LOC100360841	TE	0.00244078	0.927779	No	1.28	0	Yes	ribosomal protein L37-like [Source:RGD Symbol;Acc:2321317]
ENSRNOG00000025028	Prkdc	TE	-0.065095	0.334356	No	1.28	1.33038e-13	Yes	protein kinase, DNA-activated, catalytic subunit [Source:RGD Symbol;Acc:1308982]
ENSRNOG00000016706	Fanca	TE	-0.193942	0.392385	No	1.28	0.031743	Yes	FA complementation group A [Source:RGD Symbol;Acc:1311380]
ENSRNOG00000017250	Gmpr	TE	-0.0587794	0.503751	No	1.28	0.000488115	Yes	guanosine monophosphate reductase [Source:RGD Symbol;Acc:70980]
ENSRNOG00000022101	Crabp2	TE	0.0426534	0.756279	No	1.28	0.00281974	Yes	cellular retinoic acid binding protein 2 [Source:RGD Symbol;Acc:62070]
ENSRNOG00000002724	Prpsap2	TE	0.0132724	0.965691	No	1.28	1.24058e-06	Yes	phosphoribosyl pyrophosphate synthetase-associated protein 2 [Source:RGD Symbol;Acc:620207]
ENSRNOG00000003307	Gcdh	TE	0.018659	0.945309	No	1.28	0.000989538	Yes	glutaryl-CoA dehydrogenase [Source:RGD Symbol;Acc:1308829]
ENSRNOG00000012111	Poli	TE	0.0391893	0.886216	No	1.29	0.0417436	Yes	DNA polymerase iota [Source:RGD Symbol;Acc:1305212]
ENSRNOG00000017102	Cmtr2	TE	-0.108756	0.461504	No	1.29	0.00167836	Yes	cap methyltransferase 2 [Source:RGD Symbol;Acc:1309394]
ENSRNOG00000005347	Fjx1	TE	-0.0891259	0.513013	No	1.29	0.00961894	Yes	four-jointed box kinase 1 [Source:RGD Symbol;Acc:1306113]
ENSRNOG00000060594	LOC100911672	TE	-0.0580691	0.615442	No	1.29	0.00576965	Yes	atrophin-1-like [Source:RGD Symbol;Acc:6491795]
ENSRNOG00000021984	Rgs7	TE	0.0701486	0.446241	No	1.29	0.000178693	Yes	regulator of G-protein signaling 7 [Source:RGD Symbol;Acc:3570]
ENSRNOG00000001689	Arl6	TE	-0.0175898	0.759498	No	1.29	9.27341e-06	Yes	ADP-ribosylation factor like GTPase 6 [Source:RGD Symbol;Acc:1305535]
ENSRNOG00000013770	Folh1	TE	0.180572	0.660798	No	1.29	0.0247872	Yes	folate hydrolase 1 [Source:RGD Symbol;Acc:70963]
ENSRNOG00000045943	Rnf170	TE	-0.136395	0.329348	No	1.29	0.00552648	Yes	ring finger protein 170 [Source:RGD Symbol;Acc:1590842]
ENSRNOG00000008641	Gnpnat1	TE	0.151657	0.333308	No	1.3	0.035387	Yes	glucosamine-phosphate N-acetyltransferase 1 [Source:RGD Symbol;Acc:1563144]
ENSRNOG00000021119	Pdcd2l	TE	-0.0999818	0.412335	No	1.3	0.00224849	Yes	programmed cell death 2-like [Source:RGD Symbol;Acc:1589941]
ENSRNOG00000050016	Gtf3a	TE	-0.0462859	0.624202	No	1.3	0.0327692	Yes	general transcription factor III A [Source:RGD Symbol;Acc:619746]
ENSRNOG00000002075	Cnot6l	TE	-0.126099	0.485184	No	1.3	0.0229014	Yes	CCR4-NOT transcription complex, subunit 6-like [Source:RGD Symbol;Acc:1309128]
ENSRNOG00000058470	Col12a1	TE	-0.0238252	0.421362	No	1.31	0	Yes	collagen type XII alpha 1 chain [Source:RGD Symbol;Acc:2374]
ENSRNOG00000004001	Osgepl1	TE	-0.155446	0.240805	No	1.31	0.0144099	Yes	O-sialoglycoprotein endopeptidase-like 1 [Source:RGD Symbol;Acc:1305575]
ENSRNOG00000037428	Zfp605	TE	0.0071955	0.97364	No	1.31	0.0143572	Yes	zinc finger protein 605 [Source:RGD Symbol;Acc:2318406]
ENSRNOG00000010789	Dusp7	TE	-0.0423569	0.488016	No	1.31	1.11022e-05	Yes	dual specificity phosphatase 7 [Source:RGD Symbol;Acc:735026]
ENSRNOG00000053969	AABR07008681.1	TE	0.313788	0.507923	No	1.32	0.0248673	Yes	-
ENSRNOG00000007346	Grasp	TE	-0.223583	0.474887	No	1.32	0.000552255	Yes	general receptor for phosphoinositides 1 associated scaffold protein [Source:RGD Symbol;Acc:70554]
ENSRNOG00000060293	Ndufa3	TE	-0.473108	0.141796	No	1.32	0.0126893	Yes	NADH:ubiquinone oxidoreductase subunit A3 [Source:RGD Symbol;Acc:1588687]
ENSRNOG00000000237	RGD1310429	TE	-0.204702	0.184788	No	1.33	0.00613264	Yes	similar to Protein Njmu-R1 [Source:RGD Symbol;Acc:1310429]
ENSRNOG00000014475	Slc31a1	TE	0.138309	0.200727	No	1.33	0.00152825	Yes	solute carrier family 31 member 1 [Source:RGD Symbol;Acc:620059]
ENSRNOG00000007370	Rnf144a	TE	0.10671	0.307053	No	1.33	0.00226894	Yes	ring finger protein 144A [Source:RGD Symbol;Acc:1561737]
ENSRNOG00000056753	Hectd2	TE	-0.0386146	0.732318	No	1.33	0.00444265	Yes	HECT domain E3 ubiquitin protein ligase 2 [Source:RGD Symbol;Acc:1305536]
ENSRNOG00000025424	Yrdc	TE	-0.0773607	0.308764	No	1.33	0.00045113	Yes	yrdC N(6)-threonylcarbamoyltransferase domain containing [Source:RGD Symbol;Acc:708492]
ENSRNOG00000014025	Rasgrf1	TE	-0.292527	0.0743598	No	1.34	0.00340714	Yes	RAS protein-specific guanine nucleotide-releasing factor 1 [Source:RGD Symbol;Acc:620395]
ENSRNOG00000013220	Arhgap45	TE	-0.132586	0.650613	No	1.34	0.0432311	Yes	Rho GTPase activating protein 45 [Source:RGD Symbol;Acc:1308662]
ENSRNOG00000018282	Gda	TE	0.249745	0.0265754	No	1.34	9.69534e-08	Yes	guanine deaminase [Source:RGD Symbol;Acc:621617]
ENSRNOG00000000560	Lrrc20	TE	-0.325018	0.00202008	No	1.34	0.0262544	Yes	leucine rich repeat containing 20 [Source:RGD Symbol;Acc:1566140]
ENSRNOG00000010697	Hadh	TE	0.0378819	0.760315	No	1.35	0.00226306	Yes	hydroxyacyl-CoA dehydrogenase [Source:RGD Symbol;Acc:69321]
ENSRNOG00000021003	Sac3d1	TE	-0.124042	0.229671	No	1.35	5.54128e-05	Yes	SAC3 domain containing 1 [Source:MGI Symbol;Acc:MGI:1913656]
ENSRNOG00000018193	Poc5	TE	-0.578109	3.45787e-06	No	1.36	0.00939864	Yes	POC5 centriolar protein [Source:RGD Symbol;Acc:1310597]
ENSRNOG00000014745	AABR07026654.1	TE	0.0660599	0.447637	No	1.36	6.12026e-10	Yes	pyruvate dehydrogenase (lipoamide) alpha 1-like 1 [Source:NCBI gene;Acc:685778]
ENSRNOG00000008890	Slc18a2	TE	-0.060003	0.612123	No	1.36	0.000717242	Yes	solute carrier family 18 member A2 [Source:RGD Symbol;Acc:3694]
ENSRNOG00000057978	AABR07028997.1	TE	-0.178761	0.3865	No	1.36	0.00160858	Yes	-
ENSRNOG00000001313	Gnaz	TE	0.00799437	0.965875	No	1.37	0.000715406	Yes	G protein subunit alpha z [Source:RGD Symbol;Acc:2717]
ENSRNOG00000014893	Wdr63	TE	-0.0710195	0.760597	No	1.37	0.00382229	Yes	WD repeat domain 63 [Source:RGD Symbol;Acc:1563105]
ENSRNOG00000020054	LOC108348201	TE	-0.263034	0.396577	No	1.37	0.0344221	Yes	protocadherin beta-7-like [Source:RGD Symbol;Acc:11368541]
ENSRNOG00000002216	Srd5a3	TE	0.0823345	0.337247	No	1.37	0.000219706	Yes	steroid 5 alpha-reductase 3 [Source:RGD Symbol;Acc:1308828]
ENSRNOG00000014148	Ap5m1	TE	0.0707476	0.629784	No	1.38	0.00104366	Yes	adaptor related protein complex 5 subunit mu 1 [Source:RGD Symbol;Acc:1308087]
ENSRNOG00000022570	Pus7l	TE	-0.318224	0.110387	No	1.38	0.0375493	Yes	pseudouridine synthase 7 like [Source:RGD Symbol;Acc:1304692]
ENSRNOG00000017181	Malt1	TE	-0.085008	0.627809	No	1.38	0.00731207	Yes	MALT1 paracaspase [Source:RGD Symbol;Acc:1309195]
ENSRNOG00000017843	Polr3k	TE	0.121544	0.283725	No	1.38	0.0442489	Yes	RNA polymerase III subunit K [Source:RGD Symbol;Acc:1587294]
ENSRNOG00000006076	Steap2	TE	0.023133	0.916142	No	1.39	0.0148098	Yes	STEAP2 metalloreductase [Source:RGD Symbol;Acc:1307050]
ENSRNOG00000031598	AABR07053650.1	TE	0.0748001	0.818034	No	1.4	0.0397041	Yes	ATPase phospholipid transporting 8B4 (putative) [Source:NCBI gene;Acc:311396]
ENSRNOG00000016855	B3galnt2	TE	0.106566	0.802051	No	1.42	0.00414396	Yes	beta-1,3-N-acetylgalactosaminyltransferase 2 [Source:RGD Symbol;Acc:1306946]
ENSRNOG00000008512	Btf3l4	TE	0.0639363	0.716875	No	1.42	0.000417834	Yes	basic transcription factor 3-like 4 [Source:RGD Symbol;Acc:1311774]
ENSRNOG00000011675	Zfp40	TE	-0.113241	0.466331	No	1.43	0.01133	Yes	zinc finger protein 40 [Source:MGI Symbol;Acc:MGI:99185]
ENSRNOG00000056248	Marf1	TE	0.00559944	0.905412	No	1.43	2.80505e-07	Yes	meiosis regulator and mRNA stability factor 1 [Source:RGD Symbol;Acc:619770]
ENSRNOG00000059857	Rnd1	TE	0.0112781	0.999926	No	1.43	0.00336093	Yes	Rho family GTPase 1 [Source:RGD Symbol;Acc:1306338]
ENSRNOG00000017493	Pias2	TE	-0.190538	0.0490243	No	1.45	9.31713e-06	Yes	protein inhibitor of activated STAT, 2 [Source:RGD Symbol;Acc:71056]
ENSRNOG00000023458	Dcaf12l1	TE	0.0774268	0.579679	No	1.46	0.000111749	Yes	DDB1 and CUL4 associated factor 12-like 1 [Source:RGD Symbol;Acc:1563873]
ENSRNOG00000029738	Diras1	TE	-0.0735536	0.241343	No	1.46	4.14205e-05	Yes	DIRAS family GTPase 1 [Source:RGD Symbol;Acc:1310445]
ENSRNOG00000048978	Nphp3	TE	-0.381429	0.147591	No	1.47	0.00184986	Yes	nephrocystin 3 [Source:RGD Symbol;Acc:1563856]
ENSRNOG00000053400	Cfi	TE	0.0439159	0.824242	No	1.49	0.00032371	Yes	complement factor I [Source:RGD Symbol;Acc:620429]
ENSRNOG00000015455	Spr	TE	-0.0672473	0.237744	No	1.51	0.00176244	Yes	sepiapterin reductase [Source:RGD Symbol;Acc:3753]
ENSRNOG00000013974	Fahd2a	TE	-0.0480231	0.588722	No	1.51	6.82868e-05	Yes	fumarylacetoacetate hydrolase domain containing 2A [Source:RGD Symbol;Acc:1563674]
ENSRNOG00000018007	Gtf2h5	TE	-0.137746	0.205988	No	1.52	0.0477773	Yes	general transcription factor IIH subunit 5 [Source:RGD Symbol;Acc:1560991]
ENSRNOG00000003567	Ppox	TE	0.208875	0.236618	No	1.52	0.00172282	Yes	protoporphyrinogen oxidase [Source:RGD Symbol;Acc:1310543]
ENSRNOG00000058430	Bcdin3d	TE	-0.0863769	0.654879	No	1.53	0.00457651	Yes	BCDIN3 domain containing RNA methyltransferase [Source:RGD Symbol;Acc:1306433]
ENSRNOG00000010041	Ube2g1	TE	0.221466	0.0218757	No	1.53	0.000765182	Yes	ubiquitin-conjugating enzyme E2G 1 [Source:RGD Symbol;Acc:620392]
ENSRNOG00000058157	Ldlrad3	TE	-0.0287884	0.823354	No	1.54	0.000468931	Yes	low density lipoprotein receptor class A domain containing 3 [Source:RGD Symbol;Acc:1307846]
ENSRNOG00000047145	LOC102551340	TE	0.152176	0.447829	No	1.54	0.000118618	Yes	zinc finger protein 728-like [Source:RGD Symbol;Acc:7697243]
ENSRNOG00000009409	Fbxo2	TE	0.0113242	0.970156	No	1.55	6.03923e-06	Yes	F-box protein 2 [Source:RGD Symbol;Acc:621751]
ENSRNOG00000009225	Copz2	TE	-0.457473	0.07906	No	1.55	0.00730287	Yes	coatomer protein complex, subunit zeta 2 [Source:RGD Symbol;Acc:1306948]
ENSRNOG00000019484	Slc6a9	TE	-0.0247867	0.489103	No	1.56	7.49471e-06	Yes	solute carrier family 6 member 9 [Source:RGD Symbol;Acc:621243]
ENSRNOG00000018867	Klhdc7a	TE	-0.149576	0.472534	No	1.56	0.00392716	Yes	kelch domain containing 7A [Source:RGD Symbol;Acc:1309439]
ENSRNOG00000014805	Wrap73	TE	0.025243	0.912059	No	1.57	0.0345751	Yes	WD repeat containing, antisense to Trp73 [Source:MGI Symbol;Acc:MGI:1891749]
ENSRNOG00000004076	Pms1	TE	0.25574	0.174848	No	1.57	0.00251611	Yes	PMS1 homolog 1, mismatch repair system component [Source:RGD Symbol;Acc:1359511]
ENSRNOG00000025981	Ska2	TE	0.0267307	0.956558	No	1.57	0.0035431	Yes	spindle and kinetochore associated complex subunit 2 [Source:RGD Symbol;Acc:1307084]
ENSRNOG00000053406	Gramd1c	TE	0.332941	0.495705	No	1.57	0.00286533	Yes	GRAM domain containing 1C [Source:RGD Symbol;Acc:1305433]
ENSRNOG00000008907	Fggy	TE	-0.110275	0.543442	No	1.58	0.0154416	Yes	FGGY carbohydrate kinase domain containing [Source:RGD Symbol;Acc:1359429]
ENSRNOG00000028155	Dnaaf2	TE	-0.153138	0.232792	No	1.58	0.00442564	Yes	dynein, axonemal, assembly factor 2 [Source:RGD Symbol;Acc:1310311]
ENSRNOG00000048563	LOC100912538	TE	0.136935	0.321726	No	1.58	9.25743e-05	Yes	centrin-3-like [Source:RGD Symbol;Acc:6486167]
ENSRNOG00000053086	Selenop	TE	-0.0209292	0.92266	No	1.59	0.000846785	Yes	selenoprotein P [Source:RGD Symbol;Acc:3660]
ENSRNOG00000049056	AABR07051450.1	TE	0.209683	0.348839	No	1.6	0.000459995	Yes	-
ENSRNOG00000039057	Klf8	TE	0.0613214	0.731814	No	1.6	0.027524	Yes	Kruppel-like factor 8 [Source:RGD Symbol;Acc:1565831]
ENSRNOG00000032192	Cfap97	TE	-0.0904416	0.463842	No	1.61	0.000619147	Yes	cilia and flagella associated protein 97 [Source:RGD Symbol;Acc:1307325]
ENSRNOG00000013340	Twsg1	TE	0.164679	0.119051	No	1.61	0.0170582	Yes	twisted gastrulation BMP signaling modulator 1 [Source:RGD Symbol;Acc:1311215]
ENSRNOG00000056216	Casp7	TE	0.23316	0.163393	No	1.62	0.0495232	Yes	caspase 7 [Source:RGD Symbol;Acc:620944]
ENSRNOG00000016289	Bmpr1b	TE	-0.270735	0.347672	No	1.63	0.00794345	Yes	bone morphogenetic protein receptor type 1B [Source:RGD Symbol;Acc:1595863]
ENSRNOG00000047229	Trim68	TE	-0.19254	0.130544	No	1.64	0.000718387	Yes	tripartite motif containing 68 [Source:RGD Symbol;Acc:1593867]
ENSRNOG00000045583	AABR07002068.1	TE	-0.247928	0.707635	No	1.64	0.0147862	Yes	-
ENSRNOG00000007924	Mios	TE	-0.017027	0.815465	No	1.64	7.05976e-05	Yes	meiosis regulator for oocyte development [Source:RGD Symbol;Acc:1308432]
ENSRNOG00000011871	AABR07066180.1	TE	0.0795907	0.506467	No	1.64	0.0387066	Yes	-
ENSRNOG00000048686	AABR07066379.1	TE	-0.00335771	0.896665	No	1.65	0.000435992	Yes	-
ENSRNOG00000045639	RGD1560883	TE	-0.0101958	0.954073	No	1.67	0.000958016	Yes	similar to KIAA0825 protein [Source:RGD Symbol;Acc:1560883]
ENSRNOG00000014705	Rbm20	TE	-0.180836	0.35335	No	1.68	0.0416011	Yes	RNA binding motif protein 20 [Source:RGD Symbol;Acc:1307427]
ENSRNOG00000023296	AABR07002945.1	TE	-0.119988	0.709596	No	1.68	0.0017869	Yes	-
ENSRNOG00000045837	AABR07042611.1	TE	-0.214682	0.525804	No	1.68	0.0263552	Yes	-
ENSRNOG00000016447	RGD1310553	TE	-0.0192982	0.680036	No	1.69	0.000235885	Yes	similar to expressed sequence AI597479 [Source:RGD Symbol;Acc:1310553]
ENSRNOG00000004660	Fzd6	TE	-0.105289	0.625996	No	1.69	0.0357507	Yes	frizzled class receptor 6 [Source:RGD Symbol;Acc:628816]
ENSRNOG00000049426	Mmab	TE	-0.0541921	0.70897	No	1.69	0.00195888	Yes	metabolism of cobalamin associated B [Source:RGD Symbol;Acc:1596242]
ENSRNOG00000053961	Med9	TE	-0.0123475	0.314233	No	1.7	0.000567489	Yes	mediator complex subunit 9 [Source:RGD Symbol;Acc:1563669]
ENSRNOG00000023129	Mfsd9	TE	-0.118899	0.192828	No	1.7	1.7476e-06	Yes	major facilitator superfamily domain containing 9 [Source:RGD Symbol;Acc:1562212]
ENSRNOG00000046969	AABR07034438.1	TE	0.136107	0.160519	No	1.7	1.18499e-09	Yes	-
ENSRNOG00000014891	Ptar1	TE	-0.162475	0.300698	No	1.71	0.00081806	Yes	protein prenyltransferase alpha subunit repeat containing 1 [Source:RGD Symbol;Acc:708369]
ENSRNOG00000026049	Qrsl1	TE	0.0325679	0.902048	No	1.71	0.000887354	Yes	glutaminyl-tRNA amidotransferase subunit QRSL1 [Source:RGD Symbol;Acc:1359490]
ENSRNOG00000020839	Lrfn3	TE	-0.0184146	0.821941	No	1.71	0.0261017	Yes	leucine rich repeat and fibronectin type III domain containing 3 [Source:RGD Symbol;Acc:1305567]
ENSRNOG00000020606	B3gnt8	TE	-0.0600295	0.782316	No	1.72	0.0248088	Yes	UDP-GlcNAc:betaGal beta-1,3-N-acetylglucosaminyltransferase 8 [Source:RGD Symbol;Acc:1305374]
ENSRNOG00000020431	Matk	TE	0.0075666	0.980722	No	1.72	0.00523211	Yes	megakaryocyte-associated tyrosine kinase [Source:RGD Symbol;Acc:69058]
ENSRNOG00000049975	Zfp46	TE	-0.0430514	0.535607	No	1.73	9.50867e-06	Yes	zinc finger protein 46 [Source:RGD Symbol;Acc:1310584]
ENSRNOG00000061989	Nkrf	TE	0.109444	0.630348	No	1.73	0.000981611	Yes	NFKB repressing factor [Source:RGD Symbol;Acc:6500424]
ENSRNOG00000052564	Gpx3	TE	-0.146476	0.499957	No	1.73	0.0171161	Yes	glutathione peroxidase 3 [Source:RGD Symbol;Acc:69224]
ENSRNOG00000003832	Vash2	TE	0.25321	0.0499843	No	1.74	0.0148532	Yes	vasohibin 2 [Source:RGD Symbol;Acc:1564105]
ENSRNOG00000045816	Gria1	TE	0.480166	0.011303	No	1.74	0.000383889	Yes	glutamate ionotropic receptor AMPA type subunit 1 [Source:RGD Symbol;Acc:621531]
ENSRNOG00000007850	Mok	TE	0.0538669	0.880182	No	1.75	0.0276093	Yes	MOK protein kinase [Source:RGD Symbol;Acc:1309274]
ENSRNOG00000032618	Mst1r	TE	-0.100481	0.655518	No	1.75	1.54467e-06	Yes	macrophage stimulating 1 receptor [Source:RGD Symbol;Acc:1306465]
ENSRNOG00000003988	Dnajc27	TE	-0.088346	0.211946	No	1.76	0.0315796	Yes	DnaJ heat shock protein family (Hsp40) member C27 [Source:RGD Symbol;Acc:1564414]
ENSRNOG00000028064	Fhad1	TE	0	0.976301	No	1.77	0.041609	Yes	forkhead associated phosphopeptide binding domain 1 [Source:RGD Symbol;Acc:1563444]
ENSRNOG00000028254	Tmem141	TE	-0.0216733	0.881177	No	1.77	0.0449202	Yes	transmembrane protein 141 [Source:RGD Symbol;Acc:1561492]
ENSRNOG00000013408	Npas2	TE	-0.36257	0.36084	No	1.78	0.0145156	Yes	neuronal PAS domain protein 2 [Source:RGD Symbol;Acc:1309681]
ENSRNOG00000009970	Gsdme	TE	0.217834	0.314665	No	1.78	0.00216486	Yes	gasdermin E [Source:MGI Symbol;Acc:MGI:1889850]
ENSRNOG00000005141	Hus1	TE	0.0716689	0.545722	No	1.79	3.02941e-05	Yes	HUS1 checkpoint clamp component [Source:RGD Symbol;Acc:1591976]
ENSRNOG00000027924	Fam83g	TE	-0.639118	0.0737531	No	1.79	0.0375332	Yes	family with sequence similarity 83, member G [Source:RGD Symbol;Acc:2322345]
ENSRNOG00000049505	Nup43	TE	-0.0887042	0.41816	No	1.79	0.000449994	Yes	nucleoporin 43 [Source:RGD Symbol;Acc:1596513]
ENSRNOG00000004316	Llph	TE	0.109912	0.721399	No	1.79	0.0185043	Yes	LLP homolog, long-term synaptic facilitation factor [Source:RGD Symbol;Acc:1308261]
ENSRNOG00000019361	Inpp5j	TE	-0.113147	0.595742	No	1.8	0.000130008	Yes	inositol polyphosphate-5-phosphatase J [Source:RGD Symbol;Acc:620541]
ENSRNOG00000002106	Usp46	TE	-0.0514336	0.402581	No	1.81	0.00530129	Yes	ubiquitin specific peptidase 46 [Source:RGD Symbol;Acc:1564808]
ENSRNOG00000024577	Gamt	TE	0.144604	0.466098	No	1.81	0.000405403	Yes	guanidinoacetate N-methyltransferase [Source:RGD Symbol;Acc:2659]
ENSRNOG00000037160	Bloc1s6	TE	0.0924116	0.383096	No	1.81	0.00508444	Yes	biogenesis of lysosomal organelles complex 1 subunit 6 [Source:RGD Symbol;Acc:1310208]
ENSRNOG00000010535	Cdh18	TE	-0.342888	0.189568	No	1.82	0.000807176	Yes	cadherin 18 [Source:RGD Symbol;Acc:1305430]
ENSRNOG00000048016	Mff	TE	-0.233374	0.42739	No	1.82	0.00479566	Yes	mitochondrial fission factor [Source:RGD Symbol;Acc:1310230]
ENSRNOG00000000113	Elac1	TE	0.0114228	0.998525	No	1.82	0.0454825	Yes	elaC ribonuclease Z 1 [Source:RGD Symbol;Acc:1304757]
ENSRNOG00000010839	Krt222	TE	-0.184637	0.358026	No	1.83	0.0228004	Yes	keratin 222 [Source:RGD Symbol;Acc:1560383]
ENSRNOG00000007725	Mis12	TE	-0.0939865	0.502102	No	1.84	0.00971668	Yes	MIS12 kinetochore complex component [Source:RGD Symbol;Acc:1564837]
ENSRNOG00000009180	Xkr7	TE	-0.0898078	0.520125	No	1.85	0.000133263	Yes	XK related 7 [Source:RGD Symbol;Acc:1359224]
ENSRNOG00000018310	Eno4	TE	-0.415037	0.353668	No	1.85	0.022714	Yes	enolase 4 [Source:RGD Symbol;Acc:1308333]
ENSRNOG00000006871	Slc25a14	TE	0.042924	0.825654	No	1.85	1.01365e-06	Yes	solute carrier family 25 member 14 [Source:RGD Symbol;Acc:621433]
ENSRNOG00000016066	Bambi	TE	0.135307	0.595024	No	1.85	0.00923602	Yes	BMP and activin membrane-bound inhibitor [Source:RGD Symbol;Acc:621831]
ENSRNOG00000061639	AABR07044404.1	TE	-0.171556	0.109321	No	1.86	6.7965e-14	Yes	-
ENSRNOG00000027259	AABR07029661.1	TE	0.291496	0.507886	No	1.86	0.0162487	Yes	fatty acid hydroxylase domain containing 2 [Source:NCBI gene;Acc:691221]
ENSRNOG00000024730	Ppm1e	TE	0.0981722	0.449886	No	1.87	9.40335e-06	Yes	protein phosphatase, Mg2+/Mn2+ dependent, 1E [Source:RGD Symbol;Acc:735028]
ENSRNOG00000010134	Acot2	TE	-0.167021	0.270796	No	1.87	0.000165804	Yes	acyl-CoA thioesterase 2 [Source:RGD Symbol;Acc:621055]
ENSRNOG00000000614	Bicc1	TE	-0.121092	0.174911	No	1.87	0.000308694	Yes	BicC family RNA binding protein 1 [Source:RGD Symbol;Acc:1307459]
ENSRNOG00000017401	Tmco4	TE	-0.0988857	0.625737	No	1.87	0.00726557	Yes	transmembrane and coiled-coil domains 4 [Source:RGD Symbol;Acc:1566357]
ENSRNOG00000005707	Bfsp1	TE	-0.273801	0.297528	No	1.87	0.0419554	Yes	beaded filament structural protein 1 [Source:RGD Symbol;Acc:2205]
ENSRNOG00000019776	Sh3gl3	TE	-0.0532626	0.600388	No	1.89	0.000565222	Yes	SH3 domain containing GRB2 like 3, endophilin A3 [Source:RGD Symbol;Acc:620578]
ENSRNOG00000012331	Casp8	TE	-0.577658	0.189567	No	1.89	0.0397618	Yes	caspase 8 [Source:RGD Symbol;Acc:620945]
ENSRNOG00000014361	Edn1	TE	-0.86285	0.052324	No	1.9	0.0216771	Yes	endothelin 1 [Source:RGD Symbol;Acc:2532]
ENSRNOG00000024056	Zfp17	TE	0.236298	0.147721	No	1.91	0.00106067	Yes	zinc finger protein 585B [Source:RGD Symbol;Acc:1624201]
ENSRNOG00000003687	Rgs2	TE	0.185077	0.452166	No	1.92	0.0153734	Yes	regulator of G-protein signaling 2 [Source:RGD Symbol;Acc:621665]
ENSRNOG00000018272	Zfp511	TE	-0.00281502	0.885526	No	1.92	0.000631952	Yes	zinc finger protein 511 [Source:RGD Symbol;Acc:1308585]
ENSRNOG00000056612	Unc13c	TE	-0.247928	0.463533	No	1.92	0.0151848	Yes	unc-13 homolog C [Source:RGD Symbol;Acc:628592]
ENSRNOG00000050275	LOC100912399	TE	0.488191	0.0259634	No	1.93	0.00300439	Yes	mitogen-activated protein kinase kinase kinase 1-like [Source:RGD Symbol;Acc:6487511]
ENSRNOG00000004673	Rbm43	TE	-0.0113301	0.895428	No	1.93	0.00611451	Yes	RNA binding motif protein 43 [Source:RGD Symbol;Acc:1306676]
ENSRNOG00000001222	Ube2g2	TE	-0.0918708	0.0845864	No	1.94	7.49813e-08	Yes	ubiquitin-conjugating enzyme E2G 2 [Source:RGD Symbol;Acc:1304860]
ENSRNOG00000017980	Itgal	TE	-0.310168	0.176367	No	1.94	0.00279978	Yes	integrin subunit alpha L [Source:RGD Symbol;Acc:631424]
ENSRNOG00000010743	Fdxacb1	TE	0.0519946	0.905969	No	1.96	0.0284537	Yes	ferredoxin-fold anticodon binding domain containing 1 [Source:RGD Symbol;Acc:1562252]
ENSRNOG00000027066	Stk32a	TE	-0.449464	0.000412696	No	1.97	0.00695234	Yes	serine/threonine kinase 32A [Source:RGD Symbol;Acc:1308338]
ENSRNOG00000047604	Kbtbd6	TE	-0.29553	0.175064	No	1.97	0.0485789	Yes	kelch repeat and BTB domain containing 6 [Source:RGD Symbol;Acc:1305086]
ENSRNOG00000026371	Krt17	TE	-0.230954	0.707329	No	1.99	0.00379484	Yes	keratin 17 [Source:RGD Symbol;Acc:1303181]
ENSRNOG00000051180	Chchd2	TE	-0.0632884	0.113096	No	2	0.00173235	Yes	coiled-coil-helix-coiled-coil-helix domain containing 2 [Source:RGD Symbol;Acc:1309819]
ENSRNOG00000014362	Nudt14	TE	-0.0546196	0.645629	No	2	0.00173235	Yes	nudix hydrolase 14 [Source:RGD Symbol;Acc:1310583]
ENSRNOG00000060288	LOC100365062	TE	0.0532546	0.75222	No	2	0.000380157	Yes	eukaryotic translation initiation factor 3, subunit 6 48kDa-like [Source:RGD Symbol;Acc:2319808]
ENSRNOG00000059840	Unc5a	TE	-0.336086	0.191571	No	2	0.0226425	Yes	unc-5 netrin receptor A [Source:RGD Symbol;Acc:621755]
ENSRNOG00000004842	Dnajc24	TE	0.373643	0.191997	No	2.01	0.0345176	Yes	DnaJ heat shock protein family (Hsp40) member C24 [Source:RGD Symbol;Acc:1564710]
ENSRNOG00000036701	Actg1	TE	0.0307496	0.847535	No	2.03	0	Yes	actin, gamma 1 [Source:RGD Symbol;Acc:1304556]
ENSRNOG00000038012	Commd6	TE	-0.0358663	0.639265	No	2.04	0.00106535	Yes	COMM domain containing 6 [Source:RGD Symbol;Acc:1560745]
ENSRNOG00000025644	LOC499331	TE	0.0161897	0.968502	No	2.05	0.0111472	Yes	similar to hypothetical protein D030056L22 [Source:RGD Symbol;Acc:1563237]
ENSRNOG00000055015	AABR07015559.1	TE	-0.456176	0.0898427	No	2.06	0.0148098	Yes	-
ENSRNOG00000046258	B3gnt5	TE	0.0524674	0.885403	No	2.07	0.0313966	Yes	UDP-GlcNAc:betaGal beta-1,3-N-acetylglucosaminyltransferase 5 [Source:RGD Symbol;Acc:70955]
ENSRNOG00000019059	Zfp1	TE	0.333424	0.266252	No	2.07	0.0274269	Yes	zinc finger protein 1 [Source:RGD Symbol;Acc:1565049]
ENSRNOG00000006174	Grid2	TE	-0.584963	0.0258044	No	2.09	7.28252e-06	Yes	glutamate ionotropic receptor delta type subunit 2 [Source:RGD Symbol;Acc:68368]
ENSRNOG00000049724	B3gntl1	TE	-0.0973968	0.804056	No	2.1	0.0455218	Yes	UDP-GlcNAc:betaGal beta-1,3-N-acetylglucosaminyltransferase-like 1 [Source:RGD Symbol;Acc:1359497]
ENSRNOG00000003522	Mr1	TE	0.0193653	0.970755	No	2.1	0.0101504	Yes	major histocompatibility complex, class I-related [Source:RGD Symbol;Acc:1593291]
ENSRNOG00000019810	Des	TE	-0.363614	0.260756	No	2.1	0.0491604	Yes	desmin [Source:RGD Symbol;Acc:620686]
ENSRNOG00000002797	Gpr156	TE	-0.144995	0.661011	No	2.12	0.0422741	Yes	G protein-coupled receptor 156 [Source:RGD Symbol;Acc:708438]
ENSRNOG00000007280	Naa60	TE	-0.0399675	0.736958	No	2.12	0.00043058	Yes	N(alpha)-acetyltransferase 60, NatF catalytic subunit [Source:RGD Symbol;Acc:1308915]
ENSRNOG00000042560	Bag4	TE	-0.0280144	0.832952	No	2.12	0.00314683	Yes	BCL2-associated athanogene 4 [Source:MGI Symbol;Acc:MGI:1914634]
ENSRNOG00000025145	Rmdn1	TE	-0.060036	0.797764	No	2.13	0.00563275	Yes	regulator of microtubule dynamics 1 [Source:RGD Symbol;Acc:1563085]
ENSRNOG00000017420	Nudt6	TE	-0.374582	0.120847	No	2.13	3.17337e-06	Yes	nudix hydrolase 6 [Source:RGD Symbol;Acc:621356]
ENSRNOG00000012176	Rab27b	TE	-0.450485	0.0224518	No	2.14	0.00303265	Yes	RAB27B, member RAS oncogene family [Source:RGD Symbol;Acc:620114]
ENSRNOG00000010172	Mkrn3	TE	0.334241	0.244912	No	2.14	0.00331361	Yes	makorin, ring finger protein, 3 [Source:RGD Symbol;Acc:1311197]
ENSRNOG00000004900	Crhr1	TE	0.0532118	0.858817	No	2.16	0.0049612	Yes	corticotropin releasing hormone receptor 1 [Source:RGD Symbol;Acc:61276]
ENSRNOG00000018836	RGD1559896	TE	0.0176829	0.97165	No	2.17	0.00286126	Yes	similar to RIKEN cDNA 2310022B05 [Source:RGD Symbol;Acc:1559896]
ENSRNOG00000021128	Kcnj11	TE	-0.332144	0.160616	No	2.17	0.0464564	Yes	potassium voltage-gated channel subfamily J member 11 [Source:RGD Symbol;Acc:69247]
ENSRNOG00000017690	Ccsap	TE	-0.255091	0.260906	No	2.21	0.00596643	Yes	centriole, cilia and spindle-associated protein [Source:RGD Symbol;Acc:1563235]
ENSRNOG00000007917	Cd46	TE	-0.769772	0.114587	No	2.22	0.00344211	Yes	CD46 molecule [Source:RGD Symbol;Acc:3061]
ENSRNOG00000026110	Scml4	TE	0.19388	0.453262	No	2.23	0.0305104	Yes	Scm polycomb group protein like 4 [Source:RGD Symbol;Acc:1310898]
ENSRNOG00000027502	Nmi	TE	0.0166249	0.994098	No	2.26	0.00605948	Yes	N-myc (and STAT) interactor [Source:RGD Symbol;Acc:1311721]
ENSRNOG00000018464	Lipt1	TE	-0.321928	0.365447	No	2.27	0.034319	Yes	lipoyltransferase 1 [Source:RGD Symbol;Acc:1310276]
ENSRNOG00000059837	Cdkn2a	TE	0.0479903	0.799328	No	2.28	0.000646701	Yes	cyclin-dependent kinase inhibitor 2A [Source:RGD Symbol;Acc:2323]
ENSRNOG00000053079	AC117889.1	TE	0.153181	0.47603	No	2.28	0.000507682	Yes	-
ENSRNOG00000052140	Ogg1	TE	0.150353	0.445338	No	2.29	2.0464e-05	Yes	8-oxoguanine DNA glycosylase [Source:RGD Symbol;Acc:621168]
ENSRNOG00000022166	Ammecr1	TE	-0.0697349	0.790276	No	2.29	0.024769	Yes	Alport syndrome, mental retardation, midface hypoplasia and elliptocytosis chromosomal region gene 1 [Source:RGD Symbol;Acc:1561004]
ENSRNOG00000027240	Kndc1	TE	0.354052	0.261232	No	2.29	0.0253159	Yes	kinase non-catalytic C-lobe domain containing 1 [Source:RGD Symbol;Acc:1565261]
ENSRNOG00000000065	Pde6b	TE	-0.372233	0.214611	No	2.31	0.000190997	Yes	phosphodiesterase 6B [Source:RGD Symbol;Acc:1311039]
ENSRNOG00000058186	Errfi1	TE	0.068822	0.634757	No	2.32	0.00102966	Yes	ERBB receptor feedback inhibitor 1 [Source:RGD Symbol;Acc:1307599]
ENSRNOG00000034071	Chmp4bl1	TE	0.0316653	0.625955	No	2.32	5.57006e-06	Yes	chromatin modifying protein 4B-like 1 [Source:RGD Symbol;Acc:1583604]
ENSRNOG00000010807	Cox6c	TE	0.0224994	0.832212	No	2.32	0.000260707	Yes	cytochrome c oxidase subunit 6C [Source:RGD Symbol;Acc:620616]
ENSRNOG00000010802	Ube3d	TE	-0.240776	0.484941	No	2.37	0.021543	Yes	ubiquitin protein ligase E3D [Source:RGD Symbol;Acc:1306773]
ENSRNOG00000002191	LOC498368	TE	0.231702	0.1974	No	2.37	0.0101502	Yes	similar to RIKEN cDNA 0610040J01 [Source:RGD Symbol;Acc:1561612]
ENSRNOG00000014098	Pold2	TE	-0.047346	0.697392	No	2.38	0.000214966	Yes	DNA polymerase delta 2, accessory subunit [Source:RGD Symbol;Acc:1304954]
ENSRNOG00000048834	Plin3	TE	-0.0440926	0.795869	No	2.41	0.00014274	Yes	perilipin 3 [Source:RGD Symbol;Acc:1595854]
ENSRNOG00000014003	Fbxo16	TE	-0.0131955	0.930193	No	2.42	0.0120058	Yes	F-box protein 16 [Source:RGD Symbol;Acc:1305049]
ENSRNOG00000024952	Atp8b1	TE	-0.514573	0.123776	No	2.44	0.000183142	Yes	ATPase phospholipid transporting 8B1 [Source:RGD Symbol;Acc:1308488]
ENSRNOG00000007454	Aloxe3	TE	-0.607417	0.0871218	No	2.46	0.00133142	Yes	arachidonate lipoxygenase 3 [Source:RGD Symbol;Acc:1306252]
ENSRNOG00000011593	Hey1	TE	-0.359758	0.079945	No	2.47	0.000307748	Yes	hairy/enhancer-of-split related with YRPW motif 1 [Source:MGI Symbol;Acc:MGI:1341800]
ENSRNOG00000059322	N4bp2l1	TE	0.0655883	0.878576	No	2.48	0.0360832	Yes	NEDD4 binding protein 2-like 1 [Source:RGD Symbol;Acc:1595713]
ENSRNOG00000032401	H3f3c	TE	-0.00627313	0.787413	No	2.48	2.20342e-06	Yes	H3 histone family member 3C [Source:RGD Symbol;Acc:2321290]
ENSRNOG00000012122	Clvs2	TE	-0.0733167	0.499447	No	2.51	8.91392e-10	Yes	clavesin 2 [Source:RGD Symbol;Acc:1306801]
ENSRNOG00000018327	Fank1	TE	-0.221578	0.56186	No	2.53	0.0406692	Yes	fibronectin type III and ankyrin repeat domains 1 [Source:RGD Symbol;Acc:1304756]
ENSRNOG00000016892	Nr2f6	TE	0.210875	0.047317	No	2.54	0.00144207	Yes	nuclear receptor subfamily 2, group F, member 6 [Source:RGD Symbol;Acc:621685]
ENSRNOG00000059097	AABR07025140.1	TE	-0.370368	0.572165	No	2.54	0.048452	Yes	-
ENSRNOG00000002165	Abraxas1	TE	-0.083631	0.723201	No	2.54	0.0054125	Yes	abraxas 1, BRCA1 A complex subunit [Source:RGD Symbol;Acc:1305287]
ENSRNOG00000000165	Pfkfb1	TE	-0.300866	0.631746	No	2.56	0.0164682	Yes	6-phosphofructo-2-kinase/fructose-2,6-biphosphatase 1 [Source:RGD Symbol;Acc:3307]
ENSRNOG00000031038	Gtdc1	TE	0.0373902	0.889761	No	2.57	0.00649851	Yes	glycosyltransferase-like domain containing 1 [Source:RGD Symbol;Acc:1563393]
ENSRNOG00000018798	Bcan	TE	0.16004	0.671579	No	2.57	0.0103244	Yes	brevican [Source:RGD Symbol;Acc:2194]
ENSRNOG00000017953	Gfod2	TE	-0.0619339	0.476714	No	2.58	0.000379775	Yes	glucose-fructose oxidoreductase domain containing 2 [Source:RGD Symbol;Acc:1311198]
ENSRNOG00000052886	AABR07066144.1	TE	0.489805	0.797538	No	2.58	0.0394298	Yes	-
ENSRNOG00000029627	LOC100362149	TE	-0.0104145	0.548569	No	2.58	1.48092e-13	Yes	ribosomal protein S20-like [Source:RGD Symbol;Acc:2318734]
ENSRNOG00000004527	Lin7a	TE	0.0679041	0.959652	No	2.59	0.0221006	Yes	lin-7 homolog A, crumbs cell polarity complex component [Source:RGD Symbol;Acc:621256]
ENSRNOG00000021179	Naa40	TE	0.197703	0.264379	No	2.61	0.000163924	Yes	N(alpha)-acetyltransferase 40, NatD catalytic subunit [Source:RGD Symbol;Acc:1565838]
ENSRNOG00000034107	LOC681282	TE	-0.197894	0.268223	No	2.61	0.00416639	Yes	hypothetical protein LOC681282 [Source:RGD Symbol;Acc:1597990]
ENSRNOG00000005437	Rida	TE	-0.19531	0.16607	No	2.62	3.4212e-07	Yes	reactive intermediate imine deaminase A homolog [Source:RGD Symbol;Acc:70940]
ENSRNOG00000010358	Sh3rf1	TE	-0.0244903	0.670443	No	2.63	2.44655e-09	Yes	SH3 domain containing ring finger 1 [Source:RGD Symbol;Acc:735154]
ENSRNOG00000018944	Pank1	TE	-0.00512503	0.914742	No	2.63	0.0228921	Yes	pantothenate kinase 1 [Source:RGD Symbol;Acc:1304677]
ENSRNOG00000010302	Rasl10b	TE	-0.0477387	0.774569	No	2.66	0.010955	Yes	RAS-like, family 10, member B [Source:RGD Symbol;Acc:1310873]
ENSRNOG00000017178	Hydin	TE	-0.210218	0.290353	No	2.69	0.00143377	Yes	Hydin, axonemal central pair apparatus protein [Source:RGD Symbol;Acc:1562254]
ENSRNOG00000047061	Zfp773-ps1	TE	-0.688056	0.343757	No	2.7	0.0144763	Yes	zinc finger protein 773, pseudogene 1 [Source:RGD Symbol;Acc:1563793]
ENSRNOG00000046308	LOC100910308	TE	7.43741	0.312291	No	2.7	0.0226425	Yes	multifunctional protein ADE2-like [Source:RGD Symbol;Acc:6499293]
ENSRNOG00000032429	Tmprss9	TE	-0.667425	0.247561	No	2.71	0.0353705	Yes	transmembrane serine protease 9 [Source:RGD Symbol;Acc:1309581]
ENSRNOG00000061899	Mosmo	TE	0.27765	0.543367	No	2.74	0.0255764	Yes	modulator of smoothened [Source:RGD Symbol;Acc:7606925]
ENSRNOG00000001302	Adora2a	TE	-0.0628946	0.292803	No	2.74	0.000171661	Yes	adenosine A2a receptor [Source:RGD Symbol;Acc:2049]
ENSRNOG00000009968	Ercc8	TE	-0.0396141	0.660982	No	2.75	0.00049715	Yes	ERCC excision repair 8, CSA ubiquitin ligase complex subunit [Source:RGD Symbol;Acc:1311570]
ENSRNOG00000054049	Prelid2	TE	-0.0419592	0.670719	No	2.8	0.000170757	Yes	PRELI domain containing 2 [Source:RGD Symbol;Acc:1584707]
ENSRNOG00000021276	Bmp2	TE	-0.221027	0.433834	No	2.82	0.0132379	Yes	bone morphogenetic protein 2 [Source:RGD Symbol;Acc:2211]
ENSRNOG00000011471	Fgf9	TE	-0.148163	0.422018	No	2.82	0.000993407	Yes	fibroblast growth factor 9 [Source:RGD Symbol;Acc:2610]
ENSRNOG00000059770	AABR07044383.1	TE	0.110828	0.891933	No	2.86	0.00189695	Yes	-
ENSRNOG00000021249	Ap5s1	TE	-0.254669	0.266433	No	2.86	7.79689e-06	Yes	adaptor related protein complex 5 subunit sigma 1 [Source:RGD Symbol;Acc:1561852]
ENSRNOG00000012284	Khdrbs2	TE	0.387425	0.210216	No	2.88	0.00753418	Yes	KH RNA binding domain containing, signal transduction associated 2 [Source:RGD Symbol;Acc:621738]
ENSRNOG00000012448	Chrnb3	TE	-0.272483	0.322356	No	2.88	0.00490506	Yes	cholinergic receptor nicotinic beta 3 subunit [Source:RGD Symbol;Acc:621544]
ENSRNOG00000015541	Gnb3	TE	0.280108	0.783305	No	2.88	0.0293629	Yes	G protein subunit beta 3 [Source:RGD Symbol;Acc:708344]
ENSRNOG00000050075	AABR07013425.1	TE	-0.347923	0.941797	No	2.9	0.00950433	Yes	-
ENSRNOG00000015084	Necab2	TE	0.0650198	0.872284	No	2.9	0.00122813	Yes	N-terminal EF-hand calcium binding protein 2 [Source:RGD Symbol;Acc:621844]
ENSRNOG00000005998	Smoc1	TE	0.16023	0.540339	No	2.91	0.000125942	Yes	SPARC related modular calcium binding 1 [Source:RGD Symbol;Acc:1303126]
ENSRNOG00000018382	Inpp4b	TE	-0.125531	0.861825	No	2.92	0.011001	Yes	inositol polyphosphate-4-phosphatase type II B [Source:RGD Symbol;Acc:620470]
ENSRNOG00000000439	Ager	TE	0.326981	0.592951	No	2.95	0.00500424	Yes	advanced glycosylation end product-specific receptor [Source:RGD Symbol;Acc:69258]
ENSRNOG00000016093	Hyal3	TE	-0.121509	0.422121	No	2.96	8.37559e-05	Yes	hyaluronidase 3 [Source:RGD Symbol;Acc:1303334]
ENSRNOG00000024530	Lyrm1	TE	0.124383	0.484217	No	2.98	0.000182405	Yes	LYR motif containing 1 [Source:RGD Symbol;Acc:1563498]
ENSRNOG00000009746	Akap17b	TE	-0.0122159	0.803518	No	2.98	1.90034e-06	Yes	A kinase (PRKA) anchor protein 17B [Source:RGD Symbol;Acc:1566363]
ENSRNOG00000040166	Ankrd34b	TE	-0.214444	0.243072	No	3	0.00286126	Yes	ankyrin repeat domain 34B [Source:RGD Symbol;Acc:1594383]
ENSRNOG00000005854	Angpt1	TE	-0.628031	0.349446	No	3	0.00586227	Yes	angiopoietin 1 [Source:RGD Symbol;Acc:628896]
ENSRNOG00000023931	Ggn	TE	-0.258734	0.497109	No	3.02	0.0036424	Yes	gametogenetin [Source:RGD Symbol;Acc:1306765]
ENSRNOG00000004118	Frmpd4	TE	0.287419	0.127753	No	3.07	0.00696417	Yes	FERM and PDZ domain containing 4 [Source:RGD Symbol;Acc:1566031]
ENSRNOG00000013231	Ptafr	TE	-0.288996	0.307991	No	3.14	0.0227392	Yes	platelet-activating factor receptor [Source:RGD Symbol;Acc:61897]
ENSRNOG00000027410	Ccdc125	TE	0.0712587	0.883586	No	3.17	0.0332646	Yes	coiled-coil domain containing 125 [Source:RGD Symbol;Acc:1561673]
ENSRNOG00000028444	AABR07006258.1	TE	0.679959	0.377314	No	3.25	0.0353718	Yes	-
ENSRNOG00000005185	Nxph3	TE	-0.0484916	0.602192	No	3.25	0.00377404	Yes	neurexophilin 3 [Source:RGD Symbol;Acc:620693]
ENSRNOG00000019207	Shank1	TE	-0.426265	0.217632	No	3.27	0.00935539	Yes	SH3 and multiple ankyrin repeat domains 1 [Source:RGD Symbol;Acc:621011]
ENSRNOG00000061863	Hist1h1t	TE	0.14702	0.810121	No	3.27	0.0170024	Yes	histone cluster 1 H1 family member t [Source:RGD Symbol;Acc:2778]
ENSRNOG00000031216	AABR07055776.1	TE	0.123232	0.607078	No	3.28	0.000495257	Yes	-
ENSRNOG00000027040	Ggact	TE	0.0373633	0.868266	No	3.29	0.00507382	Yes	gamma-glutamylamine cyclotransferase [Source:RGD Symbol;Acc:1304748]
ENSRNOG00000057696	Sbk1	TE	-0.0374214	0.491839	No	3.32	0.00223618	Yes	SH3 domain binding kinase 1 [Source:RGD Symbol;Acc:628713]
ENSRNOG00000009563	Krt2	TE	-0.730393	0.171826	No	3.35	0.0352554	Yes	keratin 2 [Source:RGD Symbol;Acc:1303297]
ENSRNOG00000017893	Baiap3	TE	-0.192645	0.68383	No	3.4	0.0130526	Yes	BAI1-associated protein 3 [Source:RGD Symbol;Acc:10059729]
ENSRNOG00000032576	Nlgn1	TE	0.205511	0.624922	No	3.42	0.000875923	Yes	neuroligin 1 [Source:RGD Symbol;Acc:621117]
ENSRNOG00000031127	Snrpe	TE	0.146291	0.230957	No	3.46	0.0487479	Yes	small nuclear ribonucleoprotein polypeptide E [Source:RGD Symbol;Acc:2321675]
ENSRNOG00000042160	LOC108349010	TE	-0.0381961	0.597692	No	3.47	5.54108e-12	Yes	protein kish-B [Source:RGD Symbol;Acc:11454336]
ENSRNOG00000032339	Rasl12	TE	-0.09586	0.821803	No	3.6	0.000339483	Yes	RAS-like, family 12 [Source:RGD Symbol;Acc:1306268]
ENSRNOG00000025625	Rnase4	TE	0.182394	0.344577	No	3.62	0.000116739	Yes	ribonuclease A family member 4 [Source:RGD Symbol;Acc:61823]
ENSRNOG00000029893	Rwdd3	TE	-0.0358007	0.853046	No	3.64	0.00484123	Yes	RWD domain containing 3 [Source:RGD Symbol;Acc:620472]
ENSRNOG00000046159	LOC100909505	TE	-0.0466897	0.257826	No	3.7	1.92137e-10	Yes	N-acetylglucosamine-6-sulfatase-like [Source:RGD Symbol;Acc:6503308]
ENSRNOG00000016442	Hoxc6	TE	0.160217	0.632523	No	3.7	0.0331128	Yes	homeo box C6 [Source:RGD Symbol;Acc:620626]
ENSRNOG00000004854	Has2	TE	0.0242475	0.975381	No	3.72	0.039238	Yes	hyaluronan synthase 2 [Source:RGD Symbol;Acc:2781]
ENSRNOG00000017073	Ca9	TE	-0.536053	0.54965	No	3.72	0.0203588	Yes	carbonic anhydrase 9 [Source:RGD Symbol;Acc:1306426]
ENSRNOG00000004899	Kcns3	TE	0.00505323	0.98822	No	3.74	0.0250713	Yes	potassium voltage-gated channel, modifier subfamily S, member 3 [Source:RGD Symbol;Acc:621527]
ENSRNOG00000004725	Cela1	TE	-0.680082	0.123867	No	3.8	0.0422528	Yes	chymotrypsin like elastase 1 [Source:RGD Symbol;Acc:2547]
ENSRNOG00000010642	Lysmd2	TE	0.0180516	0.946743	No	3.81	0.0113801	Yes	LysM domain containing 2 [Source:RGD Symbol;Acc:1304585]
ENSRNOG00000017047	Inip	TE	-0.140731	0.441391	No	3.81	1.65625e-05	Yes	INTS3 and NABP interacting protein [Source:RGD Symbol;Acc:1307983]
ENSRNOG00000038976	AABR07025368.1	TE	0.446443	0.311232	No	3.84	0.0183346	Yes	polypeptide N-acetylgalactosaminyltransferase-like 6 [Source:NCBI gene;Acc:361142]
ENSRNOG00000011789	Cdon	TE	0.234465	0.409723	No	3.84	0.000188139	Yes	cell adhesion associated, oncogene regulated [Source:RGD Symbol;Acc:708433]
ENSRNOG00000039207	Ccdc71l	TE	0.199537	0.591818	No	3.87	0.017529	Yes	coiled-coil domain containing 71 like [Source:MGI Symbol;Acc:MGI:1919373]
ENSRNOG00000014132	Mypop	TE	0.169772	0.429239	No	3.88	0.0145368	Yes	Myb-related transcription factor, partner of profilin [Source:RGD Symbol;Acc:1565160]
ENSRNOG00000021381	Ccdc68	TE	-0.164016	0.701352	No	3.88	0.0360111	Yes	coiled-coil domain containing 68 [Source:RGD Symbol;Acc:1561424]
ENSRNOG00000016422	Klhl36	TE	-0.431716	0.190972	No	3.91	0.0178588	Yes	kelch-like family member 36 [Source:RGD Symbol;Acc:1561366]
ENSRNOG00000004417	Fam117a	TE	0.0162406	0.99392	No	3.92	0.0147316	Yes	family with sequence similarity 117, member A [Source:RGD Symbol;Acc:1561062]
ENSRNOG00000048818	Catsperd	TE	-0.00483315	0.96383	No	3.94	0.000215573	Yes	cation channel sperm associated auxiliary subunit delta [Source:RGD Symbol;Acc:1594167]
ENSRNOG00000008956	Cdkn2c	TE	0.214993	0.32908	No	3.98	0.00416607	Yes	cyclin-dependent kinase inhibitor 2C [Source:RGD Symbol;Acc:2325]
ENSRNOG00000022748	Tmem126a	TE	-0.0213473	0.893786	No	4.01	7.84649e-05	Yes	transmembrane protein 126A [Source:RGD Symbol;Acc:1305677]
ENSRNOG00000016146	AABR07012129.1	TE	0.116658	0.663785	No	4.04	9.43569e-06	Yes	similar to elongation [Source:NCBI gene;Acc:365839]
ENSRNOG00000018366	RGD1310819	TE	-1.94753	0.0826106	No	4.1	0.00310897	Yes	similar to putative protein (5S487) [Source:RGD Symbol;Acc:1310819]
ENSRNOG00000029529	Eef1akmt4	TE	-0.334725	0.244771	No	4.16	0.00735714	Yes	EEF1A lysine methyltransferase 4 [Source:RGD Symbol;Acc:7732114]
ENSRNOG00000003742	Cdkl5	TE	-0.292641	0.285905	No	4.3	0.00224849	Yes	cyclin-dependent kinase-like 5 [Source:RGD Symbol;Acc:2324133]
ENSRNOG00000049708	Wdr62	TE	-7.38082	0.127366	No	4.31	0.0134885	Yes	WD repeat domain 62 [Source:RGD Symbol;Acc:1306714]
ENSRNOG00000033891	AABR07045058.1	TE	-7.35168	0.206113	No	4.35	0.00895776	Yes	-
ENSRNOG00000008757	Tmem218	TE	-0.012829	0.897814	No	4.37	0.000383035	Yes	transmembrane protein 218 [Source:RGD Symbol;Acc:1311364]
ENSRNOG00000019931	Map3k21	TE	-0.784271	0.484367	No	4.37	0.0405014	Yes	mitogen-activated protein kinase kinase kinase 21 [Source:RGD Symbol;Acc:1306091]
ENSRNOG00000001599	Rwdd2b	TE	0.113411	0.448119	No	4.39	0.00241334	Yes	RWD domain containing 2B [Source:RGD Symbol;Acc:1305062]
ENSRNOG00000046904	B4gat1	TE	-7.51833	0.287949	No	4.42	0.0396181	Yes	beta-1,4-glucuronyltransferase 1 [Source:RGD Symbol;Acc:1309541]
ENSRNOG00000018557	Cdh22	TE	0.0295534	0.911994	No	4.46	0.017203	Yes	cadherin 22 [Source:RGD Symbol;Acc:2321]
ENSRNOG00000021244	Hspa12b	TE	-0.0403486	0.770523	No	4.52	0.0204674	Yes	heat shock protein family A (Hsp70) member 12B [Source:RGD Symbol;Acc:1312004]
ENSRNOG00000019763	Mlph	TE	-0.200366	0.229268	No	4.64	0.00046105	Yes	melanophilin [Source:RGD Symbol;Acc:1310733]
ENSRNOG00000030131	AABR07031494.1	TE	-0.448096	0.158855	No	4.69	0.000786127	Yes	-
ENSRNOG00000023299	Hfm1	TE	-0.874469	0.388133	No	4.79	0.0196703	Yes	helicase for meiosis 1 [Source:RGD Symbol;Acc:1584010]
ENSRNOG00000056398	AABR07036855.1	TE	0.0926262	0.520298	No	4.81	4.34727e-06	Yes	-
ENSRNOG00000047898	Hist2h2aa2	TE	-0.173691	0.28819	No	4.95	0.000736258	Yes	histone cluster 2 H2A family member A2 [Source:RGD Symbol;Acc:1584037]
ENSRNOG00000018842	Pou4f3	TE	-0.193002	0.184127	No	5	0.0148143	Yes	POU class 4 homeobox 3 [Source:RGD Symbol;Acc:1310459]
ENSRNOG00000034066	Hspa8	TE	-0.0649026	0.0106707	No	5.04	0	Yes	heat shock protein family A (Hsp70) member 8 [Source:RGD Symbol;Acc:621725]
ENSRNOG00000055991	Tmprss11d	TE	-0.274426	0.194394	No	5.04	0.044946	Yes	transmembrane serine protease 11D [Source:RGD Symbol;Acc:620654]
ENSRNOG00000060572	Tlk1	TE	-0.0884039	0.408522	No	5.21	1.78672e-08	Yes	tousled-like kinase 1 [Source:RGD Symbol;Acc:1310370]
ENSRNOG00000027645	Syndig1l	TE	-0.296467	0.050349	No	5.25	0.00905141	Yes	synapse differentiation inducing 1-like [Source:RGD Symbol;Acc:1589004]
ENSRNOG00000016873	Msrb2	TE	0.0301064	0.930168	No	5.39	0.00107304	Yes	methionine sulfoxide reductase B2 [Source:RGD Symbol;Acc:1306026]
ENSRNOG00000009114	Fam110b	TE	0.011419	0.978311	No	5.43	9.90363e-05	Yes	family with sequence similarity 110, member B [Source:RGD Symbol;Acc:1563403]
ENSRNOG00000027002	NEWGENE_1310139	TE	0.0445788	0.677462	No	5.55	0	Yes	microtubule associated serine/threonine kinase family member 4 [Source:RGD Symbol;Acc:9344213]
ENSRNOG00000019858	Rom1	TE	0.35723	0.0676044	No	5.55	0.00896289	Yes	retinal outer segment membrane protein 1 [Source:RGD Symbol;Acc:1306070]
ENSRNOG00000024114	Zdbf2	TE	-0.415037	0.465324	No	5.6	0.00593282	Yes	zinc finger, DBF-type containing 2 [Source:RGD Symbol;Acc:1560005]
ENSRNOG00000008056	Ankrd9	TE	0.0671663	0.770308	No	5.7	0.00847212	Yes	ankyrin repeat domain 9 [Source:RGD Symbol;Acc:1307662]
ENSRNOG00000002276	LOC103690175	TE	-0.0429157	0.538912	No	5.81	5.46288e-06	Yes	PHD finger protein 6 [Source:RGD Symbol;Acc:9471618]
ENSRNOG00000058308	Asic2	TE	-0.146032	0.6247	No	5.88	0.0419595	Yes	acid sensing ion channel subunit 2 [Source:RGD Symbol;Acc:2017]
ENSRNOG00000022572	LOC102548286	TE	0.250274	0.627078	No	5.88	0.00498438	Yes	peroxisomal biogenesis factor 19-like [Source:RGD Symbol;Acc:7538513]
ENSRNOG00000015848	Etfrf1	TE	-2.60266	0.211915	No	5.93	0.0463261	Yes	electron transfer flavoprotein regulatory factor 1 [Source:RGD Symbol;Acc:2320673]
ENSRNOG00000056826	Arap2	TE	0.0357711	0.810955	No	5.93	0.017155	Yes	ArfGAP with RhoGAP domain, ankyrin repeat and PH domain 2 [Source:RGD Symbol;Acc:1306452]
ENSRNOG00000052613	LOC103689977	TE	0.395772	0.345994	No	5.95	0.0104133	Yes	caspase-6 [Source:RGD Symbol;Acc:9205219]
ENSRNOG00000015297	RGD1561662	TE	-0.708537	0.246572	No	5.96	0.0448983	Yes	similar to AI661453 protein [Source:RGD Symbol;Acc:1561662]
ENSRNOG00000009401	Lmo2	TE	-0.324371	0.0708645	No	6	0.0262802	Yes	LIM domain only 2 [Source:RGD Symbol;Acc:1307101]
ENSRNOG00000047516	LOC100910771	TE	-9.23681	0.0504614	No	6.01	0.0260554	Yes	mitogen-activated protein kinase kinase kinase 7-like [Source:RGD Symbol;Acc:6496502]
ENSRNOG00000049326	Tmem234	TE	-0.292566	0.173836	No	6.07	0.00830697	Yes	transmembrane protein 234 [Source:RGD Symbol;Acc:1583487]
ENSRNOG00000005509	Pak7	TE	0.103378	0.807048	No	6.09	0.0334649	Yes	p21 (RAC1) activated kinase 7 [Source:RGD Symbol;Acc:1312009]
ENSRNOG00000004160	Prps2	TE	-0.134217	0.40277	No	6.11	0.0211357	Yes	phosphoribosyl pyrophosphate synthetase 2 [Source:RGD Symbol;Acc:3415]
ENSRNOG00000042620	Marveld1	TE	-0.0413839	0.645432	No	6.21	0.0204555	Yes	MARVEL domain containing 1 [Source:RGD Symbol;Acc:1309811]
ENSRNOG00000049238	LOC102552659	TE	0.372302	0.401664	No	6.22	3.14327e-05	Yes	receptor tyrosine-protein kinase erbB-2-like [Source:RGD Symbol;Acc:7499005]
ENSRNOG00000051377	AABR07001099.2	TE	0.0977158	0.519729	No	6.39	0.0447945	Yes	-
ENSRNOG00000022660	Ccdc73	TE	-0.0565835	0.922344	No	6.39	0.0330952	Yes	coiled-coil domain containing 73 [Source:RGD Symbol;Acc:1563448]
ENSRNOG00000006858	Pyurf	TE	-0.102897	0.342106	No	6.44	0.00439451	Yes	PIGY upstream reading frame [Source:RGD Symbol;Acc:1565524]
ENSRNOG00000061511	LOC102552182	TE	-0.400788	0.158298	No	6.49	0.0019874	Yes	L antigen family member 3-like [Source:RGD Symbol;Acc:7585162]
ENSRNOG00000051578	Zfp54	TE	0.356565	0.298186	No	6.54	0.0294374	Yes	zinc finger protein 54 [Source:RGD Symbol;Acc:1307738]
ENSRNOG00000025088	Tmc3	TE	-0.807355	0.050658	No	6.55	0.00220724	Yes	transmembrane channel-like 3 [Source:RGD Symbol;Acc:1308063]
ENSRNOG00000003694	Prox1	TE	-0.405256	0.369376	No	6.56	0.0394291	Yes	prospero homeobox 1 [Source:RGD Symbol;Acc:1306890]
ENSRNOG00000046452	Fcgr2b	TE	-0.0539949	0.750974	No	6.61	0.00568664	Yes	Fc fragment of IgG receptor IIb [Source:RGD Symbol;Acc:631331]
ENSRNOG00000013738	LOC100174910	TE	0.0697411	0.773732	No	6.61	0.024664	Yes	glutaredoxin-like protein [Source:RGD Symbol;Acc:2299854]
ENSRNOG00000005247	Surf1	TE	0.108431	0.500918	No	6.64	1.39865e-12	Yes	SURF1, cytochrome c oxidase assembly factor [Source:RGD Symbol;Acc:620527]
ENSRNOG00000015502	Mfsd14a	TE	0.190321	0.1104	No	6.64	0	Yes	major facilitator superfamily domain containing 14A [Source:RGD Symbol;Acc:9294064]
ENSRNOG00000050193	LOC100912262	TE	-0.365086	0.00777334	No	6.67	1.33038e-13	Yes	general transcription factor II-I repeat domain-containing protein 1-like [Source:RGD Symbol;Acc:6488068]
ENSRNOG00000048949	Elovl6	TE	0.0740453	0.571556	No	6.69	1.69207e-11	Yes	ELOVL fatty acid elongase 6 [Source:RGD Symbol;Acc:620585]
ENSRNOG00000011595	Senp8	TE	-0.134481	0.457825	No	6.7	1.19024e-05	Yes	SUMO peptidase family member, NEDD8 specific [Source:RGD Symbol;Acc:1309955]
ENSRNOG00000021015	Sbsn	TE	0.0499252	0.88291	No	6.74	0.0209566	Yes	suprabasin [Source:RGD Symbol;Acc:1562305]
ENSRNOG00000006932	AABR07029272.1	TE	0.279154	0.671584	No	6.79	0.0104071	Yes	-
ENSRNOG00000053893	Opn4	TE	-0.241787	0.449203	No	6.81	0.0309839	Yes	opsin 4 [Source:RGD Symbol;Acc:621701]
ENSRNOG00000048597	LOC100910732	TE	-9.81378	0.0681269	No	6.85	0.0244816	Yes	serine/threonine-protein kinase PAK 2-like [Source:RGD Symbol;Acc:6497075]
ENSRNOG00000007420	Hrh1	TE	-0.114171	0.788005	No	6.89	0.0195692	Yes	histamine receptor H 1 [Source:RGD Symbol;Acc:2830]
ENSRNOG00000016906	Lipt2	TE	0.203723	0.440406	No	6.92	0.0219939	Yes	lipoyl(octanoyl) transferase 2 [Source:RGD Symbol;Acc:1305211]
ENSRNOG00000037707	Armcx6	TE	-0.219152	0.356622	No	6.92	0.00520171	Yes	armadillo repeat containing, X-linked 6 [Source:RGD Symbol;Acc:1359303]
ENSRNOG00000019614	Ptpn22	TE	-0.831877	0.168842	No	6.98	0.0172863	Yes	protein tyrosine phosphatase, non-receptor type 22 [Source:RGD Symbol;Acc:1307992]
ENSRNOG00000049435	AABR07063459.1	TE	-2.70044	0.235286	No	6.99	4.06217e-05	Yes	-
ENSRNOG00000016216	Sft2d3	TE	-0.0212686	0.854782	No	7.14	0.000736258	Yes	SFT2 domain containing 3 [Source:RGD Symbol;Acc:1561764]
ENSRNOG00000012619	Epor	TE	-0.0710831	0.876678	No	7.14	0.0400846	Yes	erythropoietin receptor [Source:RGD Symbol;Acc:2560]
ENSRNOG00000005975	LOC100362027	TE	0.0035956	0.989167	No	7.15	0	Yes	ribosomal protein L30-like [Source:RGD Symbol;Acc:2318953]
ENSRNOG00000004566	Arhgef15	TE	-0.321928	0.497622	No	7.18	0.003086	Yes	Rho guanine nucleotide exchange factor 15 [Source:RGD Symbol;Acc:1306961]
ENSRNOG00000030475	Pwwp3b	TE	-0.483209	0.23342	No	7.18	0.0109835	Yes	PWWP domain containing 3B [Source:RGD Symbol;Acc:1565148]
ENSRNOG00000012168	Fbxl21	TE	0.10813	0.582259	No	7.18	0.00314683	Yes	F-box and leucine-rich repeat protein 21 [Source:RGD Symbol;Acc:1305555]
ENSRNOG00000042889	Alpg	TE	-0.552541	0.833757	No	7.18	0.0431909	Yes	alkaline phosphatase, germ cell [Source:RGD Symbol;Acc:1565100]
ENSRNOG00000056476	Slc22a13	TE	0.0931094	0.911649	No	7.19	0.0159749	Yes	solute carrier family 22 member 13 [Source:RGD Symbol;Acc:1306840]
ENSRNOG00000014006	Neto1	TE	-0.240667	0.323708	No	7.22	0.00187557	Yes	neuropilin and tolloid like 1 [Source:RGD Symbol;Acc:1566269]
ENSRNOG00000006990	Grb7	TE	-0.359328	0.453076	No	7.3	0.0305656	Yes	growth factor receptor bound protein 7 [Source:RGD Symbol;Acc:619759]
ENSRNOG00000019128	St8sia4	TE	0.419714	0.57922	No	7.34	0.0207875	Yes	ST8 alpha-N-acetyl-neuraminide alpha-2,8-sialyltransferase 4 [Source:RGD Symbol;Acc:621845]
ENSRNOG00000045785	LOC100359687	TE	0.150057	0.293236	No	7.34	0	Yes	mitochondrial ribosomal protein L1-like [Source:RGD Symbol;Acc:2325044]
ENSRNOG00000010092	Magix	TE	-0.360295	0.427429	No	7.35	0.0423356	Yes	MAGI family member, X-linked [Source:RGD Symbol;Acc:1549729]
ENSRNOG00000036880	Arl5c	TE	-0.176498	0.565902	No	7.39	0.048296	Yes	ADP-ribosylation factor like GTPase 5C [Source:RGD Symbol;Acc:1563128]
ENSRNOG00000046973	LOC103693999	TE	-0.109458	0.423774	No	7.42	0	Yes	transmembrane and coiled-coil domain-containing protein 3 [Source:RGD Symbol;Acc:9333008]
ENSRNOG00000011369	Kcns2	TE	-0.504043	0.54479	No	7.44	0.0272441	Yes	potassium voltage-gated channel, modifier subfamily S, member 2 [Source:RGD Symbol;Acc:621525]
ENSRNOG00000007943	Gsdma	TE	-0.166972	0.542529	No	7.47	0.00272816	Yes	gasdermin A [Source:RGD Symbol;Acc:1592062]
ENSRNOG00000013823	Cers3	TE	0.458627	0.0451217	No	7.5	0.0298689	Yes	ceramide synthase 3 [Source:RGD Symbol;Acc:1564356]
ENSRNOG00000019445	Msln	TE	-0.113114	0.714065	No	7.57	0.00209443	Yes	mesothelin [Source:RGD Symbol;Acc:69333]
ENSRNOG00000051570	AABR07001910.1	TE	-0.190755	0.595938	No	7.58	0.00721938	Yes	-
ENSRNOG00000008105	Dmrta2	TE	-0.554102	0.394081	No	7.59	0.0397618	Yes	DMRT-like family A2 [Source:RGD Symbol;Acc:1308173]
ENSRNOG00000057092	Slfn4	TE	-0.498806	0.324167	No	7.59	0.00174268	Yes	schlafen 4 [Source:RGD Symbol;Acc:620455]
ENSRNOG00000056810	AABR07037536.1	TE	0.308838	0.443535	No	7.61	2.48537e-06	Yes	similar to Phosphatidylinositol-4,5-bisphosphate 3-kinase catalytic subunit alpha isoform (PI3-kinase p110 subunit alpha) (PtdIns-3-kinase p110) (PI3K) [Source:NCBI gene;Acc:685590]
ENSRNOG00000024526	Ttc34	TE	-0.906891	0.445199	No	7.62	0.033744	Yes	tetratricopeptide repeat domain 34 [Source:RGD Symbol;Acc:1304840]
ENSRNOG00000000704	Cmklr1	TE	-0.142019	0.649511	No	7.65	0.0112237	Yes	chemerin chemokine-like receptor 1 [Source:RGD Symbol;Acc:69359]
ENSRNOG00000028273	Tmem150b	TE	-0.288469	0.287526	No	7.71	0.00183933	Yes	transmembrane protein 150B [Source:RGD Symbol;Acc:1306181]
ENSRNOG00000008544	B3gnt4	TE	-0.474243	0.34867	No	7.71	0.0423913	Yes	UDP-GlcNAc:betaGal beta-1,3-N-acetylglucosaminyltransferase 4 [Source:RGD Symbol;Acc:1309612]
ENSRNOG00000002831	Wfikkn2	TE	0.0643906	0.884494	No	7.72	0.00225872	Yes	WAP, follistatin/kazal, immunoglobulin, kunitz and netrin domain containing 2 [Source:RGD Symbol;Acc:1305361]
ENSRNOG00000049778	LOC687119	TE	-0.633403	0.251889	No	7.72	0.0300844	Yes	similar to olfactory receptor 513 [Source:RGD Symbol;Acc:1588967]
ENSRNOG00000038539	Lrrc15	TE	-0.650666	0.277942	No	7.73	0.00489495	Yes	leucine rich repeat containing 15 [Source:RGD Symbol;Acc:70551]
ENSRNOG00000017109	Rassf7	TE	-0.304976	0.303774	No	7.81	1.09543e-05	Yes	Ras association domain family member 7 [Source:RGD Symbol;Acc:1306244]
ENSRNOG00000028662	AABR07049821.2	TE	-0.335603	0.707419	No	7.81	0.0184101	Yes	-
ENSRNOG00000009787	Efcc1	TE	-1.18442	0.355004	No	7.84	0.0370643	Yes	EF-hand and coiled-coil domain containing 1 [Source:RGD Symbol;Acc:1596494]
ENSRNOG00000015279	Vtcn1	TE	-0.0582146	0.815837	No	7.87	0.0141156	Yes	V-set domain containing T cell activation inhibitor 1 [Source:RGD Symbol;Acc:1311204]
ENSRNOG00000054212	Pde1a	TE	0.670583	0.148664	No	7.87	0.000192961	Yes	phosphodiesterase 1A [Source:RGD Symbol;Acc:68329]
ENSRNOG00000013312	Kcnt2	TE	-0.179484	0.202288	No	7.94	1.26429e-06	Yes	potassium sodium-activated channel subfamily T member 2 [Source:RGD Symbol;Acc:735074]
ENSRNOG00000020588	Efna4	TE	0.168945	0.613693	No	7.95	0.00923291	Yes	ephrin A4 [Source:RGD Symbol;Acc:1307808]
ENSRNOG00000037446	Pxmp2	TE	-0.215433	0.426169	No	7.95	0.00490178	Yes	peroxisomal membrane protein 2 [Source:RGD Symbol;Acc:61812]
ENSRNOG00000049580	Gpr6	TE	-0.704833	0.0560225	No	7.99	0.00442564	Yes	G protein-coupled receptor 6 [Source:RGD Symbol;Acc:70939]
ENSRNOG00000007142	B3gat1	TE	-0.185473	0.315203	No	8.09	8.21764e-07	Yes	beta-1,3-glucuronyltransferase 1 [Source:RGD Symbol;Acc:70880]
ENSRNOG00000038607	Tmem86b	TE	-0.346325	0.365254	No	8.12	0.0213097	Yes	transmembrane protein 86B [Source:RGD Symbol;Acc:1593455]
ENSRNOG00000046546	LOC103689954	TE	1.01527	0.578783	No	8.12	0.0469908	Yes	ectonucleoside triphosphate diphosphohydrolase 1 [Source:RGD Symbol;Acc:9454627]
ENSRNOG00000060449	Rps21	TE	0.0307177	0.912381	No	8.18	7.62943e-11	Yes	ribosomal protein S21 [Source:RGD Symbol;Acc:621038]
ENSRNOG00000021526	Slc25a34	TE	-0.558565	0.209813	No	8.18	0.00447808	Yes	solute carrier family 25, member 34 [Source:RGD Symbol;Acc:1359157]
ENSRNOG00000000886	Caln1	TE	-0.0313642	0.965346	No	8.29	0.0416034	Yes	calneuron 1 [Source:RGD Symbol;Acc:1305843]
ENSRNOG00000016675	Kcnn2	TE	-0.0216951	0.906262	No	8.31	0.00123739	Yes	potassium calcium-activated channel subfamily N member 2 [Source:RGD Symbol;Acc:2963]
ENSRNOG00000005918	RGD1563941	TE	0.2582	0.270626	No	8.34	0.000319433	Yes	similar to hypothetical protein FLJ20010 [Source:RGD Symbol;Acc:1563941]
ENSRNOG00000028661	Ctcfl	TE	-1.90689	0.394879	No	8.37	0.0467806	Yes	CCCTC-binding factor like [Source:RGD Symbol;Acc:2321501]
ENSRNOG00000020029	Mcrip2	TE	-0.613325	0.217999	No	8.41	0.0114373	Yes	MAPK regulated co-repressor interacting protein 2 [Source:RGD Symbol;Acc:1592603]
ENSRNOG00000026136	Tnfaip8	TE	0.32953	0.398148	No	8.42	0.0407173	Yes	TNF alpha induced protein 8 [Source:RGD Symbol;Acc:1305908]
ENSRNOG00000010259	Esrrb	TE	-0.584963	0.619854	No	8.43	0.00931566	Yes	estrogen-related receptor beta [Source:RGD Symbol;Acc:1359557]
ENSRNOG00000019141	Ch25h	TE	-0.376563	0.544418	No	8.54	0.00477116	Yes	cholesterol 25-hydroxylase [Source:RGD Symbol;Acc:1310575]
ENSRNOG00000005650	Pgf	TE	-0.247411	0.501447	No	8.55	0.0144979	Yes	placental growth factor [Source:RGD Symbol;Acc:619850]
ENSRNOG00000033321	Hmgb2l1	TE	-0.0925916	0.710629	No	8.61	4.68074e-10	Yes	high mobility group box 2-like 1 [Source:RGD Symbol;Acc:1564519]
ENSRNOG00000032740	Tmem258b	TE	-0.223583	0.685694	No	8.64	0.00206875	Yes	transmembrane protein 258 B [Source:RGD Symbol;Acc:1586604]
ENSRNOG00000024390	Osm	TE	-0.626542	0.203724	No	8.67	0.0124966	Yes	oncostatin M [Source:RGD Symbol;Acc:1585012]
ENSRNOG00000060153	Spry3	TE	-0.122857	0.973242	No	8.74	0.000268677	Yes	sprouty RTK signaling antagonist 3 [Source:RGD Symbol;Acc:1562172]
ENSRNOG00000059160	AABR07050399.2	TE	-0.171611	0.886526	No	8.77	0.0388999	Yes	-
ENSRNOG00000032417	Gabrp	TE	-1.71049	0.316571	No	8.88	0.0361121	Yes	gamma-aminobutyric acid type A receptor pi subunit [Source:RGD Symbol;Acc:620532]
ENSRNOG00000020618	AC099450.1	TE	0.826851	0.137108	No	8.92	6.16358e-05	Yes	-
ENSRNOG00000054246	AABR07000747.1	TE	-0.0931094	0.92073	No	9	0.0298161	Yes	-
ENSRNOG00000014739	Wfdc2	TE	-0.237834	0.64298	No	9.03	0.00669574	Yes	WAP four-disulfide core domain 2 [Source:RGD Symbol;Acc:628757]
ENSRNOG00000019675	Pycard	TE	-0.538214	0.37584	No	9.04	0.0122831	Yes	PYD and CARD domain containing [Source:RGD Symbol;Acc:628637]
ENSRNOG00000060460	Clec1a	TE	-1.77259	0.0769471	No	9.05	0.0202264	Yes	C-type lectin domain family 1, member A [Source:RGD Symbol;Acc:1566110]
ENSRNOG00000006151	Reg3b	TE	0.271484	0.701241	No	9.06	0.0431794	Yes	regenerating family member 3 beta [Source:RGD Symbol;Acc:3254]
ENSRNOG00000048489	AABR07002775.1	TE	-0.0416191	0.860551	No	9.21	6.53457e-09	Yes	-
ENSRNOG00000033341	MGC116197	TE	-0.397592	0.568405	No	9.36	0.0110104	Yes	similar to RIKEN cDNA 1700001E04 [Source:RGD Symbol;Acc:1560404]
ENSRNOG00000003288	Cacng5	TE	-0.8468	0.0717825	No	9.45	0.00370238	Yes	calcium voltage-gated channel auxiliary subunit gamma 5 [Source:RGD Symbol;Acc:628805]
ENSRNOG00000046068	AABR07027088.1	TE	1.63097	0.428843	No	10.07	0.0260871	Yes	-
ENSRNOG00000045885	LOC100365810	TE	0.176582	0.718723	No	10.31	1.63993e-08	Yes	40S ribosomal protein S17-like [Source:RGD Symbol;Acc:2318277]
ENSRNOG00000034241	Set	TE	0.501821	0.508321	No	11.53	2.43164e-12	Yes	SET nuclear proto-oncogene [Source:RGD Symbol;Acc:1307467]
ENSRNOG00000053081	Hist2h3c2	TE	0.0529489	0.934803	No	12.45	0	Yes	histone cluster 2 H3 family member C2 [Source:RGD Symbol;Acc:1306445]
ENSRNOG00000055068	Ppial4d	TE	-0.329766	0.30596	No	12.71	0	Yes	peptidylprolyl isomerase A (cyclophilin A)-like 4D [Source:RGD Symbol;Acc:2321083]
ENSRNOG00000052999	AABR07000738.1	TE	-0.341037	0.898274	No	12.96	2.67946e-06	Yes	-

## Sheet: Transcription
ID	Symbol	types	RNA_log2FC	padj	significance	TE_log2FC	padj	significance	Description
ENSRNOG00000018509	Cx3cr1	Transcription	-7.32193	0.0280899	Yes	3.48	0.457417	No	C-X3-C motif chemokine receptor 1 [Source:RGD Symbol;Acc:620137]
ENSRNOG00000002905	Ccdc103	Transcription	-4.18322	0.0179251	Yes	4.06	1	No	coiled-coil domain containing 103 [Source:RGD Symbol;Acc:1562370]
ENSRNOG00000050548	LOC100911797	Transcription	-4.12338	0.00168907	Yes	-2.38	0.864499	No	serine protease inhibitor Kazal-type 5-like [Source:RGD Symbol;Acc:6490388]
ENSRNOG00000030726	Asgr2	Transcription	-3.926	0.0191927	Yes	3.37	0.376953	No	asialoglycoprotein receptor 2 [Source:RGD Symbol;Acc:2161]
ENSRNOG00000037672	AC129753.1	Transcription	-3.75207	0.0344118	Yes	5.55	1	No	-
ENSRNOG00000054962	Dao	Transcription	-3.66838	0.0216292	Yes	-3.03	1	No	D-amino-acid oxidase [Source:RGD Symbol;Acc:621138]
ENSRNOG00000009388	Sptssb	Transcription	-3.54432	0.0447845	Yes	3.47	1	No	serine palmitoyltransferase, small subunit B [Source:RGD Symbol;Acc:2324614]
ENSRNOG00000010507	Mmp7	Transcription	-3.45943	0.0339624	Yes	-3.82	0.662525	No	matrix metallopeptidase 7 [Source:RGD Symbol;Acc:3100]
ENSRNOG00000014685	Nlrp6	Transcription	-3.4021	3.58192e-05	Yes	2.58	0.068468	No	NLR family, pyrin domain containing 6 [Source:RGD Symbol;Acc:708549]
ENSRNOG00000031515	Klra2	Transcription	-2.90689	0.041311	Yes	2.91	1	No	killer cell lectin-like receptor, subfamily A, member 2 [Source:RGD Symbol;Acc:1359667]
ENSRNOG00000013062	Cyp24a1	Transcription	-2.61471	0.0218082	Yes	8.53	1	No	cytochrome P450, family 24, subfamily a, polypeptide 1 [Source:RGD Symbol;Acc:2462]
ENSRNOG00000047546	LOC108348322	Transcription	-2.39232	0.0438405	Yes	2.13	0.434896	No	GAS2-like protein 2 [Source:RGD Symbol;Acc:11468998]
ENSRNOG00000006767	Cst7	Transcription	-2.22239	0.0450033	Yes	0.15	0.988383	No	cystatin F [Source:RGD Symbol;Acc:1309154]
ENSRNOG00000050431	Aspn	Transcription	-1.60881	0.0378338	Yes	1.7	0.241858	No	asporin [Source:RGD Symbol;Acc:1549776]
ENSRNOG00000042825	Cd300le	Transcription	-1.60572	0.0447338	Yes	0.18	0.942953	No	Cd300 molecule-like family member E [Source:RGD Symbol;Acc:1305426]
ENSRNOG00000023352	Fam78a	Transcription	-1.56768	0.0471404	Yes	1.46	1	No	family with sequence similarity 78, member A [Source:RGD Symbol;Acc:1566351]
ENSRNOG00000008264	Fndc8	Transcription	-1.53343	0.0334333	Yes	1.42	1	No	fibronectin type III domain containing 8 [Source:RGD Symbol;Acc:1310708]
ENSRNOG00000023177	Esrp2	Transcription	-1.41504	0.0475352	Yes	0.16	0.952273	No	epithelial splicing regulatory protein 2 [Source:RGD Symbol;Acc:1310855]
ENSRNOG00000015061	Igfals	Transcription	-1.37587	0.0496298	Yes	7.13	1	No	insulin-like growth factor binding protein, acid labile subunit [Source:RGD Symbol;Acc:68429]
ENSRNOG00000032844	RT1-Da	Transcription	-1.3231	0.000897408	Yes	2.47	0.0825849	No	RT1 class II, locus Da [Source:RGD Symbol;Acc:1593283]
ENSRNOG00000000451	RT1-Ba	Transcription	-1.31329	0.0300134	Yes	6.44	1	No	RT1 class II, locus Ba [Source:RGD Symbol;Acc:1595867]
ENSRNOG00000029830	Adm2	Transcription	-1.27335	0.0229063	Yes	1	1	No	adrenomedullin 2 [Source:RGD Symbol;Acc:1302971]
ENSRNOG00000005652	Cntn4	Transcription	-1.22239	0.0227908	Yes	1.7	0.308777	No	contactin 4 [Source:RGD Symbol;Acc:621361]
ENSRNOG00000001908	Klhl6	Transcription	-1.1822	0.0211913	Yes	0.34	0.832739	No	kelch-like family member 6 [Source:RGD Symbol;Acc:1307521]
ENSRNOG00000042411	Rps6ka1	Transcription	-1.13715	3.35018e-14	Yes	0.85	0.0186186	No	ribosomal protein S6 kinase A1 [Source:RGD Symbol;Acc:620675]
ENSRNOG00000014385	Wnt2b	Transcription	-1.10518	0.0376852	Yes	7.83	1	No	Wnt family member 2B [Source:RGD Symbol;Acc:69346]
ENSRNOG00000029528	Cbs	Transcription	-1.09045	0.0271877	Yes	-1.74	0.240228	No	cystathionine beta synthase [Source:RGD Symbol;Acc:2287]
ENSRNOG00000050998	AABR07044397.1	Transcription	-1.06393	0.0451587	Yes	0.96	0.136388	No	-
ENSRNOG00000058039	Acta2	Transcription	-1.0449	0.0270688	Yes	1.15	0.21724	No	actin alpha 2, smooth muscle [Source:RGD Symbol;Acc:621676]
ENSRNOG00000047002	Fstl5	Transcription	-1.01963	0.0371176	Yes	0	0.989545	No	follistatin-like 5 [Source:RGD Symbol;Acc:1306858]
ENSRNOG00000018006	Skor2	Transcription	-1.00827	0.0268589	Yes	-4.09	1	No	SKI family transcriptional corepressor 2 [Source:RGD Symbol;Acc:1598071]
ENSRNOG00000050630	AABR07070043.1	Transcription	-0.942889	0.00799653	Yes	0	1	No	-
ENSRNOG00000007115	Crebl2	Transcription	-0.89001	0.00361831	Yes	0.21	0.865998	No	cAMP responsive element binding protein-like 2 [Source:RGD Symbol;Acc:1309502]
ENSRNOG00000050854	LOC108348101	Transcription	-0.867693	0.0320513	Yes	1.02	0.379104	No	chloride channel protein 2 [Source:RGD Symbol;Acc:11384925]
ENSRNOG00000049104	LOC100911256	Transcription	-0.850696	0.00167736	Yes	1.02	0.117811	No	ninein-like [Source:RGD Symbol;Acc:6493757]
ENSRNOG00000018715	Clec10a	Transcription	-0.817599	0.0100991	Yes	-0.01	0.979219	No	C-type lectin domain containing 10A [Source:RGD Symbol;Acc:621158]
ENSRNOG00000057880	Myh11	Transcription	-0.799605	2.60749e-06	Yes	-0.29	0.648755	No	myosin heavy chain 11 [Source:RGD Symbol;Acc:3136]
ENSRNOG00000006226	Cacng2	Transcription	-0.794172	0.00405403	Yes	-1.55	0.268595	No	calcium voltage-gated channel auxiliary subunit gamma 2 [Source:RGD Symbol;Acc:71095]
ENSRNOG00000033564	Cfd	Transcription	-0.788827	0.0399527	Yes	-0.32	0.74818	No	complement factor D [Source:RGD Symbol;Acc:2498]
ENSRNOG00000018291	Vkorc1l1	Transcription	-0.769478	0.00368692	Yes	0.68	0.405844	No	vitamin K epoxide reductase complex, subunit 1-like 1 [Source:RGD Symbol;Acc:1303249]
ENSRNOG00000054603	Pacsin1	Transcription	-0.752855	1.71352e-07	Yes	-0.1	0.914392	No	protein kinase C and casein kinase substrate in neurons 1 [Source:RGD Symbol;Acc:3247]
ENSRNOG00000043113	Fam43b	Transcription	-0.741724	8.87754e-06	Yes	-0.18	0.991181	No	family with sequence similarity 43, member B [Source:RGD Symbol;Acc:1560959]
ENSRNOG00000029608	Nkain2	Transcription	-0.738621	0.0310236	Yes	0.04	0.939794	No	sodium/potassium transporting ATPase interacting 2 [Source:RGD Symbol;Acc:7740967]
ENSRNOG00000000542	Dnah8	Transcription	-0.728698	0.0474238	Yes	0.76	0.0494063	No	dynein, axonemal, heavy chain 8 [Source:RGD Symbol;Acc:619986]
ENSRNOG00000015677	LOC100909857	Transcription	-0.711943	0.00369878	Yes	2.32	1	No	cytidine deaminase-like [Source:RGD Symbol;Acc:6501229]
ENSRNOG00000002414	Tfcp2l1	Transcription	-0.707671	0.0295607	Yes	-1.03	0.348607	No	transcription factor CP2-like 1 [Source:RGD Symbol;Acc:1305456]
ENSRNOG00000010658	Cth	Transcription	-0.695236	0.0169054	Yes	-0.56	0.607701	No	cystathionine gamma-lyase [Source:RGD Symbol;Acc:2443]
ENSRNOG00000002232	Aff1	Transcription	-0.685923	8.85073e-10	Yes	0.34	0.198382	No	AF4/FMR2 family, member 1 [Source:RGD Symbol;Acc:1307940]
ENSRNOG00000054251	Clec7a	Transcription	-0.683728	0.0132571	Yes	-1.42	0.243063	No	C-type lectin domain containing 7A [Source:RGD Symbol;Acc:1565140]
ENSRNOG00000019890	Folr2	Transcription	-0.677867	0.00985734	Yes	-0.22	0.864499	No	folate receptor beta [Source:RGD Symbol;Acc:1308515]
ENSRNOG00000020263	Atp1a3	Transcription	-0.675028	5.38829e-06	Yes	-0.31	0.406427	No	ATPase Na+/K+ transporting subunit alpha 3 [Source:RGD Symbol;Acc:2169]
ENSRNOG00000020173	Tie1	Transcription	-0.674834	0.00989123	Yes	0.73	0.149249	No	tyrosine kinase with immunoglobulin-like and EGF-like domains 1 [Source:RGD Symbol;Acc:621642]
ENSRNOG00000020781	LOC103690005	Transcription	-0.671164	0.0412678	Yes	0	1	No	tubulin-folding cofactor B [Source:RGD Symbol;Acc:9365423]
ENSRNOG00000017805	Duoxa2	Transcription	-0.666634	0.0329171	Yes	-0.52	0.498135	No	dual oxidase maturation factor 2 [Source:RGD Symbol;Acc:1560628]
ENSRNOG00000021243	Siglec1	Transcription	-0.653642	6.8501e-05	Yes	0.04	0.887873	No	sialic acid binding Ig like lectin 1 [Source:RGD Symbol;Acc:1311953]
ENSRNOG00000026295	Rbpjl	Transcription	-0.621691	0.00140791	Yes	0.41	0.462503	No	recombination signal binding protein for immunoglobulin kappa J region-like [Source:RGD Symbol;Acc:1304786]
ENSRNOG00000009450	Hcn4	Transcription	-0.60411	2.40768e-08	Yes	-0.51	0.126068	No	hyperpolarization activated cyclic nucleotide-gated potassium channel 4 [Source:RGD Symbol;Acc:71065]
ENSRNOG00000016488	Pltp	Transcription	-0.601733	6.43615e-06	Yes	-0.26	0.433986	No	phospholipid transfer protein [Source:RGD Symbol;Acc:1306695]
ENSRNOG00000007331	Rragd	Transcription	-0.595712	0.0304739	Yes	-1.05	0.193559	No	Ras-related GTP binding D [Source:RGD Symbol;Acc:1310007]
ENSRNOG00000009531	Col9a3	Transcription	0.594328	0.0204167	Yes	0	0.9293	No	collagen type IX alpha 3 chain [Source:RGD Symbol;Acc:1310255]
ENSRNOG00000030840	Cadm2	Transcription	0.602394	7.06799e-06	Yes	-0.98	0.00191355	No	cell adhesion molecule 2 [Source:RGD Symbol;Acc:1305678]
ENSRNOG00000017100	Yme1l1	Transcription	0.605857	0.00298337	Yes	-0.43	0.534417	No	YME1-like 1 ATPase [Source:RGD Symbol;Acc:620764]
ENSRNOG00000013213	Epha4	Transcription	0.610726	0.0246213	Yes	-1.05	0.148148	No	Eph receptor A4 [Source:RGD Symbol;Acc:1560587]
ENSRNOG00000017602	Il34	Transcription	0.640458	0.00632464	Yes	0.19	0.74663	No	interleukin 34 [Source:RGD Symbol;Acc:1586038]
ENSRNOG00000058793	Vma21	Transcription	0.649743	0.00182289	Yes	-6.34	1	No	vacuolar ATPase assembly factor VMA21 [Source:RGD Symbol;Acc:1566155]
ENSRNOG00000049849	Fam199x	Transcription	0.651828	0.039098	Yes	0.65	0.619881	No	family with sequence similarity 199, X-linked [Source:MGI Symbol;Acc:MGI:2384304]
ENSRNOG00000047005	Kcnk5	Transcription	0.713217	0.0414642	Yes	-0.27	0.838164	No	potassium two pore domain channel subfamily K member 5 [Source:RGD Symbol;Acc:1564985]
ENSRNOG00000036813	Ndrg3	Transcription	0.7963	0.0205319	Yes	-0.56	0.29256	No	N-myc downstream regulated gene 3 [Source:MGI Symbol;Acc:MGI:1352499]
ENSRNOG00000050100	Exoc1l	Transcription	0.836694	0.0324851	Yes	-0.23	0.887799	No	exocyst complex component 1 like [Source:RGD Symbol;Acc:1591303]
ENSRNOG00000024545	Ccdc18	Transcription	0.883807	0.0140651	Yes	-0.99	0.215242	No	coiled-coil domain containing 18 [Source:RGD Symbol;Acc:1564165]
ENSRNOG00000014973	Tekt1	Transcription	0.889116	0.00629552	Yes	0.17	0.911528	No	tektin 1 [Source:RGD Symbol;Acc:619913]
ENSRNOG00000027035	Sgo2	Transcription	0.891294	0.00331471	Yes	-0.6	0.580146	No	shugoshin 2 [Source:RGD Symbol;Acc:1308450]
ENSRNOG00000030930	Samsn1	Transcription	1.26903	0.0344834	Yes	-1.72	0.243831	No	SAM domain, SH3 domain and nuclear localization signals, 1 [Source:RGD Symbol;Acc:620926]
ENSRNOG00000001581	Hoxd10	Transcription	1.30095	0.011537	Yes	0.05	0.927466	No	homeo box D10 [Source:RGD Symbol;Acc:1306511]
ENSRNOG00000002599	Grap	Transcription	1.47325	0.0193633	Yes	6.17	0.382703	No	GRB2-related adaptor protein [Source:RGD Symbol;Acc:1306884]
ENSRNOG00000003984	Apln	Transcription	1.48875	0.0288492	Yes	-1.74	1	No	apelin [Source:RGD Symbol;Acc:620672]
ENSRNOG00000021011	Fut2	Transcription	1.79751	0.0241225	Yes	-1.81	1	No	fucosyltransferase 2 [Source:RGD Symbol;Acc:2639]
ENSRNOG00000001329	Gjc3	Transcription	1.97607	0.0169703	Yes	1.81	0.332863	No	gap junction protein, gamma 3 [Source:RGD Symbol;Acc:727930]
ENSRNOG00000015410	Aspnl1	Transcription	2.12776	0.0257273	Yes	-1.8	0.404546	No	asporin-like 1 [Source:RGD Symbol;Acc:9278606]
ENSRNOG00000051078	Zfp37	Transcription	2.19893	0.0475942	Yes	-1.42	0.402504	No	zinc finger protein 37 [Source:RGD Symbol;Acc:620723]
ENSRNOG00000010708	Gata4	Transcription	2.24101	0.0224847	Yes	-2.17	1	No	GATA binding protein 4 [Source:RGD Symbol;Acc:2665]
ENSRNOG00000045548	Entpd7	Transcription	2.38565	0.0492117	Yes	-1.93	0.371582	No	ectonucleoside triphosphate diphosphohydrolase 7 [Source:RGD Symbol;Acc:1310638]
ENSRNOG00000004743	Cdcp1	Transcription	2.48543	0.0410898	Yes	-2.45	1	No	CUB domain containing protein 1 [Source:RGD Symbol;Acc:1305578]
ENSRNOG00000027908	Actrt3	Transcription	2.87915	0.0294966	Yes	-3.63	0.121053	No	actin-related protein T3 [Source:RGD Symbol;Acc:1561457]
ENSRNOG00000054336	Majin	Transcription	3.19265	0.0418149	Yes	-3.1	1	No	membrane anchored junction protein [Source:RGD Symbol;Acc:1563886]
ENSRNOG00000049403	LOC100909582	Transcription	3.45943	0.0166803	Yes	-3.25	1	No	alpha-1,6-mannosylglycoprotein 6-beta-N-acetylglucosaminyltransferase A-like [Source:RGD Symbol;Acc:6503116]
ENSRNOG00000016945	Pla2g2a	Transcription	3.75489	0.0132762	Yes	5.29	0.542722	No	phospholipase A2 group IIA [Source:RGD Symbol;Acc:620857]
ENSRNOG00000005655	Cpa6	Transcription	7.05889	0.029241	Yes	-3.84	1	No	carboxypeptidase A6 [Source:RGD Symbol;Acc:1311764]
ENSRNOG00000042628	Tmem273	Transcription	7.32193	0.0236642	Yes	-4.06	1	No	transmembrane protein 273 [Source:RGD Symbol;Acc:1561145]
ENSRNOG00000008011	AABR07049626.1	Transcription	8.00375	0.0472707	Yes	-4.64	1	No	ATP/GTP binding protein-like 4 [Source:NCBI gene;Acc:100911395]
ENSRNOG00000048059	Ct45a9	Transcription	8.74819	0.0371767	Yes	-12.87	1	No	cancer/testis antigen family 45 member A9 [Source:RGD Symbol;Acc:1592859]

## Sheet: Opposite
ID	Symbol	types	RNA_log2FC	padj	significance	TE_log2FC	padj	significance	Description
ENSRNOG00000011225	LOC102554034	Opposite	4.04041	0.0440485	Yes	-13.93	0.000268677	Yes	ELMO domain-containing protein 2-like [Source:RGD Symbol;Acc:7532326]
ENSRNOG00000056413	Spata31d3	Opposite	1.79355	0.0455168	Yes	-7.76	0.000835854	Yes	SPATA31 subfamily D, member 3 [Source:RGD Symbol;Acc:1311452]
ENSRNOG00000025501	Snx31	Opposite	2.12433	0.0426898	Yes	-3.53	0.0432935	Yes	sorting nexin 31 [Source:RGD Symbol;Acc:1309483]
ENSRNOG00000037762	Serpina1f	Opposite	1.71823	0.0102887	Yes	-2.98	0.00170431	Yes	serine (or cysteine) peptidase inhibitor, clade A, member 1F [Source:RGD Symbol;Acc:1307899]
ENSRNOG00000009821	Slitrk3	Opposite	1.43664	0.00285387	Yes	-2.51	0.0191837	Yes	SLIT and NTRK-like family, member 3 [Source:RGD Symbol;Acc:1310506]
ENSRNOG00000056817	Muc6	Opposite	1.87447	0.00128103	Yes	-2.37	0.00137782	Yes	mucin 6, oligomeric mucus/gel-forming [Source:RGD Symbol;Acc:628826]
ENSRNOG00000008943	Penk	Opposite	0.952565	0.00383109	Yes	-2.16	0.000174889	Yes	proenkephalin [Source:RGD Symbol;Acc:68946]
ENSRNOG00000019363	Inka1	Opposite	0.8647	0.0014376	Yes	-1.61	0.0019874	Yes	inka box actin regulator 1 [Source:RGD Symbol;Acc:1560778]
ENSRNOG00000042686	Trim34	Opposite	0.875304	0.0012107	Yes	-1.3	0.0017536	Yes	tripartite motif-containing 34 [Source:RGD Symbol;Acc:7240857]
ENSRNOG00000046761	AABR07035375.1	Opposite	-0.774319	0.00134271	Yes	1.37	0.00119322	Yes	zinc finger protein 655-like [Source:NCBI gene;Acc:103690102]
ENSRNOG00000061185	Hist2h3c2	Opposite	-2.46726	0.00276918	Yes	1.83	0.0140926	Yes	histone cluster 2 H3 family member C2 [Source:RGD Symbol;Acc:1306445]
ENSRNOG00000011323	Lgi3	Opposite	-0.82276	0.00757714	Yes	2.05	0.0013131	Yes	leucine-rich repeat LGI family, member 3 [Source:RGD Symbol;Acc:1311079]
ENSRNOG00000015002	Abhd15	Opposite	-1.37281	0.0341066	Yes	4.44	0.0254273	Yes	abhydrolase domain containing 15 [Source:RGD Symbol;Acc:1304598]
ENSRNOG00000042070	Ticam2	Opposite	-0.650717	0.0274916	Yes	4.59	0.000534837	Yes	toll-like receptor adaptor molecule 2 [Source:RGD Symbol;Acc:1308258]
ENSRNOG00000047387	Lnpep	Opposite	-6.93074	0.0109363	Yes	7.06	0.0158724	Yes	leucyl and cystinyl aminopeptidase [Source:RGD Symbol;Acc:621752]
ENSRNOG00000049895	LOC100910143	Opposite	-8.3015	0.00454107	Yes	8.43	0.0233553	Yes	GPI ethanolamine phosphate transferase 2-like [Source:RGD Symbol;Acc:6499629]
ENSRNOG00000053260	Lilrb3l	Opposite	-1.19265	0.00688544	Yes	8.92	9.90741e-06	Yes	leukocyte immunoglobulin-like receptor, subfamily B (with TM and ITIM domains), member 3-like [Source:RGD Symbol;Acc:1307219]

## Sheet: Homodirection
ID	Symbol	types	RNA_log2FC	padj	significance	TE_log2FC	padj	significance	Description
ENSRNOG00000021100	Tnfaip8l2	Homodirection	-0.841302	0.0492106	Yes	-8.79	0.0157429	Yes	TNF alpha induced protein 8 like 2 [Source:RGD Symbol;Acc:1310519]
ENSRNOG00000054955	Adgra1	Homodirection	-0.586695	0.000123078	Yes	-1.17	0.0324392	Yes	adhesion G protein-coupled receptor A1 [Source:MGI Symbol;Acc:MGI:1277167]
