# Supplementary material for: RSK1 promotes mammalian axon regeneration by inducing the synthesis of regeneration-related proteins
Source: PLoS Biol. 2022 Jun 1;20(6):e3001653. doi: 10.1371/journal.pbio.3001653 (PMC9159620; doi:10.1371/journal.pbio.3001653)
Supplement: S3 Table — Related to Fig 6E. GO, Gene Ontology. (XLSX) [file pbio.3001653.s018.xlsx]

## Sheet: sheet1
S3 Table. Intersection of the results from Gene Ontology (GO) analysis using DAVID and Gene Ontology Resource.
Term	Count	%	PValue	Genes	Fold Enrichment	-LOG2(pvalue)
GO:0031099~regeneration	21	3.44262	0.000622514	PTPRU, RPL30, RPL32, BDNF, C5AR1, HP, HMGB2, IGF1, NRF1, HOPX, TARBP2, GJA1, NACA, MUSTN1, PPAT, HMBS, BCL2, SPP1, APOD, GGT1, SCARF1	2.37182	10.6496
GO:0006954~inflammatory response	35	5.7377	0.000689016	CUEDC2, C5AR2, TUSC2, C5AR1, HP, HMGB2, LPL, C2CD4B, PTGS1, IL22RA2, S100A7A, C5, GJA1, MECOM, NLRP6, HYAL2, CCL4, SPP1, ADORA1, APOD, FCGR1A, SLAMF1, BDNF, SPHK1, RARRES2, CARD9, CYBA, TNFRSF1B, BMP6, AGTR1A, VNN1, ADAM8, MT-CO2, MASP1, TP73	1.85586	10.5032
GO:0034645~cellular macromolecule biosynthetic process	170	27.8689	0.00215132	RPL30, ZFP444, RPL32, PGAP2, RPL34, DSCC1, GMNN, RPL10L, JADE1, LOC100360491, LOC102549817, GJA1, HMGN5, MSANTD1, NDST3, CHP2, ZFP560, GGT1, SAMD11, CSGALNACT1, HIST1H2AO, RPL21, SECISBP2, USP2, FLT3LG, ZBTB34, MOGS, ESCO2, FOXP4, HIC2, ISL2, MYCN, ZSCAN20, ZFP41, THAP7, SUB1, GUF1, RPL24, ADAM8, RPL26, RPL29, RPL28, PPIA, ZFP105, RPS4Y2, RNASEH2A, C5AR1, NRF1, GATA2, FUT1, BCL2L12, ORC6, ZNHIT1,…	1.21603	8.86056
GO:0031960~response to corticosteroid	19	3.11475	0.00449064	C1QB, PTPRU, ARG2, RPL32, SRD5A1, BCKDHB, HP, CYBA, IGF1, SSTR3, BMP6, AGTR1A, PTGS1, AQP1, HMBS, BCL2, LEPR, ALDOB, ENG	2.10042	7.79886
GO:0048545~response to steroid hormone	26	4.2623	0.00485198	C1QB, PTPRU, RPL32, HP, HMGB2, AQP1, PTGS1, SPP1, LEPR, MBP, CBR1, ARG2, BDNF, SRD5A1, SPHK1, BCKDHB, CYBA, IGF1, SSTR3, BMP6, AGTR1A, HMBS, BCL2, CRY1, ALDOB, ENG	1.82405	7.68721
GO:1901215~negative regulation of neuron death	16	2.62295	0.00610122	GABRB2, BDNF, XRCC2, C5AR1, VEGFB, IGF1, MT1, ENO2, TNFRSF1B, MT3, CLN3, BCL2, HDGF, ADAM8, CD34, TP73	2.21937	7.35669
GO:0043410~positive regulation of MAPK cascade	27	4.42623	0.00631948	RAMP3, C5AR2, C5AR1, DIXDC1, CRACR2A, RASSF2, CCL4, LEPR, ADORA1, ALKAL2, IGFBP6, SLAMF1, DCC, FZD4, SPHK1, CARD9, VEGFB, IGF1, MMP8, MT3, KITLG, CD4, TRAF5, ADAM8, PPIA, ARHGEF5, TP73	1.7589	7.30598
GO:0055082~cellular chemical homeostasis	40	6.55738	0.00670642	ADCYAP1R1, STEAP4, RNASEK, RAMP3, CALCB, TMPRSS6, C5AR2, C5AR1, GATA2, MAIP1, AQP1, HK3, CLN3, C5, GJA1, RAB20, OXCT1, SPP1, LEPR, CHP2, ADORA1, TSPOAP1, UNC13B, MARCKSL1, DGAT2, TRPC3, RMDN3, SLC6A12, CYBA, IGF1, MT1, MT3, BMP6, AGTR1A, CD4, LPAR6, BCL2, AVP, SLC29A1, PHPT1	1.55403	7.22024
GO:1902533~positive regulation of intracellular signal transduction	47	7.70492	0.0085685	ADCYAP1R1, RAMP3, C5AR2, C5AR1, DIXDC1, PRR5L, STYXL1, GJA1, CRACR2A, RASSF2, LURAP1L, MGAT5, TIFA, CCL4, NCK2, LEPR, CHP2, ADORA1, ALKAL2, IGFBP6, MSX1, SLC15A3, BUB1, SLAMF1, DCC, FZD4, SPHK1, CARD9, VEGFB, ZFP91, IGF1, MMP8, MT3, AGTR1A, FGR, KITLG, CD4, LPAR6, TRAF5, ADAM8, RPL26, PPIA, ARHGEF5, TRIM34, ENG, TP73, TSPYL5	1.46673	6.86674
GO:0032872~regulation of stress-activated MAPK cascade	15	2.45902	0.00921105	FZD4, SPHK1, CARD9, DIXDC1, MMP8, DUSP16, CRACR2A, RASSF2, MECOM, TRAF5, IGFBP6, PPIA, ARHGEF5, SLAMF1, TP73	2.18885	6.76242
GO:0006091~generation of precursor metabolites and energy	22	3.60656	0.00926327	COX7B, STEAP4, PDHA1, OPN3, NDUFA5, BDNF, CYBA, IGF1, PCDH12, ENO2, MT-ND2, MT3, UQCRH, COX6B1, HK3, PPP1R1A, LEPR, SDHAF4, MT-CO2, PGK2, NDUFV3, ALDOB	1.84078	6.75426
GO:0051384~response to glucocorticoid	17	2.78689	0.00927811	C1QB, PTPRU, ARG2, RPL32, SRD5A1, BCKDHB, HP, IGF1, SSTR3, BMP6, AGTR1A, PTGS1, AQP1, HMBS, BCL2, LEPR, ALDOB	2.05356	6.75195
GO:0070302~regulation of stress-activated protein kinase signaling cascade	15	2.45902	0.0101592	FZD4, SPHK1, CARD9, DIXDC1, MMP8, DUSP16, CRACR2A, RASSF2, MECOM, TRAF5, IGFBP6, PPIA, ARHGEF5, SLAMF1, TP73	2.1629	6.62108
GO:2001141~regulation of RNA biosynthetic process	116	19.0164	0.0115454	ZFP444, GMNN, JADE1, LOC102549817, HMGN5, MSANTD1, CHP2, ZFP560, SAMD11, HIST1H2AO, USP2, FLT3LG, ZBTB34, FOXP4, HIC2, ISL2, MYCN, ZSCAN20, ZFP41, THAP7, SUB1, ADAM8, PPIA, ZFP105, NRF1, GATA2, BCL2L12, ZNHIT1, ZKSCAN7, ZFP184, ZFP583, WWTR1, FZD4, BDNF, ZBTB16, SETDB2, LOC499235, IGF1, ZFP639, MAFA, MT3, BMP6, HOPX, NACA, HOXD3, MXD4, TP73, CDKN1C, ACVRL1, MESP2, ZFP763, CDCA7L, ZFP647, TCF24, H…	1.22767	6.43654
GO:0019219~regulation of nucleobase-containing compound metabolic process	133	21.8033	0.0119685	ZFP444, DSCC1, GMNN, JADE1, LOC102549817, GJA1, HMGN5, MSANTD1, CHP2, ZFP560, SAMD11, ENTPD1, HIST1H2AO, RBFOX3, SECISBP2, USP2, FLT3LG, ZBTB34, ESCO2, FOXP4, HIC2, ISL2, MYCN, ZSCAN20, ZFP41, THAP7, SUB1, ADAM8, MT-CO2, PPIA, ZFP105, HPCA, NPR3, NRF1, GATA2, BCL2L12, RAD51AP1, ZNHIT1, ZKSCAN7, ZFP184, ZFP583, WWTR1, FZD4, BDNF, ZBTB16, SETDB2, CIDEA, LOC499235, IGF1, ZFP639, MAFA, MT3, BMP6, HOP…	1.20307	6.38461
GO:0006357~regulation of transcription from RNA polymerase II promoter	88	14.4262	0.0177631	ACVRL1, CDKN1C, MESP2, ZFP444, ZFP763, ZFP647, TCF24, HMGB2, JADE1, HMGB3, ZC3H8, ZFP82, LOC691254, PHF6, MED17, TMEM100, HMGN5, MECOM, ZFP74, HYAL2, NCK2, CHP2, ZFP560, HIST2H3C2, SAMD11, TEAD4, SS18, ZFP775, USP2, ZFP91, TET1, FLT3LG, ZBTB34, MED27, FOXP4, ETV4, KLF16, SENP1, HIC2, ISL2, MYCN, ZFP41, ZSCAN20, THAP7, SUB1, CRY1, IRF8, VGLL2, ZFP410, ZFP771, ENG, ZFP105, ZFP787, FOXC1, LOC1009116…	1.25403	5.81498
GO:0009101~glycoprotein biosynthetic process	16	2.62295	0.0387714	CSGALNACT1, OST4, VEGFB, TET1, MOGS, IGF1, MT3, FUT1, EXTL1, MAN2A1, MUSTN1, MGAT5, NDST3, B3GALT1, CHST10, GALNT9	1.76877	4.68886
