# Supplementary material for: RSK1 promotes mammalian axon regeneration by inducing the synthesis of regeneration-related proteins
Source: PLoS Biol. 2022 Jun 1;20(6):e3001653. doi: 10.1371/journal.pbio.3001653 (PMC9159620; doi:10.1371/journal.pbio.3001653)
Supplement: S4 Table — Related to Fig 6E. (XLSX) [file pbio.3001653.s019.xlsx]

## Sheet: Sheet1
S4 Table. Frequency of the genes in TOP 10 enriched GO terms.
Gene_ID	Frequency in GO Terms
IGF1	8
C5AR1	7
BCL2	6
SPHK1	6
TP73	6
BDNF	5
ADAM8	5
AGTR1A	5
BMP6	5
CARD9	5
GJA1	5
LEPR	5
MT3	5
SPP1	5
ADORA1	4
ARHGEF5	4
C5AR2	4
CD4	4
CYBA	4
ENG	4
FZD4	4
HMGB2	4
HP	4
PPIA	4
RPL32	4
SLAMF1	4
TRAF5	4
VEGFB	4
AQP1	3
CCL4	3
CHP2	3
CRACR2A	3
DCC	3
DIXDC1	3
HMBS	3
IGFBP6	3
MECOM	3
MMP8	3
PTGS1	3
PTPRU	3
RAMP3	3
RASSF2	3
ADCYAP1R1	2
ALDOB	2
ALKAL2	2
APOD	2
ARG2	2
BCKDHB	2
C1QB	2
C5	2
CLN3	2
CRY1	2
GATA2	2
GGT1	2
HDGF	2
HOPX	2
HYAL2	2
KITLG	2
LPAR6	2
MGAT5	2
MSX1	2
MT1	2
MUSTN1	2
NACA	2
NCK2	2
NRF1	2
RPL26	2
RPL30	2
SRD5A1	2
SSTR3	2
TARBP2	2
TMPRSS6	2
TNFRSF1B	2
TRIM34	2
ZFP91	2
ABLIM2	1
ACVRL1	1
AVP	1
B3GALT1	1
BCL2L12	1
BUB1	1
C2CD4B	1
CALCB	1
CBR1	1
CD34	1
CDCA7L	1
CDKN1C	1
CHST10	1
CSGALNACT1	1
CUEDC2	1
DGAT2	1
DNAJB1	1
DPY30	1
DSCC1	1
DUSP16	1
ENO2	1
ESCO2	1
ETV4	1
EXTL1	1
FCGR1A	1
FEN1	1
FGR	1
FLT3LG	1
FOXC1	1
FOXP4	1
FUT1	1
GABRB2	1
GALNT9	1
GINS4	1
GMNN	1
GUF1	1
HIC2	1
HIST1H2AO	1
HIST2H3C2	1
HK3	1
HLF	1
HMGB3	1
HMGN5	1
HOXD3	1
IL22RA2	1
IRF8	1
ISL2	1
JADE1	1
KLF16	1
LOC100360491	1
LOC100911668	1
LOC102549817	1
LOC499235	1
LOC691254	1
LPL	1
LURAP1L	1
MAFA	1
MAIP1	1
MAN2A1	1
MARCKSL1	1
MASP1	1
MBP	1
MED17	1
MED27	1
MESP2	1
MOGS	1
MRPL1	1
MRPL35	1
MRPL41	1
MRPL49	1
MRPS12	1
MRPS14	1
MSANTD1	1
MSL3	1
MSL3L2	1
MT-CO2	1
MTG2	1
MXD4	1
MXI1	1
MYCN	1
NDST3	1
NFYB	1
NLRP6	1
NOP10	1
ORC6	1
OST4	1
OXCT1	1
PDF	1
PGAP2	1
PHF6	1
PHPT1	1
PIGF	1
POLD3	1
POLR2K	1
PPAT	1
PRICKLE1	1
PRR5L	1
PYM1	1
RAB20	1
RARRES2	1
RGD1563300	1
RIPK4	1
RMDN3	1
RNASEH2A	1
RNASEK	1
RPA3	1
RPL10L	1
RPL21	1
RPL24	1
RPL28	1
RPL29	1
RPL34	1
RPL41	1
RPS27	1
RPS4Y2	1
RYBP	1
S100A7A	1
SAMD11	1
SCARF1	1
SECISBP2	1
SENP1	1
SERTAD1	1
SETDB2	1
SLC15A3	1
SLC29A1	1
SLC6A12	1
SMTNL1	1
SS18	1
STEAP4	1
STYXL1	1
SUB1	1
TCEA2	1
TCF24	1
TCF7L1	1
TEAD4	1
TET1	1
THAP7	1
TICRR	1
TIFA	1
TMA7	1
TMEM100	1
TRPC3	1
TSPOAP1	1
TSPYL5	1
TUSC2	1
UNC13B	1
USP2	1
VGLL2	1
VNN1	1
WWTR1	1
XRCC2	1
ZBTB16	1
ZBTB34	1
ZC3H10	1
ZC3H8	1
ZFP105	1
ZFP184	1
ZFP41	1
ZFP410	1
ZFP444	1
ZFP560	1
ZFP583	1
ZFP639	1
ZFP647	1
ZFP74	1
ZFP763	1
ZFP771	1
ZFP775	1
ZFP787	1
ZFP82	1
ZIM1	1
ZKSCAN7	1
ZNHIT1	1
ZSCAN20	1
